# Supplementary material for: Broad phosphorylation mediated by testis-specific serine/threonine kinases contributes to spermiogenesis and male fertility
Source: Nat Commun. 2023 May 6;14:2629. doi: 10.1038/s41467-023-38357-0 (PMC10164148; doi:10.1038/s41467-023-38357-0)
Supplement: Supplementary file 4 — Supplementary Data 1 [file 41467_2023_38357_MOESM4_ESM.xlsx]

## Sheet: Sheet1
The significantly down-regulated phosphorylation sites in dTSSK-/- (Pvalue < 0.05, log2FC < -0.58; Statistical analyses were performed by two-sided Student’s t-test.)
PepAccession	Gene symbol	log2FC(dTSSK-/-/WT)	Pvalue
M9PCQ6 3xPhospho [S1390; S1395; S1397]	Dlg5	-2.93362	0.000532
Q9VXC2 1xPhospho [S488]	CG13008	-2.60554	0.00193
Q8T8Y3 1xPhospho [S38]	CG8349	-2.52518	0.000508
Q9I7W4 2xPhospho [S150; S/T]	CG11369	-2.52176	0.001683
Q9VWK5 1xPhospho [S1115]	Ulp1	-2.43518	0.000384
Q9VGE9 1xPhospho [S705]	mfas	-2.32519	2.94e-05
Q8ING2 1xPhospho [S464]	CG31533	-2.31491	0.001087
Q9VIX8 2xPhospho [S115; S118]	CG17350	-2.29754	0.000543
Q8T8S0 2xPhospho [T345; S350]	Vha36-2	-2.28646	6.43e-05
M9PBM5 1xPhospho [S643]	CG43755	-2.28589	0.001264
B4F7L9 1xPhospho [S1027]	WDY	-2.27608	5.62e-06
A1ZAC8 1xPhospho [S1189]	CG33017	-2.24089	0.000774
Q8IRL2 1xPhospho [S515]	CG32686	-2.23205	0.001707
P33438 1xPhospho [S864]	Glt	-2.22882	1.51e-05
Q9W164 2xPhospho [S611; S614]	Crtp	-2.19736	0.00016
X2JBR4 2xPhospho [S1715; S1716]	Nna1	-2.1721	0.000223
Q6NN96 1xPhospho [S474]	CG31025	-2.16261	7.88e-05
B7Z0R7 2xPhospho [S300; T303]	Atg16	-2.12082	3e-05
A0A0D4RRR4 2xPhospho [S798; S801]	Ccy	-2.10993	7.62e-07
Q9VKF8 2xPhospho [S102; S107]	CG4983	-2.08869	0.00055
Q9W0I3 2xPhospho [S137; S138]	CG9133	-2.08136	7.8e-05
W8P2I4 1xPhospho [S247]	CG6441	-2.06293	2.75e-06
Q8IH84 3xPhospho [S24; S27; S30]	CG3982	-2.05678	1.5e-05
Q9W1S3 1xPhospho [S222]	CG9861	-2.03036	0.000119
E1JHC8 1xPhospho [S12]	GlcAT-S	-1.99456	3.83e-05
Q4V3Y0 3xPhospho [S95; S99; S102]	CG42635	-1.97597	0.000722
Q9VHM8 2xPhospho [S219; S222]	CG8136	-1.97514	0.00044
A8QI20 1xPhospho [S300]	CG41561	-1.93966	0.001334
Q9VNQ6 2xPhospho [S30; T33]	CG32459	-1.91927	0.000158
Q9W1S3 2xPhospho [S508; S511]	CG9861	-1.91349	0.004344
Q9VXN8 2xPhospho [S364; S368]	CG8509	-1.9027	0.033021
Q9VLL7 1xPhospho [S91]	CG13385	-1.90079	0.001041
Q9VKF8 2xPhospho [S216; S/T]	CG4983	-1.89376	0.000211
Q9VQ22 1xPhospho [S228]	CG10869	-1.89251	0.001127
A1ZBN5 1xPhospho [S782]	TTLL6A	-1.88672	0.000351
Q9VJ64 1xPhospho [S2]	CG10383	-1.85437	0.001007
Q9VFM5 1xPhospho [S74]	CG14355	-1.84777	0.003303
Q9VKF8 1xPhospho [S120]	CG4983	-1.83787	0.000542
Q9W465 1xPhospho [S17]	CG15764	-1.83663	6.2e-05
Q8IHG4 1xPhospho [S417]	CG6262	-1.82766	0.007566
S5NJ17 3xPhospho [S224; S227; S236]	CG13733	-1.82448	0.000532
Q9VP96 1xPhospho [S329]	CG10589	-1.81204	3.34e-05
D0UGE6 1xPhospho [S1301]	tnc	-1.8082	0.000564
C0MHV5 1xPhospho [S128]	CG7929	-1.79499	0.012398
Q9W1S3 1xPhospho [S511]	CG9861	-1.78952	0.001694
Q9VBL3 2xPhospho [S396; T/S]	CG5886	-1.77422	0.000513
A1ZBJ8 2xPhospho [S115; S118]	fest	-1.7596	0.000151
P35600 2xPhospho [S40; S41]	Gnf1	-1.74832	1.45e-05
Q8IH84 1xPhospho [S24]	CG3982	-1.7473	0.000292
Q8SWW4 1xPhospho [S880]	CG16972	-1.7443	0.001026
Q8T3S2 1xPhospho [S245]	CG5539	-1.73925	0.000269
Q7JUM5 1xPhospho [S785]	MCPH1	-1.73561	0.000997
Q9VB58 1xPhospho [S153]	TTLL6B	-1.73205	0.003515
Q9VKF8 1xPhospho [S102]	CG4983	-1.73013	5.72e-05
P16909 1xPhospho [S9]	Mst77F	-1.70886	0.004814
Q8T3W3 1xPhospho [S330]	CG14609	-1.69762	6.14e-05
Q7KT68 1xPhospho [S301]	CG18518	-1.68682	0.001712
Q8IPT5 1xPhospho [S62]	CG32440	-1.6824	0.00603
Q8ING1 1xPhospho [S249]	CG31327	-1.67769	0.003251
Q9VUX1 2xPhospho [S41; S42]	mRpS31	-1.67301	0.009382
Q9VRY0 1xPhospho [S34]	eIF4E4	-1.669	0.002276
Q8IMJ2 1xPhospho [S399]	CG31029	-1.66336	0.001985
Q9VCI7 1xPhospho [S218]	RanBP3	-1.65892	0.000169
Q960V6 1xPhospho [S354]	Sara	-1.64984	0.00012
W8P2I4 1xPhospho [S62]	CG6441	-1.64156	0.000651
Q8ING2 1xPhospho [S242]	CG31533	-1.63765	0.001922
Q8IN01 1xPhospho [S280]	CG31161	-1.63447	0.000688
B6IDS7 1xPhospho [T134]	key	-1.62692	0.000923
Q9U5W5 1xPhospho [S237]	Mst33A	-1.62589	0.000452
Q7JRN6 2xPhospho [S198; S213]	CG4716	-1.61742	1.17e-05
Q9VNE0 2xPhospho [S1460; T1464]	CG2926	-1.61474	0.000897
Q7KT60 1xPhospho [S2207]	CG31817	-1.61345	0.001422
D0UGE6 1xPhospho [S1875]	tnc	-1.61049	0.000797
B7Z0R7 1xPhospho [S300]	Atg16	-1.60524	4.54e-07
Q9I7I3 2xPhospho [S142; T144]	CG31199	-1.60421	0.000166
Q9VZ12 1xPhospho [S21]	CG15198	-1.5984	0.000153
Q8IH96 2xPhospho [S80; S82]	BG:DS04641.8	-1.59168	0.000151
Q9VB58 1xPhospho [S357]	TTLL6B	-1.58856	0.002095
Q9VKF8 1xPhospho [S207]	CG4983	-1.58496	4.52e-05
Q9VKF8 3xPhospho [S213; S216; S220]	CG4983	-1.58496	1.84e-05
Q4V409 1xPhospho [S269]	Actn3	-1.5798	0.000246
Q8T411 1xPhospho [S195]	CG31055	-1.57604	0.001942
F6J4X9 2xPhospho [S32; S35]	CG32705	-1.57025	0.000142
L0CPB1 2xPhospho [S176; S179]	wash	-1.56724	0.000851
Q6NN96 1xPhospho [S377]	CG31025	-1.56546	0.000674
B5X0M9 1xPhospho [S457]	zwilch	-1.55138	0.001484
Q29QS8 2xPhospho [S266; S269]	CG10734	-1.53812	0.002307
Q8IH96 1xPhospho [S200]	BG:DS04641.8	-1.53541	0.001676
X2JD52 1xPhospho [S524]	CG11929	-1.53471	0.001487
Q9VBL3 1xPhospho [S109]	CG5886	-1.53243	0.000403
Q8SY33 1xPhospho [S327]	gw	-1.52652	0.000234
Q9VQS0 1xPhospho [S286]	CG3213	-1.51139	0.001046
A0A6M3Q7V9 1xPhospho [S203]	CG46434	-1.50748	0.000202
D0UGE6 1xPhospho [S1261]	tnc	-1.50274	7.51e-05
Q8IMJ2 1xPhospho [S474]	CG31029	-1.47105	0.000659
A4V3W1 1xPhospho [S17]	sgg	-1.45782	0.000499
Q9UB07 2xPhospho [S396; S397]	XRCC1	-1.44853	0.00572
A0A0B4KGM5 1xPhospho [S1030]	CG9727	-1.44505	0.000273
Q9W465 1xPhospho [S61]	CG15764	-1.44293	0.000873
Q9VP62 2xPhospho [T228; S237]	CG9389	-1.44047	0.012106
M9MSK4 1xPhospho [S201]	Sh3beta	-1.4324	0.002054
Q8T3W3 1xPhospho [S476]	CG14609	-1.42985	3.39e-05
A1Z7J0 1xPhospho [S158]	CG8746	-1.41681	0.001176
X2J8L7 2xPhospho [S254; S257]	CG15631	-1.41546	0.001334
Q9W0I3 1xPhospho [S260]	CG9133	-1.41462	0.002009
Q9VKV5 2xPhospho [S116; S117]	holn1	-1.41402	0.010312
Q9VZT2 1xPhospho [S103]	CG14966	-1.41367	0.00221
Q494M6 1xPhospho [S477]	CG33067	-1.41209	0.00235
Q9VW23 2xPhospho [S142; S143]	ms(3)76Cc	-1.40812	0.027027
Q9VXN8 2xPhospho [S372; S384]	CG8509	-1.40555	0.001796
A1Z6Z8 1xPhospho [S967]	didum	-1.40436	0.000426
Q9W5R5 1xPhospho [S858]	Slmap	-1.38928	0.000538
Q8IPB6 1xPhospho [S134]	CG6138	-1.38775	0.000456
Q7KW25 1xPhospho [S31]	CG3708	-1.38743	0.002347
Q8IPT5 1xPhospho [S53]	CG32440	-1.38583	3.27e-05
Q9VTX8 1xPhospho [S276]	CG10616	-1.38168	3.81e-05
Q9VT97 2xPhospho [S154; S157]	CG6527	-1.38011	0.0002
M9PBJ0 1xPhospho [S5202]	sls	-1.36008	6.52e-05
Q8IRL2 2xPhospho [S654; S]	CG32686	-1.35565	0.003487
Q9VBJ6 1xPhospho [S480]	CG14540	-1.35529	0.002156
Q9VKF8 1xPhospho [S314]	CG4983	-1.35457	0.005066
M9PBR6 3xPhospho [S423; S426; S429]	CG33523	-1.35262	0.000337
Q9W164 1xPhospho [S506]	Crtp	-1.34545	0.003565
Q8SWW4 1xPhospho [S1375]	CG16972	-1.34389	0.000406
Q9VH61 1xPhospho [S50]	CG8526	-1.33952	0.046112
Q9I7W4 1xPhospho [S151]	CG11369	-1.32832	0.004602
Q8IR82 2xPhospho [S126; S128]	CG32651	-1.32055	0.001051
X2JIN0 1xPhospho [S788]	CG34417	-1.3164	5.16e-05
Q9VKF8 2xPhospho [S237; S240]	CG4983	-1.31599	0.001618
Q95TY4 1xPhospho [S76]	CG10947	-1.31313	0.002259
W8NYV8 2xPhospho [S704; S708]	CG10064	-1.30854	0.002137
C6SUY8 1xPhospho [S120]	CG7208	-1.30818	0.000455
Q9VKF8 3xPhospho [S55; S58; S61]	CG4983	-1.30703	0.000516
Q9VFM5 1xPhospho [S478]	CG14355	-1.29986	0.016206
Q9VDW9 1xPhospho [S290]	CG3517	-1.29749	0.000565
Q8IHG4 1xPhospho [S197]	CG6262	-1.2888	9.39e-05
Q8T3I6 1xPhospho [S340]	CG7879	-1.2867	0.000194
A0A6F7R657 1xPhospho [S219]	wdb	-1.28464	0.000762
Q8T906 1xPhospho [S172]	Ifa	-1.28233	0.00577
Q29QS8 1xPhospho [S269]	CG10734	-1.28212	0.002055
Q8IMW9 2xPhospho [S803; T810]	CG6454	-1.26834	0.001255
Q9VYL7 1xPhospho [S318]	Pits	-1.26288	0.005385
Q9I7W4 2xPhospho [S150; S151]	CG11369	-1.26221	0.026248
Q4V516 1xPhospho [S422]	lobo	-1.26188	0.000138
Q9VHM8 1xPhospho [S250]	CG8136	-1.2555	0.000597
Q8T3Z7 1xPhospho [S361]	CG3222	-1.25518	5.74e-05
Q9VXK6 1xPhospho [S9]	eIF5	-1.24862	0.000704
Q9VQQ3 1xPhospho [S13]	CG8840	-1.2455	0.000232
Q6IL75 1xPhospho [S13]	CG43121	-1.24329	0.001209
Q9VW72 1xPhospho [S229]	CG14183	-1.24139	0.001041
Q9VXC2 2xPhospho [S365; S368]	CG13008	-1.23888	0.000533
Q8IPT5 2xPhospho [S53; S62]	CG32440	-1.23718	0.000114
Q9VJC5 1xPhospho [S875]	CG15143	-1.23388	0.00061
N0A2N3 1xPhospho [S107]	CG9684	-1.21474	0.000254
Q9W164 1xPhospho [S88]	Crtp	-1.21321	0.000214
A0A0B4KFW5 1xPhospho [S477]	isopeptidase-T-3	-1.21039	0.00037
Q8IHG4 2xPhospho [T126; S127]	CG6262	-1.21021	2.28e-05
M9PBM5 1xPhospho [S468]	CG43755	-1.20912	0.000701
Q9VSF5 1xPhospho [S172]	CG7366	-1.20814	0.000319
D0UGE6 1xPhospho [S1281]	tnc	-1.20592	0.004037
Q7K2B0 1xPhospho [S76]	CG7137	-1.1984	0.001027
D3DMF0 1xPhospho [S12]	CG10175	-1.1975	0.000192
A5YWF8 1xPhospho [S7]	hydra	-1.19276	0.002775
A1Z9I0 1xPhospho [S149]	CG6357	-1.19257	0.000768
X2J8L7 1xPhospho [S31]	CG15631	-1.18509	0.000103
Q8IHG4 1xPhospho [S178]	CG6262	-1.18466	0.000822
Q8SZ63 1xPhospho [S257]	Golgin84	-1.18245	0.004397
Q9W5R5 1xPhospho [S613]	Slmap	-1.17961	0.001234
Q9VF38 1xPhospho [S16]	Uros2	-1.17341	0.001386
Q9VP43 2xPhospho [S766; S769]	CG32436	-1.17315	0.005359
A0A0D4RRR4 1xPhospho [S47]	Ccy	-1.17216	0.002711
Q24400 1xPhospho [S454]	Mlp84B	-1.17174	0.001666
C9QPD4 2xPhospho [S70; S71]	CG42675	-1.16483	0.000298
A8QI20 1xPhospho [S4]	CG41561	-1.16369	0.001631
O96685 2xPhospho [S610; S612]	mu2	-1.1603	0.003078
Q9VQQ4 1xPhospho [S130]	CG31952	-1.15757	0.000872
Q8I7C3 1xPhospho [S412]	Lasp	-1.15714	0.001214
Q9VE30 1xPhospho [S226]	CG14297	-1.15196	0.003598
Q7JRQ1 1xPhospho [S127]	CG33140	-1.14966	8.06e-05
Q9U5W5 1xPhospho [S24]	Mst33A	-1.14537	0.006145
A0A0D4RRR4 1xPhospho [S1338]	Ccy	-1.14429	0.010743
Q9VJC6 2xPhospho [S18; S/T]	Dhc36C	-1.14373	0.0003
X2JBR4 1xPhospho [S1857]	Nna1	-1.14225	0.000396
Q7JY31 1xPhospho [S92]	CG1690	-1.14133	0.001411
Q8T906 1xPhospho [S143]	Ifa	-1.13556	0.002864
Q3KN27 1xPhospho [S109]	CG32742	-1.1339	0.006029
W8P2I4 1xPhospho [S198]	CG6441	-1.1334	0.002673
Q9VPM3 1xPhospho [S162]	CG3345	-1.13205	0.00036
Q9VDX9 1xPhospho [S83]	CG31245	-1.13037	0.001879
Q4V4X6 1xPhospho [S824]	CG15145	-1.12976	0.028015
Q8IRH2 1xPhospho [S20]	Naa30B	-1.1277	3.56e-05
Q86NY9 1xPhospho [S206]	CG1971	-1.12278	0.000319
Q7JYP4 1xPhospho [S267]	CG17118	-1.12055	0.000116
Q9VPV1 1xPhospho [S1396]	CG15824	-1.11958	3.49e-05
Q8IRL2 1xPhospho [S290]	CG32686	-1.11833	0.000941
Q0E908 1xPhospho [S452]	Hil	-1.11717	0.000692
Q4V6F6 1xPhospho [S158]	CG31007	-1.11339	0.000851
Q9W366 1xPhospho [S337]	CG12121	-1.11051	0.002082
C6SUY8 2xPhospho [S184; S189]	CG7208	-1.10892	0.000764
Q4V4X6 1xPhospho [S767]	CG15145	-1.10583	4.87e-06
H1ZYC1 2xPhospho [S2375; S2380]	Tor	-1.10308	0.000899
Q9VBJ6 2xPhospho [S522; S]	CG14540	-1.10295	0.001672
Q8I7C3 2xPhospho [S412; S415]	Lasp	-1.10189	0.002648
Q07DP5 3xPhospho [S43; S49; S53]	Trf2	-1.10155	0.016634
Q9VZJ1 1xPhospho [S4]	Dpy-30L2	-1.10125	0.009487
Q9VKF8 3xPhospho [S216; T222; T224]	CG4983	-1.10069	0.00429
Q7KT68 1xPhospho [S229]	CG18518	-1.09936	0.002093
Q8IPT5 1xPhospho [S72]	CG32440	-1.09455	0.003445
Q58CJ0 1xPhospho [S377]	CG14011	-1.0941	0.003004
A1Z9G9 1xPhospho [S173]	CG6220	-1.093	0.001806
Q8IMJ2 2xPhospho [S306; S310]	CG31029	-1.091	0.002881
L0CPB1 1xPhospho [S179]	wash	-1.08867	0.017818
Q7K3N4 1xPhospho [S21]	CG8888	-1.08846	0.000225
Q8MKK4 1xPhospho [S12]	Tret1-2	-1.08746	0.005017
Q9VV52 2xPhospho [S299; T301]	RAF2	-1.08407	0.003839
A0A0B4K7J2 2xPhospho [S2327; S2328]	Nup358	-1.07964	0.003767
Q7K2Q5 1xPhospho [S308]	CG18568	-1.07677	0.000856
Q9VPN5 1xPhospho [S290]	Stip1	-1.07654	0.003979
Q0E980 2xPhospho [T244; S245]	CG8547	-1.07629	0.001638
Q9VWZ3 1xPhospho [S129]	Dhc16F	-1.07334	0.00035
Q8IRL2 1xPhospho [S306]	CG32686	-1.07156	0.0024
Q9VT31 1xPhospho [S27]	CG16719	-1.06975	0.001518
P61851 1xPhospho [S101]	Sod1	-1.06833	0.022277
Q95SJ4 1xPhospho [S137]	CG3330	-1.06239	0.006319
C1C587 1xPhospho [S195]	CG7202	-1.06106	0.004494
Q8MRQ5 1xPhospho [S360]	Pif1A	-1.05649	0.005205
A0A0B4K6I1 1xPhospho [S2102]	scrib	-1.05595	0.001718
Q9I7W4 1xPhospho [S480]	CG11369	-1.05542	0.010703
Q9VKF8 1xPhospho [S55]	CG4983	-1.05296	0.001715
Q6NQX1 1xPhospho [S22]	CG4712	-1.05261	0.002686
F0JAM2 1xPhospho [S16]	CG14995	-1.05037	0.006985
C0PVD2 1xPhospho [S5]	sdt	-1.04896	0.000146
Q8IMJ2 1xPhospho [S477]	CG31029	-1.04824	0.000984
Q9VK39 1xPhospho [S67]	CG9928	-1.04791	0.017332
Q9VIX8 1xPhospho [S118]	CG17350	-1.04695	0.002153
Q9VS62 1xPhospho [S205]	smid	-1.04582	0.000438
Q8T906 1xPhospho [S88]	Ifa	-1.04457	0.007052
Q9VHL6 3xPhospho [S201; S204; S207]	Pif1B	-1.0433	0.005122
Q9VVJ9 1xPhospho [S1709]	CG6052	-1.04315	0.002099
Q9V426 1xPhospho [S261]	vig	-1.04274	0.014351
Q7KT60 1xPhospho [S84]	CG31817	-1.04051	0.006561
D1Z382 1xPhospho [S947]	CG15144	-1.03733	5.95e-05
Q9VK47 1xPhospho [S105]	Vha68-3	-1.02951	0.00339
Q9VXC2 1xPhospho [S368]	CG13008	-1.02876	0.005755
Q9VQ22 2xPhospho [S196; S199]	CG10869	-1.02831	0.002536
Q9VKF8 2xPhospho [S141; S144]	CG4983	-1.02797	0.009558
Q9VNQ6 1xPhospho [S30]	CG32459	-1.02784	0.000456
Q9V9K7 2xPhospho [S515; S516]	Ars2	-1.02569	0.027919
A8DZ29 1xPhospho [S921]	eIF4G1	-1.02496	2.43e-05
A0A3Q7YTB1 1xPhospho [S24]	CG11233	-1.02492	0.00242
Q9VCN4 1xPhospho [S534]	CG17083	-1.02191	0.000918
Q9VJP6 1xPhospho [S126]	CG15260	-1.02121	0.001281
Q4V3Y0 3xPhospho [S95; S99; S]	CG42635	-1.0201	0.00148
Q7KSS0 2xPhospho [T423; S427]	Nuak1	-1.01995	0.000583
Q9VH01 1xPhospho [S4246]	Bruce	-1.01978	0.009302
Q9VWA1 1xPhospho [S151]	Clc	-1.01924	4.65e-05
A1ZAC8 1xPhospho [S8]	CG33017	-1.01863	0.007735
A1Z8W3 1xPhospho [S531]	salto	-1.01845	0.003316
D0UGE6 2xPhospho [S1281; S1291]	tnc	-1.01653	0.003273
Q9W5R5 1xPhospho [S723]	Slmap	-1.01434	0.000647
Q9VDW9 3xPhospho [S366; T370; T382]	CG3517	-1.01361	0.001588
Q8ING2 2xPhospho [S294; S296]	CG31533	-1.01174	0.000977
Q7JUM5 1xPhospho [S765]	MCPH1	-1.00964	0.008742
Q4V3Y0 1xPhospho [S23]	CG42635	-1.00907	0.007267
Q9VT97 1xPhospho [S154]	CG6527	-1.0088	0.003523
Q9VT31 1xPhospho [T148]	CG16719	-1.00861	0.005739
Q8IPB6 2xPhospho [S52; S55]	CG6138	-1.00844	0.002064
Q9VK31 1xPhospho [S232]	CG5439	-1.00587	0.002299
M9PCE3 1xPhospho [S240]	CG18304	-1.0046	0.004644
Q9W1S3 1xPhospho [S612]	CG9861	-1.00431	0.008932
Q8IH96 1xPhospho [S30]	BG:DS04641.8	-0.99876	0.00263
Q8IMJ2 1xPhospho [S310]	CG31029	-0.99834	0.003264
Q8T4A0 1xPhospho [S561]	CG17122	-0.99695	0.001491
Q9VFK5 1xPhospho [S234]	Afti	-0.99635	0.003989
Q9VBJ6 1xPhospho [S540]	CG14540	-0.99459	0.000379
Q7K2Q5 1xPhospho [S291]	CG18568	-0.99339	0.00546
Q9VK47 1xPhospho [S29]	Vha68-3	-0.99311	0.001076
Q8IHG4 1xPhospho [S484]	CG6262	-0.99235	0.001708
A8Y5B7 1xPhospho [S29]	kl-3	-0.99103	0.000643
Q960F9 1xPhospho [S129]	TTLL4B	-0.99075	0.000536
Q9VBJ6 1xPhospho [S522]	CG14540	-0.98847	0.00128
Q8T430 1xPhospho [S78]	CG3199	-0.98795	0.001441
P28750 2xPhospho [S231; S/T]	exu	-0.98761	0.002674
Q4V3Y0 2xPhospho [T122; T129]	CG42635	-0.98674	0.000603
A0A0D4RRR4 2xPhospho [S1328; S1331]	Ccy	-0.9867	0.00366
A0A0B4KEX6 1xPhospho [S708]	jbug	-0.98666	0.003349
Q9VS89 1xPhospho [S1421]	frac	-0.98628	0.003153
Q9VQ22 1xPhospho [S598]	CG10869	-0.98181	0.001363
Q9VK47 3xPhospho [S81; T85; S91]	Vha68-3	-0.98049	0.003117
Q5U0T2 1xPhospho [S31]	CG13700	-0.97964	0.004966
Q9VDY4 1xPhospho [S108]	CG5217	-0.97651	0.003384
X2JBR4 1xPhospho [S1885]	Nna1	-0.97154	0.002803
C0MJ17 1xPhospho [S329]	CG4973	-0.97088	0.001545
Q9VNH6 2xPhospho [S456; S459]	Sec8	-0.97049	0.002622
P49847 1xPhospho [S533]	Taf6	-0.96318	0.001958
Q9VJF5 2xPhospho [S146; S150]	CG15136	-0.96096	0.006003
Q9VC05 1xPhospho [S369]	Osbp	-0.95958	2.57e-05
A1ZAC8 1xPhospho [S27]	CG33017	-0.95873	0.001442
Q8T476 1xPhospho [S18]	Rsph3	-0.95793	0.003943
E4NKL1 2xPhospho [S139; S142]	CG17717	-0.95696	0.003439
Q7K4X4 1xPhospho [S479]	CG17230	-0.95664	0.001009
Q8I7C3 2xPhospho [S504; S505]	Lasp	-0.9532	0.002775
Q4LDP4 1xPhospho [S626]	CG18109	-0.95181	0.000904
Q7KTH6 2xPhospho [S440; S443]	CG42820	-0.95104	0.000318
Q9VWU8 1xPhospho [S28]	CG32548	-0.9503	0.002634
Q8IHG4 1xPhospho [S219]	CG6262	-0.94905	0.002758
Q9VW23 1xPhospho [S53]	ms(3)76Cc	-0.94863	0.003954
Q9VAV5 1xPhospho [S362]	Dhc98D	-0.94603	0.000983
Q9W354 2xPhospho [T190; Y192]	Erk7	-0.94512	0.004201
Q9W1S3 2xPhospho [S141; S144]	CG9861	-0.9445	0.003076
Q8SXF2 1xPhospho [S396]	CG5612	-0.94443	9.53e-05
Q9VWS3 1xPhospho [S744]	Rip11	-0.94369	0.000324
A0A0B4KHY8 1xPhospho [S851]	CG10254	-0.9426	0.00549
O96828 1xPhospho [S55]	Psi	-0.94165	0.000412
E1JH91 1xPhospho [S1475]	Patronin	-0.94046	0.003104
Q9VE58 2xPhospho [S17; S18]	CG14305	-0.93965	0.000993
Q9VQ22 1xPhospho [S196]	CG10869	-0.93759	0.002984
Q95TY2 1xPhospho [S140]	Sobp	-0.93618	8.36e-05
Q7JRN6 3xPhospho [S212; S213; T/S/Y]	CG4716	-0.93494	0.010514
Q9VQS0 1xPhospho [S459]	CG3213	-0.93459	0.005299
A1YK79 2xPhospho [S67; T/S]	Nup133	-0.93418	0.001233
Q9VX85 2xPhospho [S18; S20]	CG4955	-0.93322	0.004452
Q8IHG4 1xPhospho [S127]	CG6262	-0.92955	0.013495
Q9VK22 1xPhospho [S184]	kek4	-0.92902	0.000216
B7Z0I8 2xPhospho [T3264; S]	CG42232	-0.92883	0.000929
A0A223LN64 1xPhospho [S189]	pkd2	-0.927	0.002074
Q9VJE7 1xPhospho [S279]	CG6380	-0.92686	0.002588
M9PCD9 1xPhospho [T261]	stv	-0.92516	6.01e-05
Q9VXF1 1xPhospho [S487]	CanA-14F	-0.92411	0.000464
Q9VEW0 1xPhospho [S120]	CG10317	-0.92068	0.00062
Q9VLX3 1xPhospho [S216]	CG7164	-0.91864	0.001018
E1JHJ9 1xPhospho [S346]	CLIP-190	-0.9156	0.001017
Q8T431 1xPhospho [S312]	CG13032	-0.91405	0.010244
Q9VXJ8 1xPhospho [S305]	CG8958	-0.91282	0.005227
Q9W366 1xPhospho [S260]	CG12121	-0.91219	0.000313
Q9VRG1 1xPhospho [S114]	CG1722	-0.91184	0.005169
Q8IP79 1xPhospho [S143]	Pect	-0.91116	0.001819
Q8IRL2 2xPhospho [S278; S280]	CG32686	-0.91084	0.013489
A0A6M3Q7V9 1xPhospho [S279]	CG46434	-0.91031	0.002187
Q9VE58 1xPhospho [S6]	CG14305	-0.91	0.001378
Q9W5R5 1xPhospho [S623]	Slmap	-0.90964	0.003555
Q9VXN8 1xPhospho [S99]	CG8509	-0.90961	0.00012
Q9VD44 2xPhospho [S485; S486]	Gld2	-0.90855	0.002543
M9PEV1 2xPhospho [S401; S402]	CG8564	-0.90788	0.005643
D0UGE6 1xPhospho [T2544]	tnc	-0.90611	0.005894
A0A0B4K7Q6 2xPhospho [S1841; S/T]	mbc	-0.90592	0.001846
E2QCY9 1xPhospho [S525]	Syn	-0.90534	0.000407
Q9VL18 1xPhospho [S37]	eEF1delta	-0.90414	0.008633
Q8SWW4 1xPhospho [S943]	CG16972	-0.90357	0.002604
Q6AWE8 1xPhospho [S212]	CG9173	-0.90205	0.019569
Q9VZZ8 1xPhospho [S126]	CG16984	-0.90148	0.000723
A9UNH8 2xPhospho [S637; T640]	Esyt2	-0.89986	0.000207
Q9VHL6 1xPhospho [S79]	Pif1B	-0.89819	0.000306
Q8T431 1xPhospho [S63]	CG13032	-0.89747	0.007283
Q961A1 1xPhospho [S447]	Clamp	-0.89656	0.002605
A1Z6Z8 2xPhospho [S590; S595]	didum	-0.89597	0.002748
Q9VKF8 1xPhospho [S220]	CG4983	-0.89542	0.001624
Q7KTX4 1xPhospho [S602]	CG33286	-0.89467	0.00157
Q9VKF8 1xPhospho [S216]	CG4983	-0.89296	0.003963
Q9VAZ1 1xPhospho [S22]	mil	-0.89252	0.000507
Q7KU45 1xPhospho [S977]	l(2)k05819	-0.89088	2.59e-05
Q7KU06 1xPhospho [S29]	CG14341	-0.88982	0.039525
Q9W308 1xPhospho [S36]	CG9689	-0.8888	0.003145
Q9VXN8 1xPhospho [S384]	CG8509	-0.88489	0.011761
Q9W0I3 1xPhospho [S305]	CG9133	-0.88283	0.006718
Q9VXG4 1xPhospho [T195]	AnxB11	-0.88189	0.002477
Q8IR83 1xPhospho [S132]	CG32655	-0.88173	0.018843
Q8I7C3 1xPhospho [S117]	Lasp	-0.88142	0.00274
O77271 1xPhospho [S289]	EG:34F3.9	-0.8812	0.002065
O77271 1xPhospho [S322]	EG:34F3.9	-0.8812	0.002065
Q9VC05 2xPhospho [S372; S/T/Y]	Osbp	-0.88018	8.41e-05
Q9W455 1xPhospho [T296]	CG12728	-0.88007	0.006716
Q9VW23 3xPhospho [S755; S756; S759]	ms(3)76Cc	-0.87644	0.017884
Q86BM7 1xPhospho [S182]	CG33125	-0.87533	0.003517
Q9VED0 2xPhospho [S548; S/T]	CG7218	-0.87503	0.005369
A1Z7J0 1xPhospho [S18]	CG8746	-0.87499	0.00067
Q5U0V7 1xPhospho [S1090]	Synj	-0.87483	0.004759
A1ZAC8 1xPhospho [S1436]	CG33017	-0.87447	5.24e-06
Q9VC08 1xPhospho [S440]	Mink	-0.87319	0.020508
Q8MME0 3xPhospho [S260; T/S]	CG30271	-0.87214	0.001383
P29746 1xPhospho [S97]	bnb	-0.87198	0.001248
Q4LDP4 2xPhospho [S647; S648]	CG18109	-0.87188	0.007562
B7Z0I8 1xPhospho [S2453]	CG42232	-0.8718	0.010316
Q8IMJ2 2xPhospho [S474; S477]	CG31029	-0.86957	0.004287
Q9VDY4 2xPhospho [S151; T156]	CG5217	-0.8692	0.003398
Q9VW23 3xPhospho [S47; T50; S53]	ms(3)76Cc	-0.86825	0.001547
Q9W392 1xPhospho [S260]	CCT2	-0.86563	0.000489
Q9W019 1xPhospho [S30]	CG15877	-0.86515	0.00818
Q7KTH6 3xPhospho [T502; T504; S508]	CG42820	-0.86464	0.005778
Q9VK07 1xPhospho [S685]	Uvrag	-0.86454	0.007076
Q9VED0 1xPhospho [S548]	CG7218	-0.86428	0.007106
Q961W9 2xPhospho [S53; S68]	CG33191	-0.86321	0.029276
O61646 2xPhospho [S436; S/T]	Srp54	-0.86116	0.00114
Q9VZZ8 1xPhospho [S225]	CG16984	-0.85966	0.007065
A0A0D4RRR4 1xPhospho [S615]	Ccy	-0.85773	0.001194
Q8IH96 1xPhospho [T189]	BG:DS04641.8	-0.85725	0.003807
D0UGE6 2xPhospho [S1204; S1207]	tnc	-0.85706	0.000436
F6J4X9 1xPhospho [S32]	CG32705	-0.85569	0.001451
Q6NPB8 2xPhospho [S313; S314]	CG18130	-0.85466	0.001978
Q9VI49 1xPhospho [S169]	CG1979	-0.8545	0.013205
Q8T8X6 1xPhospho [S115]	CG14339	-0.85446	2.29e-05
Q9VTT2 1xPhospho [S102]	vers	-0.85393	0.002707
Q9VHM8 1xPhospho [S219]	CG8136	-0.85289	0.0138
Q24478 1xPhospho [S162]	Cp190	-0.85186	0.002033
Q7JZN0 2xPhospho [S9; S/T]	Sec61beta	-0.85129	0.01492
D6W4T8 1xPhospho [S689]	pod1	-0.85122	0.003572
Q8SWW4 1xPhospho [S1100]	CG16972	-0.8511	0.000462
Q9VHL6 2xPhospho [S126; S/T]	Pif1B	-0.85025	0.000267
Q9VMG8 1xPhospho [S90]	CG13991	-0.84953	0.002637
A0A0B4KFW6 1xPhospho [S2]	CG43709	-0.84878	0.01219
Q9VIP2 1xPhospho [S199]	Pyroxd1	-0.84842	0.003764
Q9VU76 2xPhospho [T482; T484]	cmb	-0.84816	0.005642
Q6GKZ1 1xPhospho [S621]	klhl10	-0.8472	0.001573
P16554 1xPhospho [S520]	numb	-0.84575	0.001326
Q9VI49 1xPhospho [S477]	CG1979	-0.84523	0.007945
Q9W4E0 1xPhospho [S405]	CG3323	-0.84335	0.011212
Q9VBJ6 1xPhospho [S28]	CG14540	-0.84334	0.001512
Q8T983 1xPhospho [S71]	CG31468	-0.84047	0.002471
Q4V4X6 1xPhospho [S443]	CG15145	-0.83968	0.016747
Q9VS41 1xPhospho [S217]	unc-13-4A	-0.83843	0.015945
L0CPB1 1xPhospho [S211]	wash	-0.83794	0.012286
Q9I7W4 1xPhospho [S293]	CG11369	-0.83723	0.000616
Q8SXE1 1xPhospho [S35]	CG17572	-0.83697	0.00019
Q9VKF8 1xPhospho [S201]	CG4983	-0.8365	0.000485
Q9VJE7 2xPhospho [S12; S16]	CG6380	-0.83612	0.003051
Q9W4J4 1xPhospho [S110]	CG11444	-0.83521	0.00028
Q6NLI6 2xPhospho [S133; Y/T/S]	CG32591	-0.83495	0.001504
P41093 1xPhospho [S71]	RpL18A	-0.83433	0.002845
Q9VKF8 2xPhospho [S117; S120]	CG4983	-0.8336	0.002945
Q494M6 1xPhospho [S291]	CG33067	-0.83164	0.003692
M9PCP3 1xPhospho [S830]	CG9044	-0.83134	0.003865
A0A0B4K7J2 1xPhospho [T2253]	Nup358	-0.83034	0.011588
Q9VCF1 3xPhospho [T218; S226; S227]	CG13603	-0.82797	0.00212
Q9VC09 1xPhospho [S543]	CG11168	-0.82764	0.005781
C6SUY8 1xPhospho [S110]	CG7208	-0.82711	0.003943
Q9VRG8 1xPhospho [S14]	CG1486	-0.82682	0.003467
Q9W164 2xPhospho [S571; S574]	Crtp	-0.82608	0.00645
X2JE64 2xPhospho [S357; S361]	CG4198	-0.82456	0.001965
Q4V4X4 1xPhospho [S590]	CG12866	-0.8237	0.005952
A9YIA1 1xPhospho [S182]	CG11427	-0.82306	0.004217
M9MRC8 1xPhospho [T124]	CG31949	-0.82258	0.003798
Q9VKF8 3xPhospho [S177; S182; S184]	CG4983	-0.822	0.000478
Q5LJN3 1xPhospho [S908]	ORY	-0.82174	0.00187
X2JBR4 2xPhospho [S1857; S1862]	Nna1	-0.8215	0.007016
Q8SXH2 1xPhospho [S336]	CG8245	-0.82143	0.001266
P16909 1xPhospho [S51]	Mst77F	-0.82141	0.001695
Q32KC1 1xPhospho [S492]	NK7.1	-0.82097	0.002078
Q9VKF8 2xPhospho [S170; T173]	CG4983	-0.82021	0.030896
X2JD52 1xPhospho [S569]	CG11929	-0.81948	0.002581
M9PG89 2xPhospho [S5; S7]	CG13077	-0.81762	0.001859
P49735 1xPhospho [S124]	Mcm2	-0.81762	0.013433
B7Z0M7 1xPhospho [S407]	CG4836	-0.81719	0.024444
E1JHT6 1xPhospho [S388]	Rtnl1	-0.81687	0.002763
A0A0B4K7J2 1xPhospho [S2186]	Nup358	-0.81619	0.021573
Q8MSS1 1xPhospho [S2161]	lva	-0.81499	0.001417
Q8T3W8 1xPhospho [S155]	scpr-C	-0.81446	0.033657
Q9VGU3 1xPhospho [S70]	Tengl4	-0.81248	0.001127
Q9VCH1 1xPhospho [S533]	eIF4G2	-0.81233	0.006707
A8DYH1 1xPhospho [S152]	mute	-0.81224	0.011453
Q8T917 1xPhospho [S156]	CG32119	-0.80922	0.031439
Q8IPZ5 2xPhospho [S99; S101]	CG9641	-0.8089	0.002779
Q9VE58 1xPhospho [S18]	CG14305	-0.80695	0.009502
A1Z6Z8 2xPhospho [S967; S970]	didum	-0.80693	0.007378
Q9VCI9 1xPhospho [S258]	CG10365	-0.80457	0.003447
Q9W1S3 1xPhospho [S583]	CG9861	-0.80394	0.0037
Q9VHL9 1xPhospho [S134]	CG8236	-0.80298	0.006451
Q7JUM5 1xPhospho [S492]	MCPH1	-0.80277	0.018674
A0A0D4RRR4 1xPhospho [S697]	Ccy	-0.80217	0.002539
M9PHZ0 1xPhospho [S969]	e(y)3	-0.80215	0.00196
W8P2I4 1xPhospho [S141]	CG6441	-0.80206	0.003701
Q8IPB6 1xPhospho [S52]	CG6138	-0.80158	0.002818
Q8IPV8 1xPhospho [S230]	CG31921	-0.80127	0.015162
Q9VJC5 1xPhospho [S937]	CG15143	-0.80124	0.009587
Q9VKT1 1xPhospho [T527]	CG31872	-0.80121	0.002525
Q9V3V0 2xPhospho [S199; S204]	x16	-0.79964	0.005826
Q8IRL2 1xPhospho [S431]	CG32686	-0.79931	0.002468
Q9W298 2xPhospho [S9; S10]	CG2921	-0.79865	0.011995
Q961F4 1xPhospho [S544]	CG4669	-0.79861	0.009884
X2JE64 1xPhospho [S346]	CG4198	-0.7973	0.010501
Q95SJ4 1xPhospho [S264]	CG3330	-0.79708	0.026494
Q9VDY4 2xPhospho [S110; S111]	CG5217	-0.79543	0.031969
A1ZBQ7 2xPhospho [S495; S497]	CG13872	-0.79485	0.002249
Q9VVJ9 1xPhospho [S1614]	CG6052	-0.79484	0.002918
Q9VW23 1xPhospho [S17]	ms(3)76Cc	-0.79288	6.11e-05
Q9VDZ2 1xPhospho [S71]	CG14282	-0.79183	0.004074
Q9VNZ9 1xPhospho [S68]	CG11249	-0.79029	0.006549
C3KGM0 1xPhospho [S746]	CG33287	-0.78968	0.000455
M9PBR6 2xPhospho [S426; S429]	CG33523	-0.78891	0.015214
Q9VJ14 1xPhospho [S456]	mib2	-0.78592	0.006059
A8QI20 1xPhospho [S148]	CG41561	-0.7829	0.000747
Q8T421 1xPhospho [S249]	CG31910	-0.78266	0.000195
P35122 1xPhospho [S124]	Uch	-0.78132	0.002265
Q9VDY0 2xPhospho [S11; S14]	CG3581	-0.78031	0.006858
A8E6R0 1xPhospho [S18]	CG16771	-0.77987	0.012508
Q9VS62 2xPhospho [S540; S544]	smid	-0.77979	0.018992
O46037 1xPhospho [S345]	Vinc	-0.77655	0.015236
Q24478 1xPhospho [S211]	Cp190	-0.7764	0.000469
Q8MME0 1xPhospho [S318]	CG30271	-0.77584	0.002458
Q9W2J5 1xPhospho [S148]	CG44245	-0.77557	3.08e-05
Q9VHM8 2xPhospho [T158; S159]	CG8136	-0.7754	0.020117
Q8IH96 1xPhospho [S82]	BG:DS04641.8	-0.77347	0.005675
Q8I7C3 3xPhospho [S504; S505; T507]	Lasp	-0.7728	0.000707
Q8IN01 1xPhospho [T36]	CG31161	-0.77195	0.002886
M9PH77 1xPhospho [T1624]	enc	-0.77187	0.004693
Q9W5R5 1xPhospho [S527]	Slmap	-0.77149	0.016611
A8DZ00 1xPhospho [S312]	CG44085	-0.77127	0.013885
M9MRJ4 1xPhospho [S2326]	Msp300	-0.77092	0.001319
Q9VVD0 1xPhospho [S538]	CG6652	-0.77034	0.014924
P14199 2xPhospho [S356; T364]	ref(2)P	-0.76953	0.039329
E1JHJ3 1xPhospho [S1927]	Mhc	-0.76924	0.046824
A1ZAC8 1xPhospho [S588]	CG33017	-0.76871	0.015182
Q9W041 2xPhospho [S428; T/S]	CG15878	-0.76845	0.001958
C0MII2 1xPhospho [S8]	CG9314	-0.76737	0.00029
A1Z6J6 1xPhospho [S140]	CG7856	-0.7672	0.005879
Q9VP62 1xPhospho [S237]	CG9389	-0.76568	8.6e-05
Q9VZ23 1xPhospho [S135]	Ran	-0.76334	0.005283
Q9W465 1xPhospho [S14]	CG15764	-0.7629	0.000107
Q9W170 1xPhospho [S96]	CG3492	-0.76175	0.040128
O61305 1xPhospho [S451]	Dbp80	-0.7615	0.006755
X2JD52 1xPhospho [S638]	CG11929	-0.76035	0.012889
Q8IRL2 1xPhospho [S218]	CG32686	-0.75838	0.002185
Q9VJP6 2xPhospho [S126; S129]	CG15260	-0.75802	0.002141
Q7JXZ2 1xPhospho [S20]	Eip55E	-0.7554	0.004088
Q9W2S3 1xPhospho [S704]	BTBD9	-0.75486	0.001467
M9PCA7 2xPhospho [S913; S917]	Ncc69	-0.75479	0.007323
Q8ING2 1xPhospho [S294]	CG31533	-0.75468	0.005464
A0A0C4DHF7 1xPhospho [S402]	CG44434	-0.75455	0.000239
X2J8L7 1xPhospho [S375]	CG15631	-0.75436	0.004855
A0A0B4JCT6 1xPhospho [S155]	Kank	-0.75414	0.007256
Q7JUM5 2xPhospho [S783; S785]	MCPH1	-0.75322	0.001579
B4F7L9 1xPhospho [S902]	WDY	-0.75297	0.000602
A0A0D4RRR4 1xPhospho [S128]	Ccy	-0.75289	0.002308
B5RJK8 1xPhospho [S113]	CG16833	-0.75048	0.000203
Q9W5B3 1xPhospho [S38]	eIF4E7	-0.75021	0.007346
A1Z7J0 1xPhospho [S66]	CG8746	-0.75013	0.004536
Q9VR58 1xPhospho [S485]	Cp110	-0.74887	0.012489
Q9VW64 1xPhospho [S123]	schuy	-0.74442	0.010805
A8QI20 2xPhospho [S292; S300]	CG41561	-0.7444	0.018847
O77434 1xPhospho [S134]	Sec22	-0.74359	0.012502
Q9W2R3 1xPhospho [S704]	sktl	-0.74111	0.009007
Q24574 2xPhospho [S1199; S1205]	Usp47	-0.74087	0.000508
Q7K0S5 1xPhospho [T78]	Gint3	-0.73967	0.004103
Q6GKZ2 2xPhospho [S246; S/T]	CG5538	-0.73877	0.006967
Q960F9 1xPhospho [S186]	TTLL4B	-0.73871	0.003805
Q9VW23 1xPhospho [S4]	ms(3)76Cc	-0.73734	0.039101
A0A0C4DHF7 2xPhospho [S402; S406]	CG44434	-0.73725	0.001628
X2J5P7 1xPhospho [S460]	CG6614	-0.73712	0.000456
E8NH98 1xPhospho [S236]	spir	-0.73712	0.001265
Q6IHH3 1xPhospho [S151]	HDC02577	-0.73697	0.006318
Q9V3V3 1xPhospho [S805]	Pez	-0.73697	0.002366
Q8IHG4 2xPhospho [S484; S487]	CG6262	-0.73683	0.011133
A9UN16 1xPhospho [S438]	CG11262	-0.73485	0.00278
Q8T4D4 1xPhospho [S282]	CG9222	-0.73465	0.003916
Q9W1U4 2xPhospho [S558; T/S]	Klp59C	-0.73389	0.001533
Q9VKF8 3xPhospho [S58; S61; S65]	CG4983	-0.73337	0.029022
Q8MRQ5 2xPhospho [S453; S/Y/T]	Pif1A	-0.73304	0.009076
P29776 1xPhospho [S7]	Ets21C	-0.73297	0.024564
Q9W1U4 1xPhospho [S214]	Klp59C	-0.73239	0.013011
C1C590 1xPhospho [S205]	CG2064	-0.73089	0.000891
P31409 1xPhospho [S71]	Vha55	-0.72984	0.016447
Q9VBJ6 2xPhospho [S28; S32]	CG14540	-0.72957	0.013654
Q8T3J9 2xPhospho [S299; S309]	CG46025	-0.7282	0.005159
Q8IN01 1xPhospho [S122]	CG31161	-0.72805	0.006248
Q8IHG4 1xPhospho [S167]	CG6262	-0.72792	0.002785
Q7JUM5 1xPhospho [T426]	MCPH1	-0.7278	0.009519
Q8MME0 2xPhospho [S380; S384]	CG30271	-0.72735	0.01383
Q9W3Y3 1xPhospho [S226]	CG3226	-0.72655	0.001959
Q9VLU0 1xPhospho [S20]	baf	-0.72343	0.000944
Q9VQ22 2xPhospho [S58; S59]	CG10869	-0.72249	0.00482
Q9VU76 2xPhospho [S1253; S1256]	cmb	-0.72221	0.007521
Q9VGI8 1xPhospho [S288]	Blm	-0.72157	0.03326
Q9V3P2 1xPhospho [S538]	l(2)34Fd	-0.72126	0.01713
Q7K2Q5 1xPhospho [S185]	CG18568	-0.71873	0.001492
Q9V8R9 2xPhospho [S588; T599]	cora	-0.71858	4.51e-05
X2JE64 1xPhospho [S321]	CG4198	-0.71816	0.004854
A0A0B4LGV3 1xPhospho [S368]	MESR4	-0.71703	0.0039
Q8I6M5 1xPhospho [S869]	Ask1	-0.71636	0.004672
Q9VEW0 2xPhospho [S167; S174]	CG10317	-0.71607	0.002519
C9QP23 1xPhospho [S189]	Hrs	-0.71346	0.00995
Q8IMJ2 2xPhospho [S306; T/S]	CG31029	-0.71328	0.009453
Q9VUE8 2xPhospho [S2433; S/T/Y]	bbg	-0.71202	0.004936
Q9VT94 1xPhospho [S58]	CG12362	-0.71199	0.007671
B6IDN4 1xPhospho [S7]	sgg	-0.71109	0.006342
Q9VBL3 1xPhospho [S130]	CG5886	-0.71038	0.007012
Q7JUM5 1xPhospho [S741]	MCPH1	-0.71014	0.030642
Q9VHX3 2xPhospho [T26; S/T]	CG11052	-0.70907	0.017458
Q9VY68 1xPhospho [T191]	CG11068	-0.70895	0.002697
Q9VFM5 3xPhospho [S469; S479; Y/S]	CG14355	-0.70819	0.013262
P40417 2xPhospho [T198; Y200]	rl	-0.70652	0.004367
A0A0B4K6W2 1xPhospho [S2631]	faf	-0.70647	0.025945
Q9VHC3 2xPhospho [S362; S/T/Y]	by	-0.70598	0.003692
Q9VGD7 1xPhospho [S32]	CG14736	-0.7052	0.005687
Q9Y102 1xPhospho [S244]	rgn	-0.70515	0.002312
D0UGE6 1xPhospho [S1207]	tnc	-0.70416	0.004134
Q9W0I3 2xPhospho [T258; S260]	CG9133	-0.70382	0.021082
W8NYV8 2xPhospho [S700; S704]	CG10064	-0.70358	0.001601
Q9VUS0 1xPhospho [T298]	Phs	-0.70354	0.000163
Q4LDP4 1xPhospho [S1037]	CG18109	-0.70328	0.006654
Q9VEW0 1xPhospho [S167]	CG10317	-0.70321	0.005667
Q9VK39 1xPhospho [S93]	CG9928	-0.70294	0.008584
Q4LDP4 1xPhospho [S1128]	CG18109	-0.70281	0.001886
Q4V4V0 1xPhospho [S12]	CG34457	-0.70256	0.005187
Q8MZD5 2xPhospho [S562; S565]	CG13870	-0.70241	0.001916
Q9VSY4 1xPhospho [S253]	Tat	-0.7003	0.017586
Q9VPM5 2xPhospho [T325; T327]	mbm	-0.70013	0.004231
Q9VM72 1xPhospho [S190]	CG13773	-0.69997	0.013559
M9PBJ1 1xPhospho [S3161]	zormin	-0.69848	0.013271
C4IXX9 2xPhospho [T323; S328]	CG8516	-0.69821	0.006783
Q9VHC7 1xPhospho [S193]	rump	-0.69577	0.009692
Q24593 1xPhospho [T2340]	Rbcn	-0.69515	0.014536
D1YSG0 1xPhospho [T2806]	bt	-0.69391	0.006199
Q9VKF8 1xPhospho [S237]	CG4983	-0.6928	0.005017
Q9VE55 1xPhospho [S1648]	qin	-0.69225	0.003154
C0PDD7 1xPhospho [S19]	vn	-0.69174	0.007599
Q9VBJ6 1xPhospho [S18]	CG14540	-0.69156	0.017936
Q9W4E0 2xPhospho [S405; S413]	CG3323	-0.69143	0.030364
Q7K035 1xPhospho [S10]	CG14763	-0.69143	0.002247
Q961W9 2xPhospho [S421; T423]	CG33191	-0.69101	0.005511
Q4V409 1xPhospho [S252]	Actn3	-0.69065	0.004653
A0A0B4K618 2xPhospho [S577; S578]	Fmr1	-0.68763	0.008444
D1YSG0 1xPhospho [S995]	bt	-0.6874	0.010147
Q9VHL6 1xPhospho [S126]	Pif1B	-0.68698	0.022926
Q9VJY6 1xPhospho [S28]	RpL24	-0.68546	0.000128
Q3KN62 1xPhospho [S844]	CG3950	-0.68544	0.002025
A0A0D4RRR4 1xPhospho [S782]	Ccy	-0.68464	0.003048
Q9VR43 2xPhospho [S335; S339]	CG15625	-0.68407	0.002442
Q9W0Q0 1xPhospho [S291]	Ppm1	-0.68368	0.004071
Q7JUM5 2xPhospho [S765; S770]	MCPH1	-0.68355	0.005515
M9PHJ0 1xPhospho [T27]	up	-0.68346	0.003636
Q9VB04 1xPhospho [S431]	btz	-0.6831	0.002515
Q1EC14 1xPhospho [S132]	CG33298	-0.68226	0.031814
Q7KLE5 1xPhospho [S362]	Amph	-0.68199	0.007907
Q9VGJ2 1xPhospho [T59]	I-t	-0.68135	0.002162
A0A0B4KGM9 2xPhospho [S19; S22]	glob2	-0.68065	0.000409
Q86BA1 1xPhospho [T4222]	Mical	-0.68018	0.003002
Q9VXC2 1xPhospho [S401]	CG13008	-0.67944	0.000572
Q8IH96 2xPhospho [S197; S200]	BG:DS04641.8	-0.67892	0.018928
A1ZBJ8 1xPhospho [S115]	fest	-0.67724	0.002246
Q8T8W3 1xPhospho [S489]	Past1	-0.67624	0.002068
A9UNH8 2xPhospho [S662; S665]	Esyt2	-0.67243	0.004166
Q9VB58 1xPhospho [S142]	TTLL6B	-0.67217	0.009987
B3DML7 1xPhospho [S142]	CG9686	-0.67188	0.006752
M9PEY8 1xPhospho [S234]	CG6761	-0.67175	0.003872
P22293 1xPhospho [S202]	su(sable)	-0.67168	0.004299
A1Z8W3 1xPhospho [S100]	salto	-0.67151	0.012412
Q9VKF8 1xPhospho [S285]	CG4983	-0.67136	0.011909
Q9VHL6 1xPhospho [S201]	Pif1B	-0.67019	0.012605
Q6IDD5 1xPhospho [S157]	CG42523	-0.66917	0.009035
Q0E5P7 2xPhospho [S138; S151]	CG1677	-0.66764	0.029828
Q9V3F9 2xPhospho [S394; S397]	out	-0.6675	0.006647
A0A0B4K6B7 1xPhospho [S1409]	Rim	-0.66745	0.022777
Q9W0L6 1xPhospho [S484]	CG13907	-0.66734	0.004205
Q29QQ0 1xPhospho [S158]	CG15472	-0.66504	0.003814
Q8MME0 3xPhospho [T369; S380; T/S]	CG30271	-0.66445	0.034355
Q9W1U2 1xPhospho [S34]	CG13544	-0.66435	0.04716
Q9VXC2 1xPhospho [S20]	CG13008	-0.6636	0.019523
Q9VBL3 1xPhospho [S396]	CG5886	-0.66263	0.001176
O77460 1xPhospho [S300]	Nurf-38	-0.66223	0.000759
Q9VHL6 1xPhospho [S338]	Pif1B	-0.662	0.007871
A8DZ22 1xPhospho [S6]	CG34173	-0.66196	0.002166
Q4LDP4 1xPhospho [S647]	CG18109	-0.66123	0.004043
Q9VIX8 1xPhospho [S115]	CG17350	-0.66068	0.012634
Q8SWW4 1xPhospho [S903]	CG16972	-0.66011	0.002852
Q95SJ4 1xPhospho [S130]	CG3330	-0.65936	0.008367
Q8IQ27 1xPhospho [S413]	Usp2	-0.65929	0.013291
A0A0B4KI32 1xPhospho [S449]	cindr	-0.65899	0.003128
Q9W124 2xPhospho [S267; S270]	CG4806	-0.65892	0.003832
Q9VL06 2xPhospho [S1430; S/T]	Ufd4	-0.65825	0.011988
Q8SXI2 1xPhospho [S77]	Yeti	-0.65782	0.002955
Q9VWZ3 1xPhospho [S98]	Dhc16F	-0.65689	0.026747
Q9VHM8 1xPhospho [S7]	CG8136	-0.65666	0.013121
X2JEY9 1xPhospho [S817]	Sec16	-0.65664	0.020422
Q9VKF8 2xPhospho [S177; S182]	CG4983	-0.65643	0.004837
Q9VV79 2xPhospho [S614; S]	spd-2	-0.65499	0.022379
A8QI20 1xPhospho [S292]	CG41561	-0.65411	0.008619
E1JJF9 1xPhospho [S1209]	Nrg	-0.65395	0.000972
Q9W1B0 1xPhospho [S889]	gek	-0.65379	0.016308
A1Z9G9 3xPhospho [S168; S170; S173]	CG6220	-0.65361	0.01198
Q7KS38 2xPhospho [S146; S150]	RpS19b	-0.65339	0.00587
P61851 1xPhospho [T26]	Sod1	-0.65236	0.002081
Q9VP77 1xPhospho [S533]	CG10565	-0.6516	0.002241
M9PHZ0 1xPhospho [S1229]	e(y)3	-0.65147	0.000527
Q9VXW9 1xPhospho [S405]	CG5877	-0.65089	0.037571
Q9VYS2 1xPhospho [S877]	pot	-0.65083	0.015338
Q9VFC8 1xPhospho [S30]	GlyS	-0.65059	0.002329
A0A0B4K6W2 1xPhospho [S1303]	faf	-0.64989	0.010251
Q9VU11 2xPhospho [S167; S171]	CG10969	-0.64989	0.025141
Q9W354 1xPhospho [S799]	Erk7	-0.6496	0.015401
M9PC30 1xPhospho [S197]	CG43897	-0.64867	0.007503
W8NYV8 3xPhospho [S700; S704; S/T]	CG10064	-0.64857	0.011334
Q9VLX3 2xPhospho [S210; S213]	CG7164	-0.64797	0.00684
Q9VLX3 3xPhospho [S125; S126; S130]	CG7164	-0.64646	0.000596
B5X505 1xPhospho [S195]	CG4631	-0.64646	0.04178
Q9VC96 1xPhospho [S1796]	BRWD3	-0.64625	0.021834
Q9W2K8 1xPhospho [S194]	Hmg-2	-0.64616	0.002798
Q9VNE0 2xPhospho [T1568; T1573]	CG2926	-0.64608	0.00135
Q8SWW4 1xPhospho [S919]	CG16972	-0.64604	0.04771
P81900 2xPhospho [S67; S/T]	Pka-R2	-0.6454	0.006536
Q9Y124 1xPhospho [S342]	CG5498	-0.64457	0.004312
Q8T030 1xPhospho [T200]	nmo	-0.64372	0.009299
Q9VM65 1xPhospho [S165]	Fgop2	-0.64357	0.007247
Q7JUM5 2xPhospho [S723; S726]	MCPH1	-0.64282	0.002707
A0A0B4KGP0 1xPhospho [S543]	stumps	-0.64208	0.033877
Q8MRQ5 1xPhospho [S450]	Pif1A	-0.64206	0.014257
Q8T9L0 1xPhospho [S155]	Drp1	-0.64162	0.000728
Q7KT77 2xPhospho [S34; S37]	CG33310	-0.64146	0.014034
Q9VBY8 1xPhospho [S48]	stac	-0.64123	0.018445
Q9VXU2 1xPhospho [S491]	Gmap	-0.64023	0.001728
E6PBV7 3xPhospho [S653; S654; S657]	CG15580	-0.6401	0.001432
Q7KTG4 1xPhospho [S1034]	Oatp30B	-0.63975	0.031872
Q9W3G3 1xPhospho [S230]	CG1387	-0.63937	0.03623
Q9VUG3 1xPhospho [T104]	CG5048	-0.63926	0.007926
Q9V3Y2 1xPhospho [S135]	CIAPIN1	-0.63925	0.00583
A0A0B4LFV0 1xPhospho [T803]	hppy	-0.63909	0.002397
Q9VDZ2 2xPhospho [S71; T72]	CG14282	-0.63844	0.00381
Q7KT60 1xPhospho [S2298]	CG31817	-0.63829	0.014503
Q9VSR3 3xPhospho [S422; S425; S428]	orb2	-0.63781	0.006803
A0A0D4RRR4 1xPhospho [S798]	Ccy	-0.63629	0.000982
Q7K486 1xPhospho [T9]	CG5721	-0.63584	9.98e-05
M9PE74 1xPhospho [S775]	nocte	-0.63506	0.000853
E2QCY9 1xPhospho [S952]	Syn	-0.634	0.00403
Q8INX7 1xPhospho [S458]	Fas3	-0.63363	0.002185
E8NHA5 1xPhospho [S165]	Bsg25D	-0.63253	0.002489
Q9VZZ8 1xPhospho [S29]	CG16984	-0.63216	0.032993
Q8MZF7 1xPhospho [S144]	CG12035	-0.63134	0.003843
Q9VKF8 2xPhospho [S305; S310]	CG4983	-0.63066	0.016812
Q8T3Y0 2xPhospho [T24; T/S]	sinah	-0.63035	0.002691
Q9VKK9 1xPhospho [S32]	CG18666	-0.63033	0.000759
Q8I7C3 1xPhospho [S530]	Lasp	-0.63032	0.014362
Q8SWW4 1xPhospho [S1172]	CG16972	-0.62955	0.013168
Q7JYP4 1xPhospho [S247]	CG17118	-0.62816	0.004422
Q9VHJ3 2xPhospho [S493; S494]	E(var)3-9	-0.62703	0.01209
Q9Y114 2xPhospho [S172; T/S]	CG8042	-0.62623	0.044089
A0A0B4LF60 1xPhospho [S148]	ckn	-0.62505	0.002227
Q7KSS0 1xPhospho [S867]	Nuak1	-0.62447	0.003875
M9PBJ0 1xPhospho [S8550]	sls	-0.62383	0.003715
Q7JUM5 2xPhospho [S492; S493]	MCPH1	-0.62304	0.045124
Q9VYS3 2xPhospho [S1172; S1177]	Upf1	-0.62266	0.008895
Q8IH84 2xPhospho [S24; S27]	CG3982	-0.62227	0.023658
Q9VLX3 2xPhospho [S126; S130]	CG7164	-0.62141	0.000667
Q8MRQ5 1xPhospho [T790]	Pif1A	-0.62117	0.015834
Q8I7C3 3xPhospho [S592; S/Y]	Lasp	-0.62098	0.003854
Q9VKF8 1xPhospho [S50]	CG4983	-0.6206	0.00518
A0A0B4LFP7 1xPhospho [S815]	tn	-0.62014	0.003096
Q9VKF8 1xPhospho [S290]	CG4983	-0.61967	0.015838
Q2PE16 1xPhospho [S21]	CG13516	-0.61966	0.018349
Q961W9 1xPhospho [S68]	CG33191	-0.61961	0.00661
Q9VS62 1xPhospho [T549]	smid	-0.61856	0.01066
A1Z8X1 1xPhospho [S8]	CG34021	-0.61812	0.008246
Q9VUY1 1xPhospho [S105]	ClC-c	-0.61712	0.01334
Q9VR43 1xPhospho [S282]	CG15625	-0.6171	0.007301
B7Z0V2 1xPhospho [S27]	CG2698	-0.6167	0.030901
Q9W0I3 1xPhospho [S101]	CG9133	-0.61603	0.013326
M9PET3 2xPhospho [S683; T/S]	simj	-0.61573	0.027354
Q9VWU8 2xPhospho [S28; S31]	CG32548	-0.61562	0.016436
Q9VXN8 1xPhospho [S364]	CG8509	-0.6144	0.038397
M9PBJ0 1xPhospho [S2186]	sls	-0.61398	0.000592
Q7KE32 1xPhospho [S73]	Obp56f	-0.61367	0.001923
Q9VBJ6 3xPhospho [S408; S410; S418]	CG14540	-0.61361	0.001055
A9UNH8 1xPhospho [S662]	Esyt2	-0.61357	0.0174
A0A0B4K6G3 2xPhospho [T60; T/S]	pps	-0.61351	0.014321
Q8IHG4 1xPhospho [S92]	CG6262	-0.61317	0.006991
Q9V3M9 1xPhospho [S217]	Tektin-A	-0.61236	0.008531
Q8SWW4 1xPhospho [S1358]	CG16972	-0.61213	9.3e-05
A0A0B4LGN1 1xPhospho [S2216]	Itpr	-0.61151	0.000949
M9MRJ4 1xPhospho [S1339]	Msp300	-0.61044	0.002305
Q9W009 1xPhospho [S103]	CG1146	-0.61041	0.002791
Q9VC08 1xPhospho [T37]	Mink	-0.6095	0.002749
M9PBJ0 1xPhospho [T15759]	sls	-0.60884	0.010909
Q9VSY4 1xPhospho [T350]	Tat	-0.60819	0.004207
A1ZBJ8 2xPhospho [S115; S/T]	fest	-0.6077	0.003698
Q86NY9 2xPhospho [S206; T209]	CG1971	-0.60745	0.002576
Q7KQM6 2xPhospho [S403; S407]	Gyf	-0.60599	0.013696
Q95U19 1xPhospho [S114]	CG1314	-0.60581	0.005611
Q9VKU7 1xPhospho [S210]	Grip75	-0.6053	0.000274
Q8IHE4 2xPhospho [S284; S289]	CG15547	-0.60517	0.00441
Q6NND8 1xPhospho [S65]	sm	-0.60505	0.02667
Q9V719 1xPhospho [S372]	Sin1	-0.60488	0.008675
Q9VP43 1xPhospho [S821]	CG32436	-0.60464	0.013867
Q9VXK2 2xPhospho [T215; S216]	CG12395	-0.60436	0.033342
A1A708 1xPhospho [S202]	CG4951	-0.60372	0.048996
Q8MME0 1xPhospho [S294]	CG30271	-0.60314	0.00658
Q86NY9 1xPhospho [S250]	CG1971	-0.60305	0.028325
Q9VVW2 1xPhospho [S543]	Ugt316A1	-0.60304	0.015317
Q9W0Q5 1xPhospho [S157]	CG13891	-0.60303	0.003138
Q9VIX8 1xPhospho [S194]	CG17350	-0.60298	0.005491
Q9VWZ3 2xPhospho [S92; S98]	Dhc16F	-0.60259	0.017163
A1ZBJ8 1xPhospho [S118]	fest	-0.60199	0.009577
Q8MZF7 1xPhospho [S60]	CG12035	-0.60151	0.033636
Q86NY9 1xPhospho [S159]	CG1971	-0.60124	0.022216
Q9VNX8 1xPhospho [S608]	CG7414	-0.60097	0.010811
Q05913 2xPhospho [S455; T457]	TfIIFalpha	-0.60083	0.012887
X2JFT2 1xPhospho [S110]	goe	-0.60015	0.004341
Q8IHG4 1xPhospho [S147]	CG6262	-0.59669	0.042953
Q8T0V2 2xPhospho [T343; T347]	MESK2	-0.5956	0.001162
Q9VNH6 1xPhospho [S456]	Sec8	-0.59526	0.002288
A1Z7S3 2xPhospho [S246; T/S]	Rab32	-0.59467	0.013739
A0A0B4K7J2 1xPhospho [S1256]	Nup358	-0.59452	0.013556
Q9VQI4 1xPhospho [S199]	CG8813	-0.59351	0.001811
P29746 1xPhospho [S192]	bnb	-0.59145	0.009914
Q9W4L0 1xPhospho [S344]	CG12693	-0.59143	0.015978
Q9VM10 1xPhospho [S506]	santa-maria	-0.59107	0.011733
Q9NDR1 1xPhospho [S588]	EDTP	-0.59055	8.34e-05
Q8IRL2 3xPhospho [S338; S342; S346]	CG32686	-0.59018	0.002112
Q9VF23 1xPhospho [S410]	CG4546	-0.59015	0.01256
Q9NJA2 1xPhospho [S1101]	ACXA	-0.59002	0.00084
Q9VJE7 1xPhospho [T52]	CG6380	-0.58981	0.020119
D1YSG0 1xPhospho [S1046]	bt	-0.58882	0.001552
X2JE64 1xPhospho [S331]	CG4198	-0.58847	0.012374
M9PDW6 1xPhospho [S1277]	Nhe2	-0.58783	1.84e-05
Q6NPB8 1xPhospho [S314]	CG18130	-0.58742	0.022667
Q7K480 1xPhospho [T1116]	bin3	-0.58673	0.006705
Q7K4H4 1xPhospho [S155]	NO66	-0.58632	0.010053
P35415 1xPhospho [S207]	Prm	-0.58521	0.002367
Q9VD44 1xPhospho [S834]	Gld2	-0.58519	0.00199
Q8IGL8 1xPhospho [S250]	CG17467	-0.58456	0.036589
Q7JYP4 1xPhospho [S256]	CG17118	-0.58404	0.000464
A8DYJ2 1xPhospho [S1442]	hts	-0.58331	0.028156
O96639 1xPhospho [S128]	drongo	-0.58283	0.009735
A0A0B4KF84 2xPhospho [S8125; S]	Strn-Mlck	-0.58272	0.002335
Q9I7F7 1xPhospho [Y1052]	Ack-like	-0.58244	0.011224
Q9VM36 2xPhospho [S233; S235]	CG4497	-0.58209	0.00745
Q9VZ08 2xPhospho [T844; S849]	Gapvd1	-0.58198	0.006628
B7Z0M7 1xPhospho [S249]	CG4836	-0.58178	0.040257
Q9VF23 1xPhospho [S215]	CG4546	-0.58078	0.001743
Q9W0R0 2xPhospho [T416; T422]	Cdc5	-0.58074	0.004391
Q9VKF8 1xPhospho [S170]	CG4983	-0.58058	0.042734
Q8T4A0 1xPhospho [S393]	CG17122	-0.58031	0.015514
