# Supplementary material for: Broad phosphorylation mediated by testis-specific serine/threonine kinases contributes to spermiogenesis and male fertility
Source: Nat Commun. 2023 May 6;14:2629. doi: 10.1038/s41467-023-38357-0 (PMC10164148; doi:10.1038/s41467-023-38357-0)
Supplement: Supplementary file 5 — Supplementary Data 2 [file 41467_2023_38357_MOESM5_ESM.xlsx]

## Sheet: proteome
Proteome analysis between wild-type and dTSSK-/- mutants
Protein IDs	Gene names	Fasta headers	Unique peptides	LFQ intensity-w1118-1	LFQ intensity-w1118-2	LFQ intensity-dTSSK mutant-1	LFQ intensity-dTSSK mutant-2	dTSSK mutant	w1118	FoldChange(mutant/w1118)	log2FC	P value
Q9VHR9	COX7AL	tr|Q9VHR9|Q9VHR9_DROME Cytochrome c oxidase subunit 7A-like OS=Drosophila melanogaster OX=7227 GN=COX7AL PE=2 SV=1	1	0	7159700	106740000	118860000	112800000	3579850	31.5097	4.97772	0.00412711
Q9VKH9	cana	tr|Q9VKH9|Q9VKH9_DROME CENP-ana, isoform A OS=Drosophila melanogaster OX=7227 GN=cana PE=3 SV=2;tr|Q9NCF9|Q9NCF9_DROME Mitotic kinesin-like motor protein CENP-ana OS=Drosophila melanogaster OX=7227 GN=cana PE=2 SV=1;tr|X2J5P0|X2J5P0_DROME CENP-ana, isoform	6	40911000	29414000	1774800000	249410000	1012105000	35162500	28.7836	4.84718	0.328699
Q8T8Y7	FucTD	tr|Q8T8Y7|Q8T8Y7_DROME AT16002p OS=Drosophila melanogaster OX=7227 GN=FucTD PE=2 SV=1;tr|Q9W0F6|Q9W0F6_DROME Alpha 1,3 fucosyltransferase OS=Drosophila melanogaster OX=7227 GN=FucTD PE=2 SV=2	6	0	23791000	140640000	538380000	339510000	11895500	28.541	4.83497	0.241814
A1Z933	CG33672-RA	tr|A1Z933|A1Z933_DROME GEO02273p1 OS=Drosophila melanogaster OX=7227 GN=CG16804 PE=1 SV=1	5	29306000	0	332490000	350720000	341605000	14653000	23.313	4.54306	0.0027742
Q9W3R4	CG15034-RA	tr|Q9W3R4|Q9W3R4_DROME MIP13858p OS=Drosophila melanogaster OX=7227 GN=Dmel\CG15034 PE=2 SV=1	4	15024000	0	192560000	141510000	167035000	7512000	22.2358	4.47481	0.0267105
C0PV70	Ppt1-RA;Ppt1	tr|C0PV70|C0PV70_DROME MIP09280p OS=Drosophila melanogaster OX=7227 GN=Ppt1-RA PE=2 SV=1;tr|S5WMX5|S5WMX5_DROME FI22366p1 OS=Drosophila melanogaster OX=7227 GN=Ppt1 PE=1 SV=1;sp|Q9W3C7|PPT1_DROME Palmitoyl-protein thioesterase 1 OS=Drosophila melanogaster	8	9609700	11261000	214590000	196960000	205775000	10435350	19.719	4.30152	0.00204796
Q9VTH1	Ube3a	tr|Q9VTH1|Q9VTH1_DROME LD21888p OS=Drosophila melanogaster OX=7227 GN=Ube3a PE=1 SV=1	8	0	15961000	168330000	145020000	156675000	7980500	19.6322	4.29515	0.00890394
X2JE06	RpL24	tr|X2JE06|X2JE06_DROME GEO07624p1 OS=Drosophila melanogaster OX=7227 GN=RpL24 PE=1 SV=1;sp|Q9VJY6|RL24_DROME 60S ribosomal protein L24 OS=Drosophila melanogaster OX=7227 GN=RpL24 PE=1 SV=1;tr|Q8SY98|Q8SY98_DROME RH14088p OS=Drosophila melanogaster OX=7227	11	189470000	172560000	1996100000	3897800000	2946950000	181015000	16.2801	4.02504	0.100659
Q9VNZ3	Rpb8	tr|Q9VNZ3|Q9VNZ3_DROME DNA-directed RNA polymerases I, II, and III subunit RPABC3 OS=Drosophila melanogaster OX=7227 GN=Rpb8 PE=1 SV=1	1	7109500	0	71008000	40105000	55556500	3554750	15.6288	3.96614	0.0817272
Q9VDM3	Dic2	tr|Q9VDM3|Q9VDM3_DROME Dicarboxylate carrier 2, isoform A OS=Drosophila melanogaster OX=7227 GN=Dic2 PE=2 SV=2	9	31731000	31242000	164240000	812570000	488405000	31486500	15.5116	3.95527	0.294069
Q9VA50	CG9713	tr|Q9VA50|Q9VA50_DROME Uncharacterized protein OS=Drosophila melanogaster OX=7227 GN=CG9713 PE=4 SV=4;tr|Q29QR8|Q29QR8_DROME IP10964p OS=Drosophila melanogaster OX=7227 PE=2 SV=1	15	27271000	45402000	510230000	591070000	550650000	36336500	15.1542	3.92164	0.00642466
Q9VLP4	mtsh	sp|Q9VLP4|MTSH_DROME Protein mitoshell OS=Drosophila melanogaster OX=7227 GN=mtsh PE=4 SV=2;tr|Q8MSA8|Q8MSA8_DROME LD44821p OS=Drosophila melanogaster OX=7227 GN=mtsh PE=2 SV=1	4	5156900	0	43845000	31773000	37809000	2578450	14.6635	3.87415	0.0330013
Q8MTA7	CG10920	tr|Q8MTA7|Q8MTA7_DROME AT13351p OS=Drosophila melanogaster OX=7227 GN=CG10920 PE=2 SV=1;tr|C0ML98|C0ML98_DROME CG10920-PA OS=Drosophila melanogaster OX=7227 GN=CG10920 PE=3 SV=1;tr|C0ML97|C0ML97_DROME CG10920-PA OS=Drosophila melanogaster OX=7227 GN=CG1092	2	17660000	0	131990000	121290000	126640000	8830000	14.342	3.84218	0.00759259
Q9VB64	CG42813-RA	tr|Q9VB64|Q9VB64_DROME Uncharacterized protein, isoform A OS=Drosophila melanogaster OX=7227 GN=Dmel\CG42813 PE=1 SV=3;tr|F2FB73|F2FB73_DROME RH24252p (Fragment) OS=Drosophila melanogaster OX=7227 GN=CG42813-RA PE=2 SV=1	4	75559000	0	768840000	308790000	538815000	37779500	14.2621	3.83411	0.164609
Q7JXB9	EndoG	tr|Q7JXB9|Q7JXB9_DROME Endonuclease G OS=Drosophila melanogaster OX=7227 GN=EndoG PE=1 SV=1	2	0	3839500	25758000	28065000	26911500	1919750	14.0182	3.80923	0.00793544
P55162	Hem	sp|P55162|HEM_DROME Membrane-associated protein Hem OS=Drosophila melanogaster OX=7227 GN=Hem PE=2 SV=1	8	12051000	0	45935000	119030000	82482500	6025500	13.6889	3.77494	0.17505
Q9VWT2	CG6470	tr|Q9VWT2|Q9VWT2_DROME GH25257p OS=Drosophila melanogaster OX=7227 GN=Dmel\CG6470 PE=2 SV=1	12	81319000	0	659610000	417130000	538370000	40659500	13.2409	3.72693	0.0601209
Q8IN21	CG6569	tr|Q8IN21|Q8IN21_DROME Uncharacterized protein, isoform B OS=Drosophila melanogaster OX=7227 GN=Dmel\CG6569 PE=4 SV=1;tr|Q9VD71|Q9VD71_DROME RE30121p OS=Drosophila melanogaster OX=7227 GN=Dmel\CG6569 PE=2 SV=2	7	7226600	12189000	143430000	104800000	124115000	9707800	12.7851	3.67639	0.0277716
Q9VJS5	CG3473	tr|Q9VJS5|Q9VJS5_DROME AT16033p OS=Drosophila melanogaster OX=7227 GN=BcDNA:AT16033 PE=2 SV=1	6	16243000	22621000	191570000	263610000	227590000	19432000	11.7121	3.54993	0.0288773
C9QP20	CG10166-RA;CG10166	tr|C9QP20|C9QP20_DROME MIP13910p (Fragment) OS=Drosophila melanogaster OX=7227 GN=CG10166-RA PE=2 SV=1;sp|Q9VIU7|DPM1_DROME Probable dolichol-phosphate mannosyltransferase OS=Drosophila melanogaster OX=7227 GN=CG10166 PE=3 SV=1	3	0	14455000	87555000	81398000	84476500	7227500	11.6882	3.54698	0.0101841
Q8MZ65	CG5564	tr|Q8MZ65|Q8MZ65_DROME AT29272p OS=Drosophila melanogaster OX=7227 GN=21064207 PE=2 SV=1	1	4773000	0	27379000	28195000	27787000	2386500	11.6434	3.54144	0.00896355
Q8T9C5	MRP	tr|Q8T9C5|Q8T9C5_DROME SD07655p OS=Drosophila melanogaster OX=7227 GN=MRP PE=2 SV=1;tr|A0A0S0WIA2|A0A0S0WIA2_DROME Multidrug-Resistance like protein 1, isoform R OS=Drosophila melanogaster OX=7227 GN=MRP PE=1 SV=1;tr|Q9I7N0|Q9I7N0_DROME FI23224p1 OS=Drosop	13	30066000	5805300	271040000	144720000	207880000	17935650	11.5903	3.53485	0.0980714
Q9VCL2	NEST:bs02f09	tr|Q9VCL2|Q9VCL2_DROME IP12902p OS=Drosophila melanogaster OX=7227 GN=NEST:bs02f09 PE=2 SV=1	8	17847000	21847000	207450000	252500000	229975000	19847000	11.5874	3.53448	0.0113843
A1Z803	CG1665-RA;CG1665	tr|A1Z803|A1Z803_DROME FI02892p OS=Drosophila melanogaster OX=7227 GN=Marc PE=1 SV=1;tr|A8E6Y3|A8E6Y3_DROME IP19920p (Fragment) OS=Drosophila melanogaster OX=7227 GN=CG1665 PE=2 SV=1;tr|Q8SXE5|Q8SXE5_DROME RH59033p OS=Drosophila melanogaster OX=7227 GN=Mar	6	14962000	0	103140000	67970000	85555000	7481000	11.4363	3.51555	0.0550147
Q9VJ46	CG17323-RA	tr|Q9VJ46|Q9VJ46_DROME UDP-glucuronosyltransferase OS=Drosophila melanogaster OX=7227 GN=Dmel\CG17323 PE=2 SV=1;tr|D6W4K8|D6W4K8_DROME UDP-glucuronosyltransferase OS=Drosophila melanogaster OX=7227 GN=CG17323-RA PE=2 SV=1	7	38839000	32405000	468900000	318820000	393860000	35622000	11.0567	3.46684	0.0412569
Q8MR81	mei-218;CG33067	tr|Q8MR81|Q8MR81_DROME AT14088p OS=Drosophila melanogaster OX=7227 GN=mei-218 PE=2 SV=1;tr|Q494M6|Q494M6_DROME SD24912p OS=Drosophila melanogaster OX=7227 GN=CG33067 PE=2 SV=1;tr|Q24137|Q24137_DROME MEI-218 OS=Drosophila melanogaster OX=7227 GN=mei-218 PE=	8	15845000	8134700	113210000	151010000	132110000	11989850	11.0185	3.46185	0.0248303
E2QCZ9	CG1129	tr|E2QCZ9|E2QCZ9_DROME Uncharacterized protein, isoform B OS=Drosophila melanogaster OX=7227 GN=Dmel\CG1129 PE=1 SV=1;sp|Q7JZB4|GMPPB_DROME Mannose-1-phosphate guanyltransferase beta OS=Drosophila melanogaster OX=7227 GN=CG1129 PE=1 SV=1	5	0	35516000	204810000	185600000	195205000	17758000	10.9925	3.45845	0.0126989
Q7PL91	ND-AGGG	tr|Q7PL91|Q7PL91_DROME GEO11417p1 OS=Drosophila melanogaster OX=7227 GN=ND-AGGG PE=2 SV=1	1	0	14388000	74992000	81617000	78304500	7194000	10.8847	3.44423	0.0121784
C7LAC3	CG10062-RA;CG10062	tr|C7LAC3|C7LAC3_DROME AT01381p OS=Drosophila melanogaster OX=7227 GN=CG10062-RA PE=2 SV=1;tr|E1JGM3|E1JGM3_DROME Uncharacterized protein, isoform D OS=Drosophila melanogaster OX=7227 GN=CG10062 PE=1 SV=1;tr|Q7K0K8|Q7K0K8_DROME LP03135p OS=Drosophila melan	8	38773000	21994000	454710000	203640000	329175000	30383500	10.834	3.43749	0.140805
A1Z7X7	GstT2;CG30005-RA	tr|A1Z7X7|A1Z7X7_DROME Glutathione S transferase T2 OS=Drosophila melanogaster OX=7227 GN=GstT2 PE=1 SV=2;tr|H0RNE2|H0RNE2_DROME FI16621p1 (Fragment) OS=Drosophila melanogaster OX=7227 GN=CG30005-RA PE=2 SV=1	4	0	11809000	70983000	55311000	63147000	5904500	10.6947	3.41883	0.0281445
Q8T0N5	CG8768	tr|Q8T0N5|Q8T0N5_DROME GH17516p OS=Drosophila melanogaster OX=7227 GN=Dmel\CG8768 PE=1 SV=1;tr|E1UIL1|E1UIL1_DROME CG8768 protein OS=Drosophila melanogaster OX=7227 GN=CG8768 PE=4 SV=1;tr|E1UIL0|E1UIL0_DROME CG8768 protein OS=Drosophila melanogaster OX=722	6	0	7531200	44904000	30859000	37881500	3765600	10.0599	3.33054	0.0504605
Q9VKG3	Mst33A	tr|Q9VKG3|Q9VKG3_DROME MIP06038p OS=Drosophila melanogaster OX=7227 GN=Mst33A PE=2 SV=1;tr|Q9U5W5|Q9U5W5_DROME MST33A protein OS=Drosophila melanogaster OX=7227 GN=Mst33A PE=4 SV=1;tr|M9NEG6|M9NEG6_DROME Mst33A, isoform C OS=Drosophila melanogaster OX=7227	6	23573000	0	153590000	81902000	117746000	11786500	9.9899	3.32047	0.106863
M9PBW7	toc;toc-RF	tr|M9PBW7|M9PBW7_DROME Toucan, isoform G OS=Drosophila melanogaster OX=7227 GN=toc PE=4 SV=1;tr|Q8IPZ1|Q8IPZ1_DROME AT07210p OS=Drosophila melanogaster OX=7227 GN=toc PE=2 SV=1;tr|M9PED5|M9PED5_DROME Toucan, isoform J OS=Drosophila melanogaster OX=7227 GN=	2	0	15960000	63340000	92985000	78162500	7980000	9.7948	3.29202	0.0530012
A0A0B4KHM2	CSN5	tr|A0A0B4KHM2|A0A0B4KHM2_DROME COP9 signalosome subunit 5, isoform B OS=Drosophila melanogaster OX=7227 GN=CSN5 PE=4 SV=1;sp|Q9XZ58|CSN5_DROME COP9 signalosome complex subunit 5 OS=Drosophila melanogaster OX=7227 GN=CSN5 PE=1 SV=1	6	25861000	12192000	150440000	213890000	182165000	19026500	9.57428	3.25916	0.0373683
Q9VDH8	RpS30	tr|Q9VDH8|Q9VDH8_DROME 40S ribosomal protein S30 OS=Drosophila melanogaster OX=7227 GN=RpS30 PE=1 SV=1;tr|Q7JYY0|Q7JYY0_DROME 40S ribosomal protein S30 (Fragment) OS=Drosophila melanogaster OX=7227 GN=RpS30 PE=2 SV=1	3	47064000	198010000	1078000000	1252100000	1165050000	122537000	9.50774	3.2491	0.0119941
Q9VYD4	CG12725	tr|Q9VYD4|Q9VYD4_DROME GEO12007p1 OS=Drosophila melanogaster OX=7227 GN=Dmel\CG12725 PE=2 SV=1;tr|Q4V4K5|Q4V4K5_DROME IP04125p (Fragment) OS=Drosophila melanogaster OX=7227 PE=2 SV=1	4	0	30156000	78548000	206460000	142504000	15078000	9.45112	3.24049	0.192029
H0RNN8	CG13096-RA;CG13096	tr|H0RNN8|H0RNN8_DROME FI17503p1 OS=Drosophila melanogaster OX=7227 GN=CG13096-RA PE=1 SV=1;sp|Q9VLK2|Y3096_DROME Ribosomal L1 domain-containing protein CG13096 OS=Drosophila melanogaster OX=7227 GN=CG13096 PE=1 SV=1	8	17168000	16592000	152000000	165210000	158605000	16880000	9.39603	3.23205	0.00216902
Q9VQL5	CG17261-RA	tr|Q9VQL5|Q9VQL5_DROME Uncharacterized protein, isoform A OS=Drosophila melanogaster OX=7227 GN=Dmel\CG17261 PE=4 SV=2;tr|C3KGJ5|C3KGJ5_DROME IP07063p (Fragment) OS=Drosophila melanogaster OX=7227 GN=CG17261-RA PE=2 SV=1	1	5781900	0	30577000	21082000	25829500	2890950	8.93461	3.1594	0.0540058
Q9W4C3	Usp16-45	tr|Q9W4C3|Q9W4C3_DROME Ubiquitinyl hydrolase 1 OS=Drosophila melanogaster OX=7227 GN=Usp16-45 PE=1 SV=1	10	16427000	21943000	150620000	190290000	170455000	19185000	8.88481	3.15134	0.017078
Q29QS8	CG10734	tr|Q29QS8|Q29QS8_DROME IP11711p OS=Drosophila melanogaster OX=7227 GN=Dmel\CG10734 PE=2 SV=1	8	10448000	11784000	98985000	97223000	98104000	11116000	8.82548	3.14167	0.000161504
Q9VPY7	CG5126	tr|Q9VPY7|Q9VPY7_DROME LD42035p OS=Drosophila melanogaster OX=7227 GN=Dmel\CG5126 PE=1 SV=1	7	23173000	0	63424000	140030000	101727000	11586500	8.77979	3.13419	0.15308
Q9W4B0	CG34434	tr|Q9W4B0|Q9W4B0_DROME IP03738p OS=Drosophila melanogaster OX=7227 GN=Dmel\CG34434 PE=2 SV=2	2	0	120470000	700910000	348680000	524795000	60235000	8.71246	3.12308	0.12996
X2JCV2	Lsp2	tr|X2JCV2|X2JCV2_DROME Larval serum protein 2, isoform B OS=Drosophila melanogaster OX=7227 GN=Lsp2 PE=4 SV=1;sp|Q24388|LSP2_DROME Larval serum protein 2 OS=Drosophila melanogaster OX=7227 GN=Lsp2 PE=2 SV=2	15	125940000	20876000	582100000	677430000	629765000	73408000	8.57897	3.1008	0.0158694
A0A0B4LFY2	CG11007	tr|A0A0B4LFY2|A0A0B4LFY2_DROME Uncharacterized protein, isoform B OS=Drosophila melanogaster OX=7227 GN=CG11007 PE=4 SV=1;sp|Q7JW12|TMX2_DROME Thioredoxin-related transmembrane protein 2 homolog OS=Drosophila melanogaster OX=7227 GN=CG11007 PE=2 SV=1	4	31214000	25986000	275200000	199560000	237380000	28600000	8.3	3.05311	0.0314253
Q9W3I7	CG15337	tr|Q9W3I7|Q9W3I7_DROME IP12209p OS=Drosophila melanogaster OX=7227 GN=Dmel\CG15337 PE=2 SV=1	10	58167000	39068000	360180000	413370000	386775000	48617500	7.95547	2.99195	0.0069105
Q9V677	CG8858	sp|Q9V677|ECM29_DROME Proteasome-associated protein ECM29 homolog OS=Drosophila melanogaster OX=7227 GN=CG8858 PE=1 SV=1	26	58727000	124160000	678300000	768420000	723360000	91443500	7.91046	2.98376	0.00767587
Q9VXN2	sun	sp|Q9VXN2|SUN_DROME Protein stunted OS=Drosophila melanogaster OX=7227 GN=sun PE=1 SV=1	1	0	16260000	88703000	39554000	64128500	8130000	7.88788	2.97964	0.162973
Q9VJ14	mib2	tr|Q9VJ14|Q9VJ14_DROME LD11955p OS=Drosophila melanogaster OX=7227 GN=mib2 PE=1 SV=1	12	45259000	0	225820000	125720000	175770000	22629500	7.76729	2.95741	0.108173
Q9VF86	CG6218	tr|Q9VF86|Q9VF86_DROME GH07590p OS=Drosophila melanogaster OX=7227 GN=Dmel\CG6218 PE=1 SV=1	5	28437000	0	135230000	81059000	108144500	14218500	7.6059	2.92712	0.0917145
Q9W013	CG32306	tr|Q9W013|Q9W013_DROME AT15596p OS=Drosophila melanogaster OX=7227 GN=Svil PE=1 SV=2	1	0	1766700	5768100	7355200	6561650	883350	7.42814	2.893	0.0410568
L0CQY5	CG8407;CG8407-RA	tr|L0CQY5|L0CQY5_DROME Dynein light chain (Fragment) OS=Drosophila melanogaster OX=7227 GN=CG8407 PE=3 SV=1;tr|A1Z8T9|A1Z8T9_DROME Dynein light chain OS=Drosophila melanogaster OX=7227 GN=CG8407-RA PE=2 SV=1	2	13422000	0	61724000	37603000	49663500	6711000	7.40031	2.88759	0.0895937
Q9W2A6	CG9308	tr|Q9W2A6|Q9W2A6_DROME IP11573p OS=Drosophila melanogaster OX=7227 GN=Dmel\CG9308 PE=2 SV=1	2	11508000	0	26180000	55069000	40624500	5754000	7.06022	2.81971	0.154131
Q8T3R2	CG15475	tr|Q8T3R2|Q8T3R2_DROME AT09029p OS=Drosophila melanogaster OX=7227 GN=CG15475 PE=2 SV=1;tr|Q9VIL6|Q9VIL6_DROME Uncharacterized protein OS=Drosophila melanogaster OX=7227 GN=Dmel\CG15475 PE=4 SV=1	2	17844000	18813000	123600000	133410000	128505000	18328500	7.01121	2.80966	0.00199533
Q9V9U7	CG1890	tr|Q9V9U7|Q9V9U7_DROME Tubulin-specific chaperone A OS=Drosophila melanogaster OX=7227 GN=Dmel\CG1890 PE=1 SV=1	4	75775000	0	192310000	337700000	265005000	37887500	6.99452	2.80623	0.109325
Q9VM92	TTLL3B	sp|Q9VM92|TTL3B_DROME Tubulin glycylase 3B OS=Drosophila melanogaster OX=7227 GN=TTLL3B PE=1 SV=2	11	28276000	17651000	190680000	129300000	159990000	22963500	6.96714	2.80057	0.0479784
Q9VIB2	CG1287-RA;CG1287	tr|Q9VIB2|Q9VIB2_DROME MIP04261p OS=Drosophila melanogaster OX=7227 GN=Mics1 PE=2 SV=2;tr|Q8T8Z4|Q8T8Z4_DROME AT14090p OS=Drosophila melanogaster OX=7227 GN=Mics1 PE=2 SV=1	2	0	17642000	72443000	47846000	60144500	8821000	6.81833	2.76942	0.077045
Q8IRF2	CG32299	tr|Q8IRF2|Q8IRF2_DROME GEO11850p1 OS=Drosophila melanogaster OX=7227 GN=NEST:bs19a11 PE=2 SV=1;tr|Q8MTV1|Q8MTV1_DROME AT26229p (Fragment) OS=Drosophila melanogaster OX=7227 GN=CG32299 PE=2 SV=1	3	10861000	0	39923000	33938000	36930500	5430500	6.80057	2.76566	0.03663
Q9VQ91	papi	sp|Q9VQ91|TDRKH_DROME Tudor and KH domain-containing protein homolog OS=Drosophila melanogaster OX=7227 GN=papi PE=1 SV=1	8	15720000	26024000	98347000	179120000	138733500	20872000	6.64687	2.73268	0.101486
Q9VKV8	CFAP20	sp|Q9VKV8|CFA20_DROME Cilia- and flagella-associated protein 20 OS=Drosophila melanogaster OX=7227 GN=Bug22 PE=2 SV=1	3	12151000	12651000	65097000	97929000	81513000	12401000	6.5731	2.71657	0.0520645
Q9VT97	CG6527-RA;CG6527	tr|Q9VT97|Q9VT97_DROME GEO13014p1 OS=Drosophila melanogaster OX=7227 GN=BcDNA:AT13283 PE=2 SV=2;tr|B5RJC7|B5RJC7_DROME FI08415p (Fragment) OS=Drosophila melanogaster OX=7227 GN=CG6527-RA PE=2 SV=1;tr|Q8T474|Q8T474_DROME AT13283p OS=Drosophila melanogaster	3	0	22870000	70553000	77639000	74096000	11435000	6.47976	2.69594	0.0346155
Q7K508	Spn47C	tr|Q7K508|Q7K508_DROME GH18514p OS=Drosophila melanogaster OX=7227 GN=Spn47C PE=2 SV=1	9	29393000	37785000	218170000	202860000	210515000	33589000	6.26738	2.64786	0.00242561
Q5U0V7	Synj	tr|Q5U0V7|Q5U0V7_DROME GH06496p OS=Drosophila melanogaster OX=7227 GN=Synj PE=1 SV=1;tr|Q8MR94|Q8MR94_DROME SD04710p (Fragment) OS=Drosophila melanogaster OX=7227 GN=Synj PE=2 SV=1	6	13546000	25934000	121840000	124870000	123355000	19740000	6.24899	2.64362	0.00376593
Q8T970	CG31644	tr|Q8T970|Q8T970_DROME AT20031p OS=Drosophila melanogaster OX=7227 GN=Dmel\CG31644 PE=2 SV=1;tr|X2J713|X2J713_DROME Uncharacterized protein, isoform B OS=Drosophila melanogaster OX=7227 GN=Dmel\CG31644 PE=4 SV=1;tr|X2JD93|X2JD93_DROME Uncharacterized prote	5	34561000	111430000	453150000	453170000	453160000	72995500	6.20805	2.63414	0.0100671
Q9VKW1	Wdfy2	tr|Q9VKW1|Q9VKW1_DROME LD41958p OS=Drosophila melanogaster OX=7227 GN=Wdfy2 PE=1 SV=1	7	143200000	32850000	866180000	223100000	544640000	88025000	6.18733	2.62932	0.296567
Q9W206	CG30268	tr|Q9W206|Q9W206_DROME Uncharacterized protein OS=Drosophila melanogaster OX=7227 GN=CG30268 PE=4 SV=3;tr|Q1EBZ0|Q1EBZ0_DROME IP14057p (Fragment) OS=Drosophila melanogaster OX=7227 GN=CG30268 PE=2 SV=1	8	52154000	0	188510000	133830000	161170000	26077000	6.18054	2.62773	0.0700936
Q9VC63	CG5789-RA;CG5789	tr|Q9VC63|Q9VC63_DROME FI20190p1 OS=Drosophila melanogaster OX=7227 GN=Dmel\CG5789 PE=1 SV=2;tr|A8WHL5|A8WHL5_DROME RE51716p OS=Drosophila melanogaster OX=7227 GN=CG5789 PE=2 SV=1	8	45833000	14853000	123440000	251630000	187535000	30343000	6.1805	2.62772	0.139955
M9PCD6	Poc1	tr|M9PCD6|M9PCD6_DROME Proteome of centrioles 1, isoform B OS=Drosophila melanogaster OX=7227 GN=Poc1 PE=4 SV=1;sp|Q9VU65|POC1_DROME POC1 centriolar protein homolog OS=Drosophila melanogaster OX=7227 GN=Poc1 PE=2 SV=1	6	23080000	23456000	93664000	193110000	143387000	23268000	6.16241	2.6235	0.137004
E2QD00	jagn	tr|E2QD00|E2QD00_DROME Jagunal, isoform B OS=Drosophila melanogaster OX=7227 GN=jagn PE=4 SV=1;sp|Q7K1V5|JAGN_DROME Protein jagunal OS=Drosophila melanogaster OX=7227 GN=jagn PE=1 SV=1	2	0	14018000	46535000	39467000	43001000	7009000	6.13511	2.61709	0.0444187
E1JGK8	CG5134	tr|E1JGK8|E1JGK8_DROME Uncharacterized protein, isoform A OS=Drosophila melanogaster OX=7227 GN=CG5134 PE=4 SV=1	3	0	8967000	39185000	15823000	27504000	4483500	6.13449	2.61694	0.20715
Q9Y171	BcDNA.GH02220	tr|Q9Y171|Q9Y171_DROME BcDNA.GH02220 OS=Drosophila melanogaster OX=7227 GN=BcDNA:GH02220 PE=2 SV=1	7	94568000	74180000	419030000	608460000	513745000	84374000	6.0889	2.60618	0.0458638
X2JAB1	loqs	tr|X2JAB1|X2JAB1_DROME Loquacious, isoform E OS=Drosophila melanogaster OX=7227 GN=loqs PE=1 SV=1;tr|Q8IP72|Q8IP72_DROME Loquacious, isoform A OS=Drosophila melanogaster OX=7227 GN=loqs PE=1 SV=1;tr|X2J5X6|X2J5X6_DROME Loquacious, isoform F OS=Drosophila m	7	58186000	45361000	263900000	364130000	314015000	51773500	6.06517	2.60055	0.0351715
Q7KB18	Jheh2	tr|Q7KB18|Q7KB18_DROME Epoxide hydrolase OS=Drosophila melanogaster OX=7227 GN=Jheh2 PE=1 SV=1;tr|C8AXZ8|C8AXZ8_DROME JHEH2 (Fragment) OS=Drosophila melanogaster OX=7227 GN=Jheh2 PE=4 SV=1;tr|C8AXZ6|C8AXZ6_DROME JHEH2 (Fragment) OS=Drosophila melanogaster	7	227590000	187550000	1301500000	1162700000	1232100000	207570000	5.93583	2.56945	0.00493357
F3YDB1	CG34189-RA	tr|F3YDB1|F3YDB1_DROME MIP16761p OS=Drosophila melanogaster OX=7227 GN=CG34189-RA PE=2 SV=1;tr|A8DYG6|A8DYG6_DROME Uncharacterized protein OS=Drosophila melanogaster OX=7227 GN=CG34189 PE=4 SV=1;tr|G2J600|G2J600_DROME FI15785p1 OS=Drosophila melanogaster O	1	0	8035000	17870000	29252000	23561000	4017500	5.86459	2.55203	0.107038
Q6NN98	CG31473;CG31473-RA	tr|Q6NN98|Q6NN98_DROME AT25767p (Fragment) OS=Drosophila melanogaster OX=7227 GN=CG31473 PE=2 SV=1;tr|Q8INR5|Q8INR5_DROME AT28215p OS=Drosophila melanogaster OX=7227 GN=CG2649 PE=2 SV=1	6	56327000	94457000	267290000	610490000	438890000	75392000	5.82144	2.54138	0.169894
C0MIH2	CG18266	tr|C0MIH2|C0MIH2_DROME CG18266-PA OS=Drosophila melanogaster OX=7227 GN=CG18266 PE=4 SV=1;tr|C0MIH1|C0MIH1_DROME CG18266-PA OS=Drosophila melanogaster OX=7227 GN=CG18266 PE=4 SV=1;tr|A0AMX6|A0AMX6_DROME CG18266 protein OS=Drosophila melanogaster OX=7227 GN	8	22493000	60130000	260140000	210940000	235540000	41311500	5.70156	2.51136	0.0244983
Q9VJ47	BEST:GH06505	tr|Q9VJ47|Q9VJ47_DROME UDP-glucuronosyltransferase OS=Drosophila melanogaster OX=7227 GN=GH06505 PE=2 SV=1	4	26087000	0	103610000	43030000	73320000	13043500	5.62119	2.49088	0.209109
Q95SA6	Prosbeta1	tr|Q95SA6|Q95SA6_DROME Proteasome subunit beta OS=Drosophila melanogaster OX=7227 GN=Prosbeta1 PE=2 SV=1;tr|Q8SYQ2|Q8SYQ2_DROME Proteasome subunit beta OS=Drosophila melanogaster OX=7227 GN=Prosbeta1 PE=2 SV=1;tr|A0AQH0|A0AQH0_DROME Proteasome subunit beta	8	496500000	62002000	1498300000	1632900000	1565600000	279251000	5.60643	2.48708	0.029867
Q0E9G3	Nop17l	sp|Q0E9G3|KTU_DROME Protein kintoun OS=Drosophila melanogaster OX=7227 GN=Nop17l PE=1 SV=1	8	20486000	33624000	167200000	135760000	151480000	27055000	5.59897	2.48516	0.018238
Q9GQ82	Asph	tr|Q9GQ82|Q9GQ82_DROME Aspartyl beta-hydroxylase variant 1 OS=Drosophila melanogaster OX=7227 GN=Asph PE=1 SV=1;tr|A0A0B4K7C1|A0A0B4K7C1_DROME Aspartyl beta-hydroxylase, isoform H OS=Drosophila melanogaster OX=7227 GN=Asph PE=1 SV=1;tr|A0A0B4KFS5|A0A0B4KFS	6	10204000	9567100	80646000	29944000	55295000	9885550	5.59352	2.48376	0.215159
Q7KRU8	Fer1HCH	tr|Q7KRU8|Q7KRU8_DROME Ferritin OS=Drosophila melanogaster OX=7227 GN=Fer1HCH PE=1 SV=1;tr|Q8I0T0|Q8I0T0_DROME Ferritin OS=Drosophila melanogaster OX=7227 GN=Fer1HCH PE=1 SV=1	2	33503000	0	77437000	107620000	92528500	16751500	5.52359	2.46561	0.0782782
Q9VUZ8	PDCD-5	tr|Q9VUZ8|Q9VUZ8_DROME GEO07442p1 OS=Drosophila melanogaster OX=7227 GN=PDCD-5 PE=1 SV=1	5	64595000	40409000	281630000	293680000	287655000	52502000	5.47893	2.4539	0.00328485
Q9VMC6	CG9547	tr|Q9VMC6|Q9VMC6_DROME GH06693p OS=Drosophila melanogaster OX=7227 GN=Dmel\CG9547 PE=1 SV=1	6	42528000	0	114910000	117000000	115955000	21264000	5.45311	2.44708	0.0470137
Q9VRD6	Ntf-2	tr|Q9VRD6|Q9VRD6_DROME GEO05124p1 OS=Drosophila melanogaster OX=7227 GN=Ntf-2 PE=1 SV=1;tr|D0Z726|D0Z726_DROME MIP14975p OS=Drosophila melanogaster OX=7227 GN=Ntf-2 PE=1 SV=1;tr|Q6WAR9|Q6WAR9_DROME CG1740 protein (Fragment) OS=Drosophila melanogaster OX=72	6	145160000	18948000	405790000	480480000	443135000	82054000	5.40053	2.4331	0.0388536
A0A0B4K7R5	Mlf;Mlf-RC;Mlf-RD	tr|A0A0B4K7R5|A0A0B4K7R5_DROME Myelodysplasia/myeloid leukemia factor, isoform F OS=Drosophila melanogaster OX=7227 GN=Mlf PE=1 SV=1;tr|D3DN03|D3DN03_DROME AT03418p OS=Drosophila melanogaster OX=7227 GN=Mlf-RC PE=2 SV=1;sp|Q9NKV0|MLF_DROME Myeloid leukemia	2	34019000	0	82846000	99561000	91203500	17009500	5.36192	2.42275	0.0594851
Q9W3M3	Ubr3	sp|Q9W3M3|UBR3_DROME E3 ubiquitin-protein ligase Ubr3 OS=Drosophila melanogaster OX=7227 GN=Ubr3 PE=1 SV=4;tr|M9PDZ8|M9PDZ8_DROME Ubr3 ubiquitin ligase, isoform B OS=Drosophila melanogaster OX=7227 GN=Ubr3 PE=1 SV=1	7	21522000	17666000	101260000	107450000	104355000	19594000	5.32587	2.41302	0.00184558
Q9V3X3	EG:BACR43E12.1;CG12498-RA	tr|Q9V3X3|Q9V3X3_DROME EG:BACR43E12.1 protein OS=Drosophila melanogaster OX=7227 GN=EG:BACR43E12.1 PE=2 SV=1;tr|B3DN09|B3DN09_DROME IP21371p OS=Drosophila melanogaster OX=7227 GN=CG12498-RA PE=2 SV=1	2	7405000	8527200	37533000	47215000	42374000	7966100	5.31929	2.41123	0.0194767
Q9VC56	puf	sp|Q9VC56|PUF_DROME Ubiquitin carboxyl-terminal hydrolase puf OS=Drosophila melanogaster OX=7227 GN=puf PE=1 SV=2;tr|Q8IMW2|Q8IMW2_DROME Puffyeye, isoform F OS=Drosophila melanogaster OX=7227 GN=puf PE=1 SV=2;tr|A0A0B4LIK5|A0A0B4LIK5_DROME Puffyeye, isofor	13	14566000	43413000	221680000	85458000	153569000	28989500	5.2974	2.40528	0.215446
A0A0B4LF92	CG4646	tr|A0A0B4LF92|A0A0B4LF92_DROME Uncharacterized protein, isoform B OS=Drosophila melanogaster OX=7227 GN=CG4646 PE=4 SV=1;sp|A1Z9A2|U587_DROME UPF0587 protein CG4646 OS=Drosophila melanogaster OX=7227 GN=CG4646 PE=2 SV=1	2	41374000	0	89605000	128670000	109137500	20687000	5.27566	2.39935	0.0897549
Q9VGV9	CG6567	tr|Q9VGV9|Q9VGV9_DROME GH11067p OS=Drosophila melanogaster OX=7227 GN=Dmel\CG6567 PE=1 SV=1	5	62101000	0	203010000	123550000	163280000	31050500	5.25853	2.39466	0.119835
Q9VQ50	CG15622	tr|Q9VQ50|Q9VQ50_DROME Uncharacterized protein OS=Drosophila melanogaster OX=7227 GN=gi22945479 PE=4 SV=2;tr|Q8MZC9|Q8MZC9_DROME AT13272p OS=Drosophila melanogaster OX=7227 GN=CG15622 PE=2 SV=1;tr|B5RJ97|B5RJ97_DROME FI08024p (Fragment) OS=Drosophila melan	8	59433000	17894000	204930000	196340000	200635000	38663500	5.18926	2.37553	0.0167172
A0A088BCF8	COII;COX2;mt:CoII	tr|A0A088BCF8|A0A088BCF8_DROME Cytochrome c oxidase subunit 2 (Fragment) OS=Drosophila melanogaster OX=7227 GN=COII PE=3 SV=1;tr|J9TIE4|J9TIE4_DROME Cytochrome c oxidase subunit 2 OS=Drosophila melanogaster OX=7227 GN=COX2 PE=3 SV=1;tr|J9THZ9|J9THZ9_DROME	2	28379000	0	39110000	107540000	73325000	14189500	5.16755	2.36948	0.251451
Q9W5B3	eIF4E-7	tr|Q9W5B3|Q9W5B3_DROME AT15894p OS=Drosophila melanogaster OX=7227 GN=eIF4E7 PE=2 SV=2	10	36736000	68077000	214370000	326380000	270375000	52406500	5.15919	2.36714	0.0643881
Q0KHQ1	SLIRP1;CG33714-RA	tr|Q0KHQ1|Q0KHQ1_DROME GEO13361p1 OS=Drosophila melanogaster OX=7227 GN=SLIRP1 PE=1 SV=1;tr|C4IXV9|C4IXV9_DROME GM17572p (Fragment) OS=Drosophila melanogaster OX=7227 GN=CG33714-RA PE=2 SV=1	3	59897000	0	152270000	155350000	153810000	29948500	5.13582	2.36059	0.0539199
Q7JWD6	EloC	tr|Q7JWD6|Q7JWD6_DROME Elongin C, isoform A OS=Drosophila melanogaster OX=7227 GN=EloC PE=1 SV=1;tr|Q7KYI0|Q7KYI0_DROME Elongin C (Fragment) OS=Drosophila melanogaster OX=7227 GN=EloC PE=2 SV=1	6	121880000	148760000	941320000	446370000	693845000	135320000	5.12744	2.35824	0.152971
Q6II41	HDC19846	tr|Q6II41|Q6II41_DROME HDC19846 OS=Drosophila melanogaster OX=7227 GN=HDC19846 PE=4 SV=1;tr|Q6II39|Q6II39_DROME HDC19854 OS=Drosophila melanogaster OX=7227 GN=HDC19854 PE=4 SV=1	1	11965000	8948800	67223000	39351000	53287000	10456900	5.09587	2.34933	0.092491
P53997	Set	sp|P53997|SET_DROME Protein SET OS=Drosophila melanogaster OX=7227 GN=Set PE=1 SV=2	5	26278000	19913000	145490000	89666000	117578000	23095500	5.09095	2.34793	0.0781804
G4LU53	Mst77F-RA;Mst77F	tr|G4LU53|G4LU53_DROME AT04151p1 OS=Drosophila melanogaster OX=7227 GN=Mst77F-RA PE=2 SV=2;tr|F7VJT4|F7VJT4_DROME MIP31849p OS=Drosophila melanogaster OX=7227 GN=Mst77F-RA PE=2 SV=1;sp|P16909|18C_DROME Histone-like protein 18C OS=Drosophila melanogaster OX	1	168640000	166840000	861040000	837800000	849420000	167740000	5.06391	2.34025	0.000292185
Q7K1B3	CG10934	tr|Q7K1B3|Q7K1B3_DROME GH26058p OS=Drosophila melanogaster OX=7227 GN=Dmel\CG10934 PE=2 SV=1	2	32273000	19402000	119320000	141290000	130305000	25837500	5.04325	2.33435	0.014529
Q7JW78	BcDNA:AT18054	tr|Q7JW78|Q7JW78_DROME AT18054p OS=Drosophila melanogaster OX=7227 GN=BcDNA:AT18054 PE=2 SV=1	3	0	65685000	177050000	151140000	164095000	32842500	4.99642	2.3209	0.0653424
A0A1B2AIV7	RpL14	tr|A0A1B2AIV7|A0A1B2AIV7_DROME GEO11454p1 (Fragment) OS=Drosophila melanogaster OX=7227 PE=2 SV=1;tr|Q5BIL1|Q5BIL1_DROME RH72463p (Fragment) OS=Drosophila melanogaster OX=7227 GN=RpL14 PE=2 SV=1;sp|P55841|RL14_DROME 60S ribosomal protein L14 OS=Drosophila	18	1010000000	1130300000	5236100000	5265500000	5250800000	1070150000	4.9066	2.29472	0.000219298
Q8MSM7	CG32181	tr|Q8MSM7|Q8MSM7_DROME AT19257p OS=Drosophila melanogaster OX=7227 GN=Dmel\CG32181 PE=2 SV=1	4	0	23174000	38825000	74195000	56510000	11587000	4.87702	2.286	0.167537
Q9GQ87	eIF2B-epsilon;EG:86E4.1	tr|Q9GQ87|Q9GQ87_DROME Eukaryotic initiation factor eIF2B epsilon subunit OS=Drosophila melanogaster OX=7227 GN=eIF2Bepsilon PE=2 SV=1;tr|Q9W541|Q9W541_DROME Eukaryotic translation initiation factor 2B subunit epsilon, isoform A OS=Drosophila melanogaster	7	0	32108000	44695000	111420000	78057500	16054000	4.86218	2.2816	0.235979
C0MLA9	CG7860	tr|C0MLA9|C0MLA9_DROME CG7860-PA OS=Drosophila melanogaster OX=7227 GN=CG7860 PE=4 SV=1;tr|B4F5D2|B4F5D2_DROME CG7860-PA OS=Drosophila melanogaster OX=7227 GN=CG7860 PE=4 SV=1;tr|B4F5D1|B4F5D1_DROME CG7860-PA OS=Drosophila melanogaster OX=7227 GN=CG7860 PE	7	45239000	28701000	143780000	215360000	179570000	36970000	4.85718	2.28012	0.0604046
Q8MRQ5	Pif1A	tr|Q8MRQ5|Q8MRQ5_DROME GH05455p OS=Drosophila melanogaster OX=7227 GN=Pif1A PE=2 SV=1;tr|Q8WTI8|Q8WTI8_DROME PFTAIRE-interacting factor 1A OS=Drosophila melanogaster OX=7227 GN=Pif1A PE=2 SV=1;tr|E1JIF4|E1JIF4_DROME PFTAIRE-interacting factor 1A, isoform G	15	142240000	57621000	461160000	503310000	482235000	99930500	4.8257	2.27074	0.0149448
M9NFA7	Ubr1;UBR1	tr|M9NFA7|M9NFA7_DROME Ubr1 ubiquitin ligase, isoform B OS=Drosophila melanogaster OX=7227 GN=Ubr1 PE=4 SV=1;sp|Q9VX91|UBR1_DROME E3 ubiquitin-protein ligase UBR1 OS=Drosophila melanogaster OX=7227 GN=Ubr1 PE=2 SV=2	20	88784000	59984000	391340000	322790000	357065000	74384000	4.80029	2.26312	0.0168603
Q95TY8	CG6661	tr|Q95TY8|Q95TY8_DROME GH20963p OS=Drosophila melanogaster OX=7227 GN=Dmel\CG6661 PE=2 SV=1	14	37791000	197730000	526420000	603120000	564770000	117760500	4.79592	2.26181	0.0371834
Q9VUR0	UFSP2	sp|Q9VUR0|UFSP2_DROME Probable Ufm1-specific protease 2 OS=Drosophila melanogaster OX=7227 GN=UFSP2 PE=2 SV=1	8	113750000	126460000	608130000	536390000	572260000	120105000	4.76466	2.25237	0.00642846
A0A126GUS1	PQBP-1;PQBP-1-RA	tr|A0A126GUS1|A0A126GUS1_DROME Uncharacterized protein, isoform G OS=Drosophila melanogaster OX=7227 GN=CG11718 PE=1 SV=1;tr|A0A126GUR3|A0A126GUR3_DROME Uncharacterized protein, isoform F OS=Drosophila melanogaster OX=7227 GN=CG42286 PE=1 SV=1;tr|Q9VHQ8|Q9	4	18551000	25874000	153860000	57149000	105504500	22212500	4.74978	2.24786	0.228012
Q7K010	Tsp42Ef	tr|Q7K010|Q7K010_DROME Tetraspanin OS=Drosophila melanogaster OX=7227 GN=Tsp42Ef PE=2 SV=1	1	31523000	0	69915000	79714000	74814500	15761500	4.74666	2.24691	0.0700161
Q8SWT2	Rhau	tr|Q8SWT2|Q8SWT2_DROME GH12763p OS=Drosophila melanogaster OX=7227 GN=Rhau PE=1 SV=1	11	0	36912000	78848000	96112000	87480000	18456000	4.73992	2.24486	0.0771816
Q9VK14	Prosalpha6T	tr|Q9VK14|Q9VK14_DROME Proteasome subunit alpha type OS=Drosophila melanogaster OX=7227 GN=Prosalpha6T PE=2 SV=1	10	118720000	130750000	575330000	599170000	587250000	124735000	4.70798	2.23511	0.000832292
Q9VCZ2	CG5346-RA;CG5346	tr|Q9VCZ2|Q9VCZ2_DROME FI07970p OS=Drosophila melanogaster OX=7227 GN=Dmel\CG5346 PE=1 SV=2;tr|Q8MZG6|Q8MZG6_DROME SD09582p OS=Drosophila melanogaster OX=7227 GN=CG5346 PE=2 SV=1	1	5145300	6543600	35077000	19922000	27499500	5844450	4.70523	2.23427	0.104487
Q9VTF9	Ufd1-like	sp|Q9VTF9|UFD1_DROME Ubiquitin fusion degradation protein 1 homolog OS=Drosophila melanogaster OX=7227 GN=Ufd1-like PE=2 SV=1	5	0	132220000	349220000	271420000	310320000	66110000	4.69399	2.23082	0.0861055
Q9VMD3	CG9531;CG9531-RA	tr|Q9VMD3|Q9VMD3_DROME Uncharacterized protein, isoform A OS=Drosophila melanogaster OX=7227 GN=HemK1 PE=1 SV=1;tr|C0MIL5|C0MIL5_DROME CG9531-PA OS=Drosophila melanogaster OX=7227 GN=CG9531 PE=4 SV=1;tr|C0MIL4|C0MIL4_DROME CG9531-PA OS=Drosophila melanogas	8	57063000	75811000	302330000	319250000	310790000	66437000	4.67797	2.22588	0.00265972
O76464	NitFhit	sp|O76464|NFT1_DROME Nitrilase and fragile histidine triad fusion protein NitFhit OS=Drosophila melanogaster OX=7227 GN=NitFhit PE=1 SV=1	6	16359000	39870000	72832000	190050000	131441000	28114500	4.6752	2.22503	0.22603
Q9VI08	CG10298	tr|Q9VI08|Q9VI08_DROME GH28351p OS=Drosophila melanogaster OX=7227 GN=Dmel\CG10298 PE=2 SV=1	3	24535000	18917000	69887000	132250000	101068500	21726000	4.65196	2.21784	0.126763
B4F576	CG5662	tr|B4F576|B4F576_DROME CG5662-PA (Fragment) OS=Drosophila melanogaster OX=7227 GN=CG5662 PE=4 SV=1;tr|C0ML52|C0ML52_DROME CG5662-PA (Fragment) OS=Drosophila melanogaster OX=7227 GN=CG5662 PE=4 SV=1;tr|B4F574|B4F574_DROME CG5662-PA (Fragment) OS=Drosophila	2	31573000	0	64223000	80897000	72560000	15786500	4.59633	2.20048	0.0862773
A0A0B4LEU5	ADD1	tr|A0A0B4LEU5|A0A0B4LEU5_DROME ADD domain-containing protein 1, isoform E OS=Drosophila melanogaster OX=7227 GN=ADD1 PE=1 SV=1;tr|Q961B8|Q961B8_DROME ADD domain-containing protein 1, isoform B OS=Drosophila melanogaster OX=7227 GN=ADD1 PE=1 SV=1;tr|Q86PD1|	6	0	37929000	100100000	73209000	86654500	18964500	4.5693	2.19197	0.100484
Q7K4I5	CG8892-RB;CG8892-RC	tr|Q7K4I5|Q7K4I5_DROME UBX domain-containing protein 7 OS=Drosophila melanogaster OX=7227 GN=Dmel\CG8892 PE=1 SV=1;tr|C8VV52|C8VV52_DROME UBX domain-containing protein 7 OS=Drosophila melanogaster OX=7227 GN=CG8892-RC PE=2 SV=1	3	0	22474000	64274000	38051000	51162500	11237000	4.55304	2.18683	0.146924
Q8MZC6	CG10177	tr|Q8MZC6|Q8MZC6_DROME AT13713p OS=Drosophila melanogaster OX=7227 GN=CG10177 PE=2 SV=1;tr|Q9VCL7|Q9VCL7_DROME Uncharacterized protein OS=Drosophila melanogaster OX=7227 GN=Dmel\CG10177 PE=4 SV=1	4	29983000	0	56086000	80286000	68186000	14991500	4.54831	2.18533	0.109953
Q9W1T1	RpL22-like	tr|Q9W1T1|Q9W1T1_DROME FI24544p1 OS=Drosophila melanogaster OX=7227 GN=RpL22-like PE=1 SV=1	2	0	26424000	52444000	66736000	59590000	13212000	4.51029	2.17322	0.0908308
A0A0C4DHE8	RpS29;RpS29-RA	tr|A0A0C4DHE8|A0A0C4DHE8_DROME GEO09636p1 OS=Drosophila melanogaster OX=7227 GN=RpS29 PE=1 SV=1;sp|Q9VH69|RS29_DROME 40S ribosomal protein S29 OS=Drosophila melanogaster OX=7227 GN=RpS29 PE=1 SV=1;tr|Q8IHD2|Q8IHD2_DROME AT13329p (Fragment) OS=Drosophila me	7	446490000	574230000	1319200000	3260500000	2289850000	510360000	4.48673	2.16567	0.208847
Q6IDD3	CG32371-RA	tr|Q6IDD3|Q6IDD3_DROME AT13084p OS=Drosophila melanogaster OX=7227 PE=2 SV=1;tr|Q8IQA0|Q8IQA0_DROME MIP05284p OS=Drosophila melanogaster OX=7227 GN=EB1 PE=2 SV=1	7	45030000	0	73262000	128200000	100731000	22515000	4.47395	2.16155	0.158563
Q8IP18	Tpr2	tr|Q8IP18|Q8IP18_DROME RH52721p OS=Drosophila melanogaster OX=7227 GN=Tpr2 PE=1 SV=1;tr|M9PDJ9|M9PDJ9_DROME Tetratricopeptide repeat protein 2, isoform C OS=Drosophila melanogaster OX=7227 GN=Tpr2 PE=1 SV=1;tr|Q9V3W1|Q9V3W1_DROME Tetratricopeptide repeat p	3	26147000	87211000	347590000	156880000	252235000	56679000	4.45024	2.15388	0.190032
Q9VKD3	CG12264	sp|Q9VKD3|NFS1_DROME Probable cysteine desulfurase, mitochondrial OS=Drosophila melanogaster OX=7227 GN=CG12264 PE=2 SV=1	7	103970000	50871000	308680000	379860000	344270000	77420500	4.44676	2.15275	0.0265874
F7VJU4	CG43115-RA	tr|F7VJU4|F7VJU4_DROME MIP31781p OS=Drosophila melanogaster OX=7227 GN=CG43115-RA PE=2 SV=1	1	14446000	0	32658000	31428000	32043000	7223000	4.43625	2.14934	0.0757397
A0A0B4K807	Mlf;Mlf-RA	tr|A0A0B4K807|A0A0B4K807_DROME Myelodysplasia/myeloid leukemia factor, isoform G OS=Drosophila melanogaster OX=7227 GN=Mlf PE=1 SV=1;tr|D3DMK9|D3DMK9_DROME MIP15325p (Fragment) OS=Drosophila melanogaster OX=7227 GN=Mlf-RA PE=2 SV=1	1	0	25076000	0	111120000	55560000	12538000	4.43133	2.14774	0.528881
Q7JVK6	trsn	tr|Q7JVK6|Q7JVK6_DROME GM27569p OS=Drosophila melanogaster OX=7227 GN=trsn PE=1 SV=1	11	67527000	190030000	424350000	716880000	570615000	128778500	4.43098	2.14763	0.108283
A1Z6H4	vlc	tr|A1Z6H4|A1Z6H4_DROME RE52822p OS=Drosophila melanogaster OX=7227 GN=vlc PE=1 SV=1;tr|Q7K1T1|Q7K1T1_DROME LD44824p OS=Drosophila melanogaster OX=7227 GN=vlc PE=1 SV=1	8	53041000	25171000	220130000	124160000	172145000	39106000	4.40201	2.13816	0.11685
Q7KJ69	SkpB	tr|Q7KJ69|Q7KJ69_DROME GEO01805p1 OS=Drosophila melanogaster OX=7227 GN=SkpB PE=2 SV=1	2	41577000	0	81703000	100510000	91106500	20788500	4.38254	2.13177	0.0911221
Q9VK96	CG17010	tr|Q9VK96|Q9VK96_DROME Ribokinase OS=Drosophila melanogaster OX=7227 GN=Dmel\CG17010 PE=2 SV=2	7	68332000	126570000	460870000	391980000	426425000	97451000	4.37579	2.12954	0.0182839
Q9VRF3	CG15445-RD	tr|Q9VRF3|Q9VRF3_DROME LD38858p OS=Drosophila melanogaster OX=7227 GN=NUB1 PE=1 SV=2	2	7329600	0	13929000	17848000	15888500	3664800	4.33543	2.11618	0.098758
Q9GPN8	kl-2	tr|Q9GPN8|Q9GPN8_DROME 1-beta dynein (Fragment) OS=Drosophila melanogaster OX=7227 GN=kl-2 PE=2 SV=1;tr|Q5LJP0|Q5LJP0_DROME Male fertility factor kl2 OS=Drosophila melanogaster OX=7227 GN=kl-2 PE=4 SV=5;tr|A0A0U1RVI8|A0A0U1RVI8_DROME Kl-2 1-beta dynein hea	28	79048000	115660000	284470000	558190000	421330000	97354000	4.32781	2.11364	0.143544
Q9VKZ7	CG4972-RA;CG4972	tr|Q9VKZ7|Q9VKZ7_DROME Nicalin OS=Drosophila melanogaster OX=7227 GN=Dmel\CG4972 PE=1 SV=2;tr|Q8MZ34|Q8MZ34_DROME Nicalin OS=Drosophila melanogaster OX=7227 GN=CG4972 PE=2 SV=1	8	0	81027000	157370000	192510000	174940000	40513500	4.31807	2.11039	0.0930901
O44226	EloB	tr|O44226|O44226_DROME Elongin B OS=Drosophila melanogaster OX=7227 GN=EloB PE=1 SV=1	4	151370000	149930000	720030000	565790000	642910000	150650000	4.26757	2.09342	0.0236778
Q9VMP1	CG7251	tr|Q9VMP1|Q9VMP1_DROME CG7251-PA OS=Drosophila melanogaster OX=7227 GN=anon-WO0140519.103 PE=2 SV=1;tr|A0AN09|A0AN09_DROME CG7251 protein OS=Drosophila melanogaster OX=7227 GN=CG7251 PE=4 SV=1;tr|A0AN06|A0AN06_DROME CG7251 protein OS=Drosophila melanogaste	4	0	59759000	116380000	138270000	127325000	29879500	4.26128	2.09129	0.0921359
Q9VV60	Aats-tyr	tr|Q9VV60|Q9VV60_DROME Tyrosine--tRNA ligase OS=Drosophila melanogaster OX=7227 GN=TyrRS PE=1 SV=1	16	180960000	76551000	694860000	394610000	544735000	128755500	4.23077	2.08092	0.120227
B5RIP2	CG10561-RA;anon-37Cs	tr|B5RIP2|B5RIP2_DROME FI03691p OS=Drosophila melanogaster OX=7227 GN=CG10561-RA PE=2 SV=1;sp|P18487|A37C_DROME Protein anon-37Cs OS=Drosophila melanogaster OX=7227 GN=anon-37Cs PE=2 SV=3	5	19446000	18401000	69957000	88758000	79357500	18923500	4.1936	2.06819	0.0234212
Q5BHX4	CG7716	tr|Q5BHX4|Q5BHX4_DROME Gamma-tubulin complex component OS=Drosophila melanogaster OX=7227 GN=CG7716 PE=2 SV=1;tr|Q9VS91|Q9VS91_DROME Gamma-tubulin complex component OS=Drosophila melanogaster OX=7227 GN=Dmel\CG7716 PE=3 SV=2	13	192290000	144530000	674480000	729020000	701750000	168410000	4.16691	2.05898	0.00458733
Q9VJC7	CG6412	sp|Q9VJC7|EFTS_DROME Elongation factor Ts, mitochondrial OS=Drosophila melanogaster OX=7227 GN=mEFTs PE=2 SV=1	9	396600000	490100000	1810400000	1872900000	1841650000	443350000	4.15394	2.05448	0.00161334
A0A1B2AIV9	TotA	tr|A0A1B2AIV9|A0A1B2AIV9_DROME GEO09472p1 (Fragment) OS=Drosophila melanogaster OX=7227 PE=2 SV=1;sp|Q8IN44|TOTA_DROME Protein Turandot A OS=Drosophila melanogaster OX=7227 GN=TotA PE=1 SV=1	2	0	14769000	37853000	23170000	30511500	7384500	4.13183	2.04678	0.156485
Q9VSH0	BEST:CK01174	tr|Q9VSH0|Q9VSH0_DROME IP12463p OS=Drosophila melanogaster OX=7227 GN=BEST:CK01174 PE=2 SV=1	12	95836000	133310000	508390000	436080000	472235000	114573000	4.1217	2.04324	0.0127163
Q8T492	CG6083;CG6083-RA	tr|Q8T492|Q8T492_DROME AT08919p OS=Drosophila melanogaster OX=7227 GN=CG6083 PE=2 SV=1;tr|Q9VTL0|Q9VTL0_DROME FI19917p1 OS=Drosophila melanogaster OX=7227 GN=Dmel\CG6083 PE=2 SV=2	11	150130000	175450000	748490000	585710000	667100000	162790000	4.09792	2.03489	0.0256544
Q7JY26	CG5327	tr|Q7JY26|Q7JY26_DROME AT24188p OS=Drosophila melanogaster OX=7227 GN=Dmel\CG5327 PE=2 SV=1	3	66259000	30928000	195210000	200340000	197775000	48593500	4.06999	2.02502	0.0140177
Q9VG76	CG17202	sp|Q9VG76|MYCBP_DROME c-Myc-binding protein homolog OS=Drosophila melanogaster OX=7227 GN=CG17202 PE=2 SV=2	3	45559000	0	89168000	94726000	91947000	22779500	4.03639	2.01307	0.0947003
A0A0B4KG16	Acyp2	tr|A0A0B4KG16|A0A0B4KG16_DROME Acylphosphatase OS=Drosophila melanogaster OX=7227 GN=Acyp2 PE=3 SV=1;sp|Q9VF36|ACYP2_DROME Acylphosphatase-2 OS=Drosophila melanogaster OX=7227 GN=Acyp2 PE=1 SV=1	2	55118000	54189000	182810000	257450000	220130000	54653500	4.02774	2.00997	0.0472923
Q9VJ19	RpL30	tr|Q9VJ19|Q9VJ19_DROME RE25263p OS=Drosophila melanogaster OX=7227 GN=RpL30 PE=1 SV=1;tr|Q8MT23|Q8MT23_DROME RH09938p OS=Drosophila melanogaster OX=7227 GN=RpL30 PE=2 SV=1;tr|B5RIJ9|B5RIJ9_DROME FI02875p (Fragment) OS=Drosophila melanogaster OX=7227 PE=2 S	8	714660000	651630000	2345700000	3132400000	2739050000	683145000	4.00947	2.00341	0.0349225
C9QP95	CG2336-RA	tr|C9QP95|C9QP95_DROME MIP04781p OS=Drosophila melanogaster OX=7227 GN=CG2336-RA PE=2 SV=1;tr|Q9VI33|Q9VI33_DROME AT02555p OS=Drosophila melanogaster OX=7227 GN=Dmel\CG2336 PE=2 SV=1	2	13950000	0	32279000	23491000	27885000	6975000	3.99785	1.99922	0.126582
Q9VZ54	CG15208	tr|Q9VZ54|Q9VZ54_DROME GH19655p OS=Drosophila melanogaster OX=7227 GN=lincRNA.977 PE=2 SV=1;tr|A9YL86|A9YL86_DROME CG15208-PA (Fragment) OS=Drosophila melanogaster OX=7227 GN=CG15208 PE=4 SV=1;tr|A9YL82|A9YL82_DROME CG15208-PA (Fragment) OS=Drosophila mela	3	32340000	0	75760000	52808000	64284000	16170000	3.97551	1.99114	0.136027
Q9W5B8	CG14631	tr|Q9W5B8|Q9W5B8_DROME IP05715p OS=Drosophila melanogaster OX=7227 GN=Dmel\CG14631 PE=2 SV=1	7	62382000	54462000	225130000	235990000	230560000	58422000	3.94646	1.98056	0.0015208
Q4V6I0	CG18371-RA	tr|Q4V6I0|Q4V6I0_DROME Acylphosphatase OS=Drosophila melanogaster OX=7227 GN=CG18371-RA PE=2 SV=2	4	0	52736000	89493000	117940000	103716500	26368000	3.93342	1.97579	0.12296
O96863	CkIIbeta2	sp|O96863|CSK2C_DROME Casein kinase II subunit beta OS=Drosophila melanogaster OX=7227 GN=CkIIbeta2 PE=1 SV=1	4	80070000	66636000	382120000	193140000	287630000	73353000	3.92118	1.97129	0.152078
F6M9W1	ctrip	tr|F6M9W1|F6M9W1_DROME CTRIP isoform B OS=Drosophila melanogaster OX=7227 PE=2 SV=1;tr|A0A0B4LHQ4|A0A0B4LHQ4_DROME Circadian trip, isoform M OS=Drosophila melanogaster OX=7227 GN=ctrip PE=1 SV=1;tr|A0A0B4JD62|A0A0B4JD62_DROME Circadian trip, isoform I OS=D	12	101700000	57170000	179380000	443490000	311435000	79435000	3.92063	1.97108	0.225342
Q8T481	BcDNA:AT11343	tr|Q8T481|Q8T481_DROME AT11343p OS=Drosophila melanogaster OX=7227 GN=BcDNA:AT11343 PE=1 SV=1	3	43131000	0	76281000	91981000	84131000	21565500	3.90118	1.96391	0.11233
Q6IKC0	CG42394	tr|Q6IKC0|Q6IKC0_DROME HDC12925 OS=Drosophila melanogaster OX=7227 GN=Dmel\CG42394 PE=2 SV=1	1	26750000	8096000	93691000	41448000	67569500	17423000	3.87818	1.95538	0.212347
Q9VXX2	CG9101	tr|Q9VXX2|Q9VXX2_DROME IP07274p OS=Drosophila melanogaster OX=7227 GN=Dmel\CG9101 PE=2 SV=1	4	40570000	0	83246000	73105000	78175500	20285000	3.85386	1.9463	0.10945
Q8MS78	CG12309	tr|Q8MS78|Q8MS78_DROME LP05719p OS=Drosophila melanogaster OX=7227 GN=Dmel\CG12309 PE=2 SV=1	9	90031000	269240000	661720000	720660000	691190000	179635500	3.84774	1.94401	0.0323589
M9PF28	CG33493-RA	tr|M9PF28|M9PF28_DROME Uncharacterized protein, isoform B OS=Drosophila melanogaster OX=7227 GN=CG6463 PE=4 SV=1;tr|Q7KUE6|Q7KUE6_DROME GEO02656p1 OS=Drosophila melanogaster OX=7227 GN=CG6463 PE=1 SV=1;tr|F3YD87|F3YD87_DROME MIP04133p (Fragment) OS=Drosoph	1	0	2825100	5057200	5808200	5432700	1412550	3.84602	1.94337	0.110669
Q4V3Y0	CG15149	tr|Q4V3Y0|Q4V3Y0_DROME GEO02127p1 OS=Drosophila melanogaster OX=7227 GN=CG15149 PE=2 SV=1	1	8903800	0	0	34118000	17059000	4451900	3.83185	1.93804	0.548766
Q9W0S3	ttm2	sp|Q9W0S3|TI50B_DROME Mitochondrial import inner membrane translocase subunit TIM50-B OS=Drosophila melanogaster OX=7227 GN=ttm2 PE=2 SV=1	10	136500000	141700000	525720000	534790000	530255000	139100000	3.81204	1.93056	0.000178552
Q8T402	Mst77F;CG40530-RB	tr|Q8T402|Q8T402_DROME AT23593p OS=Drosophila melanogaster OX=7227 GN=Mst77F PE=2 SV=1;tr|D0EP93|D0EP93_DROME Mst77Y-8 (Fragment) OS=Drosophila melanogaster OX=7227 PE=4 SV=1;tr|D0EP91|D0EP91_DROME Male-specific transcript 77Y 4 (Fragment) OS=Drosophila me	1	0	13614000	22305000	28958000	25631500	6807000	3.76546	1.91283	0.130917
Q9VHL6	Pif1B	tr|Q9VHL6|Q9VHL6_DROME FI03639p OS=Drosophila melanogaster OX=7227 GN=Pif1B PE=2 SV=3;tr|Q9Y0Z8|Q9Y0Z8_DROME BcDNA.GH12504 OS=Drosophila melanogaster OX=7227 GN=Pif1B PE=2 SV=1	0	0	49691000	74254000	112700000	93477000	24845500	3.76233	1.91163	0.160525
Q8T415	CG31802	tr|Q8T415|Q8T415_DROME AT22559p OS=Drosophila melanogaster OX=7227 GN=Dmel\CG31802 PE=2 SV=1	4	108230000	140100000	699170000	227030000	463100000	124165000	3.72971	1.89907	0.288371
A8JQZ7	f-cup	tr|A8JQZ7|A8JQZ7_DROME Flyers-cup, isoform E OS=Drosophila melanogaster OX=7227 GN=f-cup PE=4 SV=1;tr|Q86NW5|Q86NW5_DROME GH22674p (Fragment) OS=Drosophila melanogaster OX=7227 GN=f-cup PE=2 SV=1;tr|Q7KSK8|Q7KSK8_DROME BcDNA.GH09045 OS=Drosophila melanogas	3	0	11903000	18376000	25902000	22139000	5951500	3.7199	1.89526	0.148258
Q9VUH8	Tdrd3	tr|Q9VUH8|Q9VUH8_DROME RE01471p OS=Drosophila melanogaster OX=7227 GN=Tdrd3 PE=1 SV=1	4	42917000	31227000	73669000	201520000	137594500	37072000	3.71155	1.89202	0.257849
Q7YU24	Marf	sp|Q7YU24|MARF_DROME Transmembrane GTPase Marf OS=Drosophila melanogaster OX=7227 GN=Marf PE=1 SV=1	10	63638000	14889000	154910000	136410000	145660000	39263500	3.70981	1.89134	0.0551235
Q9VEC8	Prx5-RA	tr|Q9VEC8|Q9VEC8_DROME RE23139p1 OS=Drosophila melanogaster OX=7227 GN=CG32920 PE=1 SV=1	7	81496000	57952000	203370000	308600000	255985000	69724000	3.6714	1.87633	0.0745416
Q9VDZ1	CG5555	tr|Q9VDZ1|Q9VDZ1_DROME GH07062p OS=Drosophila melanogaster OX=7227 GN=Dmel\CG5555 PE=1 SV=2;tr|A0A0B4KHR2|A0A0B4KHR2_DROME Uncharacterized protein, isoform B OS=Drosophila melanogaster OX=7227 GN=Dmel\CG5555 PE=1 SV=1	3	28218000	0	47715000	55826000	51770500	14109000	3.66932	1.87551	0.124248
Q9W1X4	Nup214	sp|Q9W1X4|NU214_DROME Nuclear pore complex protein Nup214 OS=Drosophila melanogaster OX=7227 GN=Nup214 PE=1 SV=2	4	23697000	25352000	111160000	68666000	89913000	24524500	3.66625	1.87431	0.0914666
Q9VN77	CG12007	tr|Q9VN77|Q9VN77_DROME LD31216p OS=Drosophila melanogaster OX=7227 GN=Dmel\CG12007 PE=1 SV=1	2	0	16242000	30576000	28915000	29745500	8121000	3.66279	1.87294	0.117845
Q9W4L0	CG12693	tr|Q9W4L0|Q9W4L0_DROME Uncharacterized protein OS=Drosophila melanogaster OX=7227 GN=Dmel\CG12693 PE=4 SV=2;tr|Q8T4B7|Q8T4B7_DROME AT06826p OS=Drosophila melanogaster OX=7227 GN=CG12693 PE=2 SV=1	5	11809000	36141000	88192000	86671000	87431500	23975000	3.64678	1.86662	0.0349764
Q8MMD3	Eps-15;Eps-15-RB	tr|Q8MMD3|Q8MMD3_DROME Epidermal growth factor receptor pathway substrate clone 15, isoform C OS=Drosophila melanogaster OX=7227 GN=Eps-15 PE=1 SV=1;tr|Q8MMD2|Q8MMD2_DROME Epidermal growth factor receptor pathway substrate clone 15, isoform B OS=Drosophila	15	90792000	112170000	378860000	359790000	369325000	101481000	3.63935	1.86368	0.0028477
A1ZBM2	TBCB	tr|A1ZBM2|A1ZBM2_DROME Tubulin-binding cofactor B OS=Drosophila melanogaster OX=7227 GN=TBCB PE=1 SV=1;tr|Q7K1S6|Q7K1S6_DROME LD45244p (Fragment) OS=Drosophila melanogaster OX=7227 GN=TBCB PE=2 SV=1	7	57738000	69408000	201210000	260170000	230690000	63573000	3.62874	1.85947	0.0308487
Q7K4L8	CG7878	tr|Q7K4L8|Q7K4L8_DROME LD33749p OS=Drosophila melanogaster OX=7227 GN=Dmel\CG7878 PE=1 SV=1	6	27477000	47105000	161890000	108070000	134980000	37291000	3.61964	1.85585	0.0762684
Q9VZZ6	BcDNA:RE30174	tr|Q9VZZ6|Q9VZZ6_DROME CG16985 protein OS=Drosophila melanogaster OX=7227 GN=BcDNA:RE30174 PE=1 SV=1	2	0	31814000	48774000	66201000	57487500	15907000	3.61397	1.85359	0.148907
A0A1B2AJH4	SmD3	tr|A0A1B2AJH4|A0A1B2AJH4_DROME Small nuclear ribonucleoprotein Sm D3 (Fragment) OS=Drosophila melanogaster OX=7227 PE=2 SV=1;sp|O44437|SMD3_DROME Small nuclear ribonucleoprotein Sm D3 OS=Drosophila melanogaster OX=7227 GN=SmD3 PE=1 SV=1	1	19761000	37760000	92801000	113990000	103395500	28760500	3.59505	1.84601	0.032983
Q961Q8	CG10562	tr|Q961Q8|Q961Q8_DROME GH10454p OS=Drosophila melanogaster OX=7227 GN=Dmel\CG10562 PE=1 SV=1	3	25287000	45093000	118590000	133060000	125825000	35190000	3.57559	1.83818	0.0178224
M9PF10	anon-66Db	tr|M9PF10|M9PF10_DROME Uncharacterized protein, isoform C OS=Drosophila melanogaster OX=7227 GN=Dmel\CG5989 PE=4 SV=1;tr|M9PEJ9|M9PEJ9_DROME Uncharacterized protein, isoform B OS=Drosophila melanogaster OX=7227 GN=Dmel\CG5989 PE=4 SV=1;tr|Q9VSM4|Q9VSM4_DRO	6	25051000	44624000	95801000	152840000	124320500	34837500	3.56858	1.83535	0.0972581
Q9XTM8	rha	tr|Q9XTM8|Q9XTM8_DROME RADHA protein OS=Drosophila melanogaster OX=7227 GN=rha PE=2 SV=1;tr|Q9VBR7|Q9VBR7_DROME Rha OS=Drosophila melanogaster OX=7227 GN=rha PE=4 SV=1	15	75402000	83572000	276030000	288980000	282505000	79487000	3.5541	1.82949	0.00141905
M9ZYW3	rl-RE;rl-RB;rl	tr|M9ZYW3|M9ZYW3_DROME Mitogen-activated protein kinase OS=Drosophila melanogaster OX=7227 GN=rl-RE PE=2 SV=2;tr|D9PTS4|D9PTS4_DROME Mitogen-activated protein kinase (Fragment) OS=Drosophila melanogaster OX=7227 GN=rl-RB PE=2 SV=1;sp|P40417|ERKA_DROME Mito	6	23581000	27147000	121470000	58466000	89968000	25364000	3.54707	1.82663	0.177188
B6IDP6	CG12511-RA	tr|B6IDP6|B6IDP6_DROME FI06437p OS=Drosophila melanogaster OX=7227 GN=CG12511-RA PE=2 SV=1;tr|Q9VMN4|Q9VMN4_DROME Uncharacterized protein, isoform B OS=Drosophila melanogaster OX=7227 GN=Dmel\CG12511 PE=4 SV=2	1	0	8406900	29791000	0	14895500	4203450	3.54364	1.82523	0.561082
Q9VMC4	CG9550	tr|Q9VMC4|Q9VMC4_DROME Uncharacterized protein OS=Drosophila melanogaster OX=7227 GN=d6ST2 PE=4 SV=1;tr|Q8MZD1|Q8MZD1_DROME AT11514p OS=Drosophila melanogaster OX=7227 GN=CG9550 PE=2 SV=1	2	0	13537000	21578000	26066000	23822000	6768500	3.51954	1.81539	0.139237
Q9XTL2	Stam	tr|Q9XTL2|Q9XTL2_DROME Jak pathway signal transduction adaptor molecule OS=Drosophila melanogaster OX=7227 GN=Stam PE=1 SV=1	9	146150000	0	321910000	189670000	255790000	73075000	3.50038	1.80751	0.204898
Q9VC86	anon-WO0140519.76	tr|Q9VC86|Q9VC86_DROME GH07296p OS=Drosophila melanogaster OX=7227 GN=anon-WO0140519.76 PE=2 SV=1	8	173770000	216230000	637630000	719700000	678665000	195000000	3.48033	1.79923	0.00900179
Q9VIP0	nesd	sp|Q9VIP0|NESD_DROME Protein nessun dorma OS=Drosophila melanogaster OX=7227 GN=nesd PE=1 SV=1	5	21782000	0	49889000	25786000	37837500	10891000	3.4742	1.79668	0.238999
Q9VCC0	CHORD	sp|Q9VCC0|CHRD1_DROME Cysteine and histidine-rich domain-containing protein OS=Drosophila melanogaster OX=7227 GN=CHORD PE=1 SV=1	4	40479000	0	52629000	87071000	69850000	20239500	3.45117	1.78709	0.202894
Q8T8V8	Prosbeta5R1	tr|Q8T8V8|Q8T8V8_DROME Proteasome subunit beta OS=Drosophila melanogaster OX=7227 GN=Prosbeta5R1 PE=2 SV=1;tr|Q9W1S5|Q9W1S5_DROME Proteasome subunit beta OS=Drosophila melanogaster OX=7227 GN=Prosbeta5R1 PE=2 SV=1	7	129730000	0	160150000	286680000	223415000	64865000	3.44431	1.78421	0.222252
Q9VBX4	CG31510-RA	tr|Q9VBX4|Q9VBX4_DROME LD36051p OS=Drosophila melanogaster OX=7227 GN=CG10057 PE=1 SV=2	5	16390000	0	30362000	26080000	28221000	8195000	3.44369	1.78395	0.141806
Q9VBQ6	Dhap-at	tr|Q9VBQ6|Q9VBQ6_DROME Dihydroxyacetone phosphate acyltransferase, isoform A OS=Drosophila melanogaster OX=7227 GN=Dhap-at PE=2 SV=2;tr|A0A0B4KHK0|A0A0B4KHK0_DROME Dihydroxyacetone phosphate acyltransferase, isoform C OS=Drosophila melanogaster OX=7227 GN=	6	62939000	0	122220000	94081000	108150500	31469500	3.43668	1.78101	0.156104
D1FYW7	Obp99b	tr|D1FYW7|D1FYW7_DROME Odorant-binding protein 99b OS=Drosophila melanogaster OX=7227 GN=Obp99b PE=4 SV=1;tr|D1FYT5|D1FYT5_DROME Odorant-binding protein 99b OS=Drosophila melanogaster OX=7227 GN=Obp99b PE=4 SV=1;tr|D1FYU3|D1FYU3_DROME Odorant-binding prote	5	232050000	0	507950000	289370000	398660000	116025000	3.43598	1.78072	0.218198
Q7K3R0	CG7848	tr|Q7K3R0|Q7K3R0_DROME GH17657p OS=Drosophila melanogaster OX=7227 GN=Dmel\CG7848 PE=2 SV=1	7	92209000	0	195220000	121560000	158390000	46104500	3.43546	1.7805	0.197391
Q9VG33	CG12279	tr|Q9VG33|Q9VG33_DROME Sulfurtransferase OS=Drosophila melanogaster OX=7227 GN=Dmel\CG12279 PE=1 SV=2	5	352380000	393900000	1384900000	1176500000	1280700000	373140000	3.43222	1.77914	0.0134299
Q0E8U8	CG18131-RB;CG18131	tr|Q0E8U8|Q0E8U8_DROME Uncharacterized protein, isoform B OS=Drosophila melanogaster OX=7227 GN=Dmel\CG18131 PE=4 SV=1;tr|F3YDN4|F3YDN4_DROME AT16392p (Fragment) OS=Drosophila melanogaster OX=7227 GN=CG18131-RB PE=2 SV=1;tr|Q8T909|Q8T909_DROME AT12853p OS=	4	36874000	0	67602000	58868000	63235000	18437000	3.42979	1.77812	0.141802
A8JUV0	sno	sp|A8JUV0|SBNO_DROME Protein strawberry notch OS=Drosophila melanogaster OX=7227 GN=sno PE=1 SV=2	4	19902000	0	43383000	24163000	33773000	9951000	3.39393	1.76296	0.227209
Q8IHG5	Vha100-3	tr|Q8IHG5|Q8IHG5_DROME V-type proton ATPase subunit a (Fragment) OS=Drosophila melanogaster OX=7227 GN=Vha100-3 PE=2 SV=1;tr|A1ZBF7|A1ZBF7_DROME V-type proton ATPase subunit a OS=Drosophila melanogaster OX=7227 GN=Vha100-3 PE=3 SV=1	4	0	53845000	79489000	103080000	91284500	26922500	3.39064	1.76156	0.159967
D4G7B1	Idgf2	tr|D4G7B1|D4G7B1_DROME Imaginal disc growth factor 2, isoform B OS=Drosophila melanogaster OX=7227 GN=Idgf2 PE=1 SV=1;sp|Q9V3D4|IDGF2_DROME Chitinase-like protein Idgf2 OS=Drosophila melanogaster OX=7227 GN=Idgf2 PE=1 SV=1	10	183960000	240770000	869640000	570090000	719865000	212365000	3.38975	1.76118	0.079605
M9PCB0	CG43922	tr|M9PCB0|M9PCB0_DROME Uncharacterized protein OS=Drosophila melanogaster OX=7227 GN=Dmel\CG43922 PE=4 SV=1	4	61420000	76701000	213380000	254450000	233915000	69060500	3.3871	1.76005	0.0172096
Q9VE85	Nup43;CG7671-RA	tr|Q9VE85|Q9VE85_DROME Nucleoporin 43kD OS=Drosophila melanogaster OX=7227 GN=Nup43 PE=1 SV=1;tr|Q8SYC6|Q8SYC6_DROME RE68083p OS=Drosophila melanogaster OX=7227 GN=Nup43 PE=2 SV=1;tr|B5RJQ1|B5RJQ1_DROME FI09332p (Fragment) OS=Drosophila melanogaster OX=722	3	0	26763000	41600000	48946000	45273000	13381500	3.38325	1.75841	0.148326
Q9VFC4	CG6752	tr|Q9VFC4|Q9VFC4_DROME AT01875p OS=Drosophila melanogaster OX=7227 GN=Dmel\CG6752 PE=2 SV=1;tr|Q8SZS1|Q8SZS1_DROME LD30968p OS=Drosophila melanogaster OX=7227 GN=CG6752 PE=2 SV=1	18	174090000	393950000	757790000	1162700000	960245000	284020000	3.38091	1.75741	0.0991075
M9PCA6	Gal	tr|M9PCA6|M9PCA6_DROME Beta galactosidase, isoform B OS=Drosophila melanogaster OX=7227 GN=Gal PE=1 SV=1;tr|Q9VMJ5|Q9VMJ5_DROME Beta galactosidase, isoform A OS=Drosophila melanogaster OX=7227 GN=Gal PE=1 SV=2	4	25330000	0	36956000	48590000	42773000	12665000	3.37726	1.75585	0.163334
Q9VGD8	ssp5	tr|Q9VGD8|Q9VGD8_DROME GH27720p OS=Drosophila melanogaster OX=7227 GN=ssp5 PE=2 SV=1	10	48500000	64800000	92695000	289480000	191087500	56650000	3.37312	1.75409	0.306401
A0A0B4LG05	tud	tr|A0A0B4LG05|A0A0B4LG05_DROME Tudor, isoform B OS=Drosophila melanogaster OX=7227 GN=tud PE=4 SV=1;sp|P25823|TUD_DROME Maternal protein tudor OS=Drosophila melanogaster OX=7227 GN=tud PE=1 SV=2	15	112080000	23526000	184480000	272290000	228385000	67803000	3.36836	1.75205	0.123468
A0A1B2AJ64	Ssb-c31a	tr|A0A1B2AJ64|A0A1B2AJ64_DROME GEO10165p1 (Fragment) OS=Drosophila melanogaster OX=7227 PE=2 SV=1;sp|Q9VLR5|TCP4_DROME RNA polymerase II transcriptional coactivator OS=Drosophila melanogaster OX=7227 GN=Ssb-c31a PE=2 SV=1	5	66129000	76084000	219250000	258430000	238840000	71106500	3.35891	1.74799	0.0142122
Q9V3D0	mRpL4	tr|Q9V3D0|Q9V3D0_DROME LD33485p OS=Drosophila melanogaster OX=7227 GN=mRpL4 PE=1 SV=1	1	8879800	7696400	26888000	28725000	27806500	8288100	3.35499	1.74631	0.00311882
A0A0B4KHJ1	eff	tr|A0A0B4KHJ1|A0A0B4KHJ1_DROME Effete, isoform B OS=Drosophila melanogaster OX=7227 GN=eff PE=2 SV=1;sp|P25867|UBCD1_DROME Ubiquitin-conjugating enzyme E2-17 kDa OS=Drosophila melanogaster OX=7227 GN=eff PE=2 SV=1	3	0	224800000	457290000	293570000	375430000	112400000	3.34012	1.7399	0.199085
A0A0B4KGR4	RpS19b	tr|A0A0B4KGR4|A0A0B4KGR4_DROME Ribosomal protein S19b, isoform C OS=Drosophila melanogaster OX=7227 GN=RpS19b PE=4 SV=1;sp|Q7KS38|RS19B_DROME 40S ribosomal protein S19b OS=Drosophila melanogaster OX=7227 GN=RpS19b PE=2 SV=3	14	1050800000	949510000	3332900000	3336000000	3334450000	1000155000	3.33393	1.73723	0.000470827
Q9VF53	AOX1	tr|Q9VF53|Q9VF53_DROME Aldehyde oxidase 1 OS=Drosophila melanogaster OX=7227 GN=AOX1 PE=1 SV=1	25	299810000	700200000	1680700000	1647000000	1663850000	500005000	3.32767	1.73451	0.0285287
Q8T9B4	CG7627;CG7627-RA	tr|Q8T9B4|Q8T9B4_DROME SD08921p OS=Drosophila melanogaster OX=7227 GN=CG7627 PE=2 SV=1;tr|Q9VLN6|Q9VLN6_DROME FI20146p1 OS=Drosophila melanogaster OX=7227 GN=Dmel\CG7627 PE=1 SV=2;tr|B3DN70|B3DN70_DROME RE10805p OS=Drosophila melanogaster OX=7227 GN=CG7627	2	0	14445000	18834000	29188000	24011000	7222500	3.32447	1.73313	0.199444
Q7K0X9	Syx7	tr|Q7K0X9|Q7K0X9_DROME LD23667p OS=Drosophila melanogaster OX=7227 GN=Syx7 PE=1 SV=1	2	12683000	20948000	54376000	57114000	55745000	16815500	3.3151	1.72905	0.0122754
Q9W0M5	CG13901	tr|Q9W0M5|Q9W0M5_DROME FI01407p OS=Drosophila melanogaster OX=7227 GN=Dmel\CG13901 PE=2 SV=1	8	195350000	117740000	503200000	525210000	514205000	156545000	3.28471	1.71577	0.0124807
Q9I7L8	Cdc23;cdc23-RA;CG31688-RC	tr|Q9I7L8|Q9I7L8_DROME Cell division cycle 23, isoform A OS=Drosophila melanogaster OX=7227 GN=Cdc23 PE=2 SV=2;tr|B8A417|B8A417_DROME RE62467p (Fragment) OS=Drosophila melanogaster OX=7227 GN=cdc23-RA PE=2 SV=1;tr|E1JHM5|E1JHM5_DROME Uncharacterized protei	4	0	27213000	36541000	52579000	44560000	13606500	3.27491	1.71145	0.189077
Q9VI13	Pak	tr|Q9VI13|Q9VI13_DROME Non-specific serine/threonine protein kinase OS=Drosophila melanogaster OX=7227 GN=Pak PE=2 SV=1;tr|Q24213|Q24213_DROME Non-specific serine/threonine protein kinase OS=Drosophila melanogaster OX=7227 GN=Pak PE=2 SV=1;tr|Q24190|Q24190	8	26886000	29606000	81878000	102770000	92324000	28246000	3.26857	1.70866	0.0259775
A0A0B4KHH8	Syp	tr|A0A0B4KHH8|A0A0B4KHH8_DROME Syncrip, isoform K OS=Drosophila melanogaster OX=7227 GN=Syp PE=1 SV=1	0	0	131560000	236650000	192770000	214710000	65780000	3.26406	1.70667	0.164801
Q86DS7	DnaJ-1	tr|Q86DS7|Q86DS7_DROME DNAJ-1 OS=Drosophila melanogaster OX=7227 GN=DnaJ-1 PE=4 SV=1;tr|Q53ZT0|Q53ZT0_DROME DNAJ-1 OS=Drosophila melanogaster OX=7227 GN=DnaJ-1 PE=1 SV=1;sp|Q24133|DNAJ1_DROME DnaJ protein homolog 1 OS=Drosophila melanogaster OX=7227 GN=Dna	15	530670000	753590000	1999200000	2184700000	2091950000	642130000	3.25783	1.70391	0.00985528
Q9VWD0	parvin	tr|Q9VWD0|Q9VWD0_DROME GH23568p OS=Drosophila melanogaster OX=7227 GN=parvin PE=1 SV=2	3	27037000	21947000	80557000	78244000	79400500	24492000	3.2419	1.69684	0.00258189
Q9VT21	CG8336	tr|Q9VT21|Q9VT21_DROME GH06403p OS=Drosophila melanogaster OX=7227 GN=Dmel\CG8336 PE=2 SV=1	11	319480000	216360000	956080000	779820000	867950000	267920000	3.23959	1.69581	0.0277564
Q8SYG2	CSN3	sp|Q8SYG2|CSN3_DROME COP9 signalosome complex subunit 3 OS=Drosophila melanogaster OX=7227 GN=CSN3 PE=2 SV=2;tr|B5RIG9|B5RIG9_DROME FI02069p (Fragment) OS=Drosophila melanogaster OX=7227 PE=2 SV=1	8	95847000	87095000	281840000	310180000	296010000	91471000	3.23611	1.69426	0.00521603
Q9VLM9	CG17294	tr|Q9VLM9|Q9VLM9_DROME GH05949p OS=Drosophila melanogaster OX=7227 GN=Dmel\CG17294 PE=1 SV=1	2	0	12811000	16539000	24735000	20637000	6405500	3.22176	1.68785	0.202167
M9PEU6	CG43113	tr|M9PEU6|M9PEU6_DROME Uncharacterized protein, isoform F OS=Drosophila melanogaster OX=7227 GN=CG43113 PE=1 SV=1;tr|M9PHU7|M9PHU7_DROME Uncharacterized protein, isoform G OS=Drosophila melanogaster OX=7227 GN=CG43113 PE=1 SV=1	3	12567000	0	22829000	17561000	20195000	6283500	3.21397	1.68436	0.177928
Q7JWU6	BcDNA:AT11401	tr|Q7JWU6|Q7JWU6_DROME AT11401p OS=Drosophila melanogaster OX=7227 GN=BcDNA:AT11401 PE=2 SV=1	3	146960000	76286000	374130000	343100000	358615000	111623000	3.21273	1.6838	0.0235555
Q9VWP4	CG7280	sp|Q9VWP4|SUOX_DROME Probable sulfite oxidase, mitochondrial OS=Drosophila melanogaster OX=7227 GN=CG7280 PE=2 SV=1	1	0	3536200	0	11342000	5671000	1768100	3.2074	1.6814	0.578663
Q9VE30	CG14297	tr|Q9VE30|Q9VE30_DROME IP09476p OS=Drosophila melanogaster OX=7227 GN=Dmel\CG14297 PE=2 SV=1	5	60759000	15194000	153950000	89659000	121804500	37976500	3.20737	1.68139	0.167194
Q9VFY5	CG8508	tr|Q9VFY5|Q9VFY5_DROME Uncharacterized protein OS=Drosophila melanogaster OX=7227 GN=Dmel\CG8508 PE=4 SV=1;tr|Q7K2T8|Q7K2T8_DROME GH09161p (Fragment) OS=Drosophila melanogaster OX=7227 GN=CG8508 PE=2 SV=1	7	83532000	98860000	243310000	334940000	289125000	91196000	3.17037	1.66465	0.0509092
Q9VQ78	CG7261	tr|Q9VQ78|Q9VQ78_DROME LD16031p OS=Drosophila melanogaster OX=7227 GN=TBCD PE=1 SV=1;tr|Q7KN66|Q7KN66_DROME Uncharacterized protein OS=Drosophila melanogaster OX=7227 GN=TBCD PE=2 SV=1	7	34701000	45363000	154360000	99144000	126752000	40032000	3.16627	1.66278	0.0910073
Q9VK23	CG15482-RA;CG15482	tr|Q9VK23|Q9VK23_DROME FI16524p1 OS=Drosophila melanogaster OX=7227 GN=Dmel\CG15482 PE=2 SV=1;tr|Q8T416|Q8T416_DROME AT22204p OS=Drosophila melanogaster OX=7227 GN=CG15482 PE=2 SV=1	3	16498000	24546000	89521000	40289000	64905000	20522000	3.1627	1.66116	0.217139
F6J3J2	CG4119;BcDNA.LD23634	tr|F6J3J2|F6J3J2_DROME CG4119 (Fragment) OS=Drosophila melanogaster OX=7227 GN=CG4119 PE=4 SV=1;tr|A9YIQ1|A9YIQ1_DROME CG4119-PA (Fragment) OS=Drosophila melanogaster OX=7227 GN=CG4119 PE=4 SV=1;tr|A9YIQ0|A9YIQ0_DROME CG4119-PA (Fragment) OS=Drosophila mel	1	0	11381000	19087000	16870000	17978500	5690500	3.15939	1.65965	0.168164
Q9VK58	Pih1D1;CG5792;CG5792-RD	tr|Q9VK58|Q9VK58_DROME Pih1D1, isoform D OS=Drosophila melanogaster OX=7227 GN=Pih1D1 PE=1 SV=5;tr|Q1WWG3|Q1WWG3_DROME IP16022p OS=Drosophila melanogaster OX=7227 GN=CG5792 PE=2 SV=1;tr|G4LU74|G4LU74_DROME IP16222p1 (Fragment) OS=Drosophila melanogaster OX	7	20639000	25921000	84512000	62489000	73500500	23280000	3.15724	1.65866	0.0472662
Q9VB43	CG3330-RA;CG3330	tr|Q9VB43|Q9VB43_DROME Uncharacterized protein OS=Drosophila melanogaster OX=7227 GN=anon-WO0140519.147 PE=4 SV=1;tr|B6IDQ6|B6IDQ6_DROME FI06481p (Fragment) OS=Drosophila melanogaster OX=7227 GN=CG3330-RA PE=2 SV=1;tr|Q95SJ4|Q95SJ4_DROME GH22851p OS=Drosop	7	356040000	226940000	871480000	967300000	919390000	291490000	3.1541	1.65723	0.0159982
P52304	polo	sp|P52304|POLO_DROME Serine/threonine-protein kinase polo OS=Drosophila melanogaster OX=7227 GN=polo PE=1 SV=2	3	0	16368000	22561000	28933000	25747000	8184000	3.14602	1.65353	0.183528
Q9VFR8	Ubc87F	tr|Q9VFR8|Q9VFR8_DROME CG9602 protein OS=Drosophila melanogaster OX=7227 GN=Ubc87F PE=3 SV=1;tr|Q8IH42|Q8IH42_DROME GH25305p (Fragment) OS=Drosophila melanogaster OX=7227 GN=Ubc87F PE=2 SV=1	5	73314000	37584000	177620000	170760000	174190000	55449000	3.14145	1.65143	0.0226754
Q9W461	CG16721	tr|Q9W461|Q9W461_DROME LD23868p OS=Drosophila melanogaster OX=7227 GN=Dmel\CG16721 PE=1 SV=1	8	17634000	45843000	125270000	73453000	99361500	31738500	3.13063	1.64645	0.148924
Q9U4Y0	Aats-trp	tr|Q9U4Y0|Q9U4Y0_DROME Tryptophanyl-tRNA synthetase (Fragment) OS=Drosophila melanogaster OX=7227 GN=TrpRS PE=2 SV=1;tr|Q9U4Y1|Q9U4Y1_DROME AT21437p OS=Drosophila melanogaster OX=7227 GN=TrpRS PE=2 SV=1;tr|Q0KI98|Q0KI98_DROME FI06027p OS=Drosophila melanog	14	77443000	163750000	341510000	411090000	376300000	120596500	3.12032	1.6417	0.0439198
Q8SYR3	Rsf1	tr|Q8SYR3|Q8SYR3_DROME RE39606p OS=Drosophila melanogaster OX=7227 GN=Rsf1 PE=1 SV=1;sp|Q24491|RX21_DROME RNA-binding protein Rsf1 OS=Drosophila melanogaster OX=7227 GN=Rsf1 PE=1 SV=1	1	5594400	6001200	22299000	13807000	18053000	5797800	3.11377	1.63866	0.102201
Q8IPE7	CG31709-RA	tr|Q8IPE7|Q8IPE7_DROME LP04712p OS=Drosophila melanogaster OX=7227 GN=BEST:LP04712 PE=2 SV=1	5	24519000	30493000	71463000	99411000	85437000	27506000	3.10612	1.63511	0.0558007
Q9VYT4	ATP7	tr|Q9VYT4|Q9VYT4_DROME ATP7, isoform B OS=Drosophila melanogaster OX=7227 GN=ATP7 PE=3 SV=3;tr|Q6IDF6|Q6IDF6_DROME RE21490p OS=Drosophila melanogaster OX=7227 PE=2 SV=1	5	42907000	0	78607000	54375000	66491000	21453500	3.09931	1.63195	0.209074
Q7YU19	CG11870-RD	tr|Q7YU19|Q7YU19_DROME LP05937p OS=Drosophila melanogaster OX=7227 GN=CG11870 PE=2 SV=1;tr|Q7KSS0|Q7KSS0_DROME FI03914p OS=Drosophila melanogaster OX=7227 GN=Dmel\CG43143 PE=2 SV=1;tr|A0A0B4K6D8|A0A0B4K6D8_DROME Uncharacterized protein, isoform G OS=Drosop	5	0	43252000	68095000	64578000	66336500	21626000	3.06744	1.61704	0.175496
Q540V5	Sep1	tr|Q540V5|Q540V5_DROME RE30523p OS=Drosophila melanogaster OX=7227 GN=Sep1 PE=2 SV=1;sp|P42207|SEPT1_DROME Septin-1 OS=Drosophila melanogaster OX=7227 GN=Sep1 PE=1 SV=1	5	38655000	100920000	263900000	163700000	213800000	69787500	3.06359	1.61522	0.134683
Q9I7J4	red	tr|Q9I7J4|Q9I7J4_DROME RH05737p OS=Drosophila melanogaster OX=7227 GN=red PE=1 SV=1;tr|A0A2Z1Z695|A0A2Z1Z695_DROME Red1-PA OS=Drosophila melanogaster OX=7227 GN=red PE=4 SV=1;tr|Q961C8|Q961C8_DROME LD22649p OS=Drosophila melanogaster OX=7227 GN=red PE=1 SV	4	0	26707000	46734000	34977000	40855500	13353500	3.05953	1.61331	0.200099
A0A0B4KGL6	CG9393	tr|A0A0B4KGL6|A0A0B4KGL6_DROME Uncharacterized protein, isoform B OS=Drosophila melanogaster OX=7227 GN=Dmel\CG9393 PE=4 SV=1;sp|Q9VHB6|MTX1_DROME Metaxin-1 homolog OS=Drosophila melanogaster OX=7227 GN=CG9393 PE=1 SV=1	8	35859000	110400000	203820000	243600000	223710000	73129500	3.05909	1.6131	0.0704888
Q7JWD3	CG1598	sp|Q7JWD3|ASNA_DROME ATPase ASNA1 homolog OS=Drosophila melanogaster OX=7227 GN=CG1598 PE=2 SV=1	7	66602000	88392000	289860000	183720000	236790000	77497000	3.05547	1.6114	0.0988236
A0A0B4LH71	Sap47	tr|A0A0B4LH71|A0A0B4LH71_DROME Synapse-associated protein 47kD, isoform K OS=Drosophila melanogaster OX=7227 GN=Sap47 PE=1 SV=1	1	19650000	0	26318000	33586000	29952000	9825000	3.04855	1.60812	0.194642
I0B1P6	Ptp61F-RA;Ptp61F	tr|I0B1P6|I0B1P6_DROME FI19882p1 OS=Drosophila melanogaster OX=7227 GN=Ptp61F-RA PE=2 SV=1;tr|D3DMI1|D3DMI1_DROME LP02164p OS=Drosophila melanogaster OX=7227 GN=Ptp61F-RA PE=2 SV=1;sp|Q9W0G1|PTP61_DROME Tyrosine-protein phosphatase non-receptor type 61F OS	5	52995000	0	73370000	87853000	80611500	26497500	3.04223	1.60513	0.187649
Q9VK46	CG12404	tr|Q9VK46|Q9VK46_DROME Protein YIPF OS=Drosophila melanogaster OX=7227 GN=Dmel\CG12404 PE=1 SV=1	1	18356000	13541000	46786000	50215000	48500500	15948500	3.04107	1.60458	0.00814339
Q709R6	bocks	sp|Q709R6|BOCKS_DROME LEM domain-containing protein Bocksbeutel OS=Drosophila melanogaster OX=7227 GN=bocks PE=1 SV=1	7	82825000	90074000	311140000	210850000	260995000	86449500	3.01905	1.59409	0.0738884
Q58CJ1	CG31652;CG34124-RA	tr|Q58CJ1|Q58CJ1_DROME AT05261p OS=Drosophila melanogaster OX=7227 GN=CG31652 PE=2 SV=1;tr|Q0E8T7|Q0E8T7_DROME FI23230p1 OS=Drosophila melanogaster OX=7227 GN=Dmel\CG34124 PE=2 SV=1	29	194130000	171110000	650500000	450830000	550665000	182620000	3.01536	1.59233	0.0671371
A0A0B4LH99	CG7218	tr|A0A0B4LH99|A0A0B4LH99_DROME Uncharacterized protein, isoform B OS=Drosophila melanogaster OX=7227 GN=Dmel\CG7218 PE=4 SV=1;sp|Q9VED0|TAPT1_DROME Protein TAPT1 homolog OS=Drosophila melanogaster OX=7227 GN=CG7218 PE=2 SV=2	4	41655000	0	72673000	52313000	62493000	20827500	3.0005	1.5852	0.214117
Q9VNT3	ND-B14.5AL	tr|Q9VNT3|Q9VNT3_DROME AT13913p OS=Drosophila melanogaster OX=7227 GN=ND-B14.5AL PE=2 SV=1	8	23297000	343100000	588010000	510910000	549460000	183198500	2.99926	1.58461	0.155857
Q9VEE9	Alg1	tr|Q9VEE9|Q9VEE9_DROME LD22559p OS=Drosophila melanogaster OX=7227 GN=Alg1 PE=1 SV=1	3	18602000	0	22630000	33090000	27860000	9301000	2.99538	1.58274	0.224117
A8E6J8	Gos28	tr|A8E6J8|A8E6J8_DROME Golgi SNAP receptor complex member 1 OS=Drosophila melanogaster OX=7227 GN=Gos28 PE=2 SV=1;sp|Q9VE50|GOSR1_DROME Golgi SNAP receptor complex member 1 OS=Drosophila melanogaster OX=7227 GN=Gos28 PE=2 SV=1	3	32815000	40575000	97198000	121840000	109519000	36695000	2.98458	1.57753	0.0300524
Q9V3F3	mTTF	sp|Q9V3F3|MTTF_DROME Transcription termination factor, mitochondrial OS=Drosophila melanogaster OX=7227 GN=mTTF PE=2 SV=1	2	0	27424000	32466000	49199000	40832500	13712000	2.97787	1.57428	0.233393
A0A384ZCM4	Ntmt	tr|A0A384ZCM4|A0A384ZCM4_DROME N-terminal methyltransferase, isoform B OS=Drosophila melanogaster OX=7227 GN=Ntmt PE=4 SV=1;sp|Q6NN40|NTM1_DROME Alpha N-terminal protein methyltransferase 1 OS=Drosophila melanogaster OX=7227 GN=Ntmt PE=1 SV=1	2	0	15392000	21858000	23940000	22899000	7696000	2.97544	1.5731	0.189396
F6JQA6	Torsin;CG3024	tr|F6JQA6|F6JQA6_DROME CG3024 (Fragment) OS=Drosophila melanogaster OX=7227 GN=Torsin PE=1 SV=1;tr|F6JQA2|F6JQA2_DROME CG3024 (Fragment) OS=Drosophila melanogaster OX=7227 GN=CG3024 PE=4 SV=1;tr|F6JQ95|F6JQ95_DROME CG3024 (Fragment) OS=Drosophila melanogas	4	0	42499000	65816000	60567000	63191500	21249500	2.97379	1.5723	0.189213
I1V501	Rpd3	tr|I1V501|I1V501_DROME Histone deacetylase OS=Drosophila melanogaster OX=7227 GN=Rpd3 PE=3 SV=1;sp|Q94517|HDAC1_DROME Histone deacetylase Rpd3 OS=Drosophila melanogaster OX=7227 GN=Rpd3 PE=1 SV=2	2	0	14389000	22724000	20027000	21375500	7194500	2.97109	1.57099	0.192302
Q9VPL5	Tbc1d15-17	tr|Q9VPL5|Q9VPL5_DROME LD27216p OS=Drosophila melanogaster OX=7227 GN=Tbc1d15-17 PE=1 SV=1	3	0	26571000	36051000	42792000	39421500	13285500	2.96726	1.56913	0.196792
Q8T8S6	CG13872	tr|Q8T8S6|Q8T8S6_DROME AT30877p OS=Drosophila melanogaster OX=7227 GN=CG13872 PE=2 SV=1;tr|A1ZBQ7|A1ZBQ7_DROME Uncharacterized protein OS=Drosophila melanogaster OX=7227 GN=CG13872 PE=4 SV=1	5	14884000	18687000	69906000	29579000	49742500	16785500	2.96342	1.56726	0.24521
X2JFW2	CG45492	tr|X2JFW2|X2JFW2_DROME Uncharacterized protein OS=Drosophila melanogaster OX=7227 GN=Dmel\CG45492 PE=4 SV=1;tr|X2JFV5|X2JFV5_DROME Uncharacterized protein OS=Drosophila melanogaster OX=7227 GN=Dmel\CG45487 PE=4 SV=1;tr|X2JEG9|X2JEG9_DROME Uncharacterized p	1	22651000	0	33133000	33980000	33556500	11325500	2.96292	1.56702	0.188839
Q8IPI4	NEST:bs25f07	tr|Q8IPI4|Q8IPI4_DROME IP12509p OS=Drosophila melanogaster OX=7227 GN=NEST:bs25f07 PE=2 SV=2	12	172580000	99826000	466060000	338350000	402205000	136203000	2.95298	1.56217	0.0685702
Q6TY79	Xpd;Xpd-RA	tr|Q6TY79|Q6TY79_DROME Xeroderma pigmentosum D (Fragment) OS=Drosophila melanogaster OX=7227 GN=Xpd PE=4 SV=1;tr|Q6TY70|Q6TY70_DROME Xeroderma pigmentosum D (Fragment) OS=Drosophila melanogaster OX=7227 GN=Xpd PE=4 SV=1;tr|Q6TY68|Q6TY68_DROME Xeroderma pig	3	0	13731000	27958000	12431000	20194500	6865500	2.94145	1.55653	0.327192
Q9VCN6	Cdc16	tr|Q9VCN6|Q9VCN6_DROME Cell division cycle 16 OS=Drosophila melanogaster OX=7227 GN=Cdc16 PE=1 SV=1;tr|O96679|O96679_DROME CDC16 OS=Drosophila melanogaster OX=7227 GN=Cdc16 PE=2 SV=1	1	9550700	0	15066000	12973000	14019500	4775350	2.93581	1.55376	0.199191
Q9VDF4	Cortactin	tr|Q9VDF4|Q9VDF4_DROME Cortactin, isoform A OS=Drosophila melanogaster OX=7227 GN=Cortactin PE=1 SV=1;tr|O96046|O96046_DROME Cortactin OS=Drosophila melanogaster OX=7227 GN=Cortactin PE=2 SV=1	5	93332000	56686000	233560000	204880000	219220000	75009000	2.92258	1.54724	0.025057
Q9VDE4	Bdbt	tr|Q9VDE4|Q9VDE4_DROME Bride of doubletime OS=Drosophila melanogaster OX=7227 GN=Bdbt PE=1 SV=1	6	52472000	0	89261000	63764000	76512500	26236000	2.91632	1.54415	0.226921
Q8T450	CG3552	tr|Q8T450|Q8T450_DROME AT16856p (Fragment) OS=Drosophila melanogaster OX=7227 GN=CG3552 PE=2 SV=2;tr|Q8T4A7|Q8T4A7_DROME AT07815p OS=Drosophila melanogaster OX=7227 GN=CG3552 PE=2 SV=1;tr|Q9VSZ5|Q9VSZ5_DROME Uncharacterized protein, isoform A OS=Drosophila	7	0	76505000	105540000	116660000	111100000	38252500	2.90439	1.53823	0.200158
Q9VQ88	CG15386	tr|Q9VQ88|Q9VQ88_DROME Uncharacterized protein OS=Drosophila melanogaster OX=7227 GN=Dmel\CG15386 PE=4 SV=1	2	0	33012000	41491000	53845000	47668000	16506000	2.88792	1.53003	0.219063
Q9W1J5	CG5539-RA	tr|Q9W1J5|Q9W1J5_DROME Receptor expression-enhancing protein OS=Drosophila melanogaster OX=7227 GN=Dmel\CG5539 PE=2 SV=2	1	0	59343000	94666000	76393000	85529500	29671500	2.88255	1.52734	0.213803
Q6NP15	msn	tr|Q6NP15|Q6NP15_DROME LD16337p (Fragment) OS=Drosophila melanogaster OX=7227 GN=msn PE=2 SV=1;tr|Q7KV89|Q7KV89_DROME Mitogen-activated protein kinase kinase kinase kinase OS=Drosophila melanogaster OX=7227 GN=msn PE=1 SV=2;tr|Q7M3J7|Q7M3J7_DROME Mitogen-a	7	19656000	37904000	116860000	48968000	82914000	28780000	2.88096	1.52655	0.263442
Q9VI05	CG2616	tr|Q9VI05|Q9VI05_DROME GH19222p OS=Drosophila melanogaster OX=7227 GN=Dmel\CG2616 PE=2 SV=1	2	33665000	0	53178000	43705000	48441500	16832500	2.87786	1.52499	0.212395
Q8MLN3	CG30429	tr|Q8MLN3|Q8MLN3_DROME IP09867p OS=Drosophila melanogaster OX=7227 GN=Dmel\CG30429 PE=2 SV=1	4	34883000	0	47611000	52750000	50180500	17441500	2.87707	1.5246	0.204431
A4V1Q1	bol	tr|A4V1Q1|A4V1Q1_DROME Boule, isoform C OS=Drosophila melanogaster OX=7227 GN=bol PE=1 SV=1;tr|A4V1Q0|A4V1Q0_DROME Boule, isoform D OS=Drosophila melanogaster OX=7227 GN=bol PE=1 SV=1;tr|M9PF25|M9PF25_DROME Boule, isoform F OS=Drosophila melanogaster OX=72	8	651990000	423530000	1575900000	1517800000	1546850000	537760000	2.87647	1.5243	0.0133702
Q9W107	Aats-tyr-m	sp|Q9W107|SYYM_DROME Tyrosine--tRNA ligase, mitochondrial OS=Drosophila melanogaster OX=7227 GN=TyrRS-m PE=2 SV=1	3	17222000	0	27752000	21604000	24678000	8611000	2.86587	1.51897	0.220953
Q9VTW1	CG4300-RB	tr|Q9VTW1|Q9VTW1_DROME RE15265p OS=Drosophila melanogaster OX=7227 GN=Sms PE=1 SV=1;tr|X2JB05|X2JB05_DROME Uncharacterized protein, isoform C OS=Drosophila melanogaster OX=7227 GN=Sms PE=1 SV=1;tr|Q9VTW0|Q9VTW0_DROME GH19412p OS=Drosophila melanogaster OX=	6	181940000	150480000	484440000	467580000	476010000	166210000	2.86391	1.51798	0.00330209
Q9VHJ4	RagA-B	tr|Q9VHJ4|Q9VHJ4_DROME GH04846p OS=Drosophila melanogaster OX=7227 GN=RagA-B PE=1 SV=1	2	14112000	0	20865000	19391000	20128000	7056000	2.85261	1.51228	0.206719
Q6NNW7	CG32306;CG32306-RD;CG12790	tr|Q6NNW7|Q6NNW7_DROME AT07527p (Fragment) OS=Drosophila melanogaster OX=7227 GN=CG32306 PE=2 SV=1;tr|E1JIB9|E1JIB9_DROME Supervillin, isoform E OS=Drosophila melanogaster OX=7227 GN=Svil PE=1 SV=1;tr|Q7KV98|Q7KV98_DROME Supervillin, isoform L OS=Drosophil	2	317710000	218410000	633890000	893850000	763870000	268060000	2.84962	1.51077	0.0705245
Q9VYT5	CG10347	tr|Q9VYT5|Q9VYT5_DROME LD06533p OS=Drosophila melanogaster OX=7227 GN=Dmel\CG10347 PE=1 SV=1	3	0	20170000	30669000	26791000	28730000	10085000	2.84879	1.51035	0.211097
Q8T405	Nmnat	tr|Q8T405|Q8T405_DROME Nicotinamide-nucleotide adenylyltransferase OS=Drosophila melanogaster OX=7227 GN=Nmnat PE=2 SV=1;tr|Q7KS06|Q7KS06_DROME Nicotinamide-nucleotide adenylyltransferase OS=Drosophila melanogaster OX=7227 GN=Nmnat PE=1 SV=1;tr|A0A0B4KHH7|	3	0	42951000	67127000	54464000	60795500	21475500	2.83092	1.50127	0.221139
Q9W229	RpS24	tr|Q9W229|Q9W229_DROME 40S ribosomal protein S24 OS=Drosophila melanogaster OX=7227 GN=RpS24 PE=1 SV=1	6	387490000	388370000	1060100000	1129700000	1094900000	387930000	2.82242	1.49693	0.00241463
U3PXA7	sec8-RA;sec8	tr|U3PXA7|U3PXA7_DROME FI22107p1 OS=Drosophila melanogaster OX=7227 GN=sec8-RA PE=2 SV=1;sp|Q9VNH6|EXOC4_DROME Exocyst complex component 4 OS=Drosophila melanogaster OX=7227 GN=Sec8 PE=1 SV=3	2	8270900	0	10485000	12842000	11663500	4135450	2.82037	1.49588	0.222104
Q06849	Arl2;dnd	sp|Q06849|ARL2_DROME ADP-ribosylation factor-like protein 2 OS=Drosophila melanogaster OX=7227 GN=Arl2 PE=2 SV=2;tr|Q9VD64|Q9VD64_DROME Dead end OS=Drosophila melanogaster OX=7227 GN=dnd PE=2 SV=2	2	48367000	16116000	105200000	75844000	90522000	32241500	2.80762	1.48935	0.116106
A1ZBN3	sm	tr|A1ZBN3|A1ZBN3_DROME FI03683p OS=Drosophila melanogaster OX=7227 GN=sm PE=1 SV=1;tr|Q8IHH3|Q8IHH3_DROME AT01055p OS=Drosophila melanogaster OX=7227 GN=sm PE=1 SV=1;tr|D5AEJ9|D5AEJ9_DROME MIP20740p OS=Drosophila melanogaster OX=7227 GN=sm PE=1 SV=1;tr|Q86	3	236750000	386560000	875340000	872620000	873980000	311655000	2.80432	1.48765	0.0172906
Q9VZ73	CG17030	tr|Q9VZ73|Q9VZ73_DROME AT26201p OS=Drosophila melanogaster OX=7227 GN=Dmel\CG17030 PE=2 SV=1	3	0	61104000	79992000	91339000	85665500	30552000	2.80392	1.48745	0.218128
Q9VL02	nmd	tr|Q9VL02|Q9VL02_DROME GH08677p OS=Drosophila melanogaster OX=7227 GN=nmd PE=2 SV=1;tr|X2J7P4|X2J7P4_DROME No mitochondrial derivative, isoform B OS=Drosophila melanogaster OX=7227 GN=nmd PE=3 SV=1	3	20789000	11185000	32700000	56936000	44818000	15987000	2.8034	1.48718	0.157491
Q8IH82	grsm	tr|Q8IH82|Q8IH82_DROME AT31511p OS=Drosophila melanogaster OX=7227 GN=grsm PE=2 SV=1;tr|A0A0C4FEI8|A0A0C4FEI8_DROME Granny smith, isoform F OS=Drosophila melanogaster OX=7227 GN=grsm PE=1 SV=1;tr|Q9V3D8|Q9V3D8_DROME GH27579p OS=Drosophila melanogaster OX=7	16	579620000	687430000	1820800000	1727000000	1773900000	633525000	2.80005	1.48545	0.00390286
X2JEB4	Top3beta	tr|X2JEB4|X2JEB4_DROME DNA topoisomerase OS=Drosophila melanogaster OX=7227 GN=Top3beta PE=1 SV=1;sp|O96651|TOP3B_DROME DNA topoisomerase 3-beta OS=Drosophila melanogaster OX=7227 GN=Top3beta PE=2 SV=2	3	19544000	0	35325000	19254000	27289500	9772000	2.79262	1.48162	0.30041
Q9V400	Ilk	tr|Q9V400|Q9V400_DROME Integrin linked kinase, isoform A OS=Drosophila melanogaster OX=7227 GN=Ilk PE=1 SV=1;tr|Q9NHC7|Q9NHC7_DROME Integrin-linked kinase OS=Drosophila melanogaster OX=7227 GN=Ilk PE=2 SV=1	8	112150000	105910000	258600000	349740000	304170000	109030000	2.78978	1.48015	0.0506619
Q9VV61	CG4638	tr|Q9VV61|Q9VV61_DROME Uncharacterized protein OS=Drosophila melanogaster OX=7227 GN=CG4638 PE=1 SV=3;tr|Q95TH3|Q95TH3_DROME SD04694p OS=Drosophila melanogaster OX=7227 GN=CG4638 PE=2 SV=1	3	20250000	37577000	81624000	79623000	80623500	28913500	2.78844	1.47946	0.0272853
Q7KSE0	CG7208-RA	tr|Q7KSE0|Q7KSE0_DROME RE23003p OS=Drosophila melanogaster OX=7227 GN=CG 7208 PE=2 SV=2;tr|Q9VEC4|Q9VEC4_DROME Uncharacterized protein, isoform A OS=Drosophila melanogaster OX=7227 GN=Dmel\CG7208 PE=4 SV=3;tr|C6SUY8|C6SUY8_DROME AT02470p OS=Drosophila mela	3	0	9744600	13295000	13704000	13499500	4872300	2.77066	1.47023	0.218901
Q968K4	Mms19	tr|Q968K4|Q968K4_DROME MMS19 OS=Drosophila melanogaster OX=7227 GN=Mms19 PE=2 SV=1;tr|Q95U54|Q95U54_DROME GH06271p OS=Drosophila melanogaster OX=7227 GN=Mms19 PE=1 SV=1	9	48024000	85910000	140050000	228990000	184520000	66967000	2.75539	1.46225	0.135536
A1Z9C4	CG4744	tr|A1Z9C4|A1Z9C4_DROME Uncharacterized protein OS=Drosophila melanogaster OX=7227 GN=CG4744 PE=4 SV=1;tr|Q8IHH0|Q8IHH0_DROME AT02321p OS=Drosophila melanogaster OX=7227 GN=CG4744 PE=2 SV=1	9	20237000	52420000	113210000	86755000	99982500	36328500	2.75218	1.46057	0.0924739
Q9V9S8	FeCh	sp|Q9V9S8|HEMH_DROME Ferrochelatase, mitochondrial OS=Drosophila melanogaster OX=7227 GN=FeCh PE=2 SV=1	14	515780000	443810000	1337900000	1301900000	1319900000	479795000	2.75097	1.45994	0.00228595
A0A0B4KED0	RpL38	tr|A0A0B4KED0|A0A0B4KED0_DROME GEO09618p1 OS=Drosophila melanogaster OX=7227 GN=RpL38 PE=2 SV=1;sp|Q9W5N2|RL38_DROME 60S ribosomal protein L38 OS=Drosophila melanogaster OX=7227 GN=RpL38 PE=1 SV=1	7	425240000	334720000	1203500000	880220000	1041860000	379980000	2.74188	1.45517	0.0587093
Q9VF39	CG9590	tr|Q9VF39|Q9VF39_DROME FI01459p OS=Drosophila melanogaster OX=7227 GN=Dmel\CG9590 PE=1 SV=1	4	91052000	53987000	142800000	254160000	198480000	72519500	2.73692	1.45255	0.164954
Q0E8W8	CT11751	tr|Q0E8W8|Q0E8W8_DROME Uncharacterized protein, isoform A OS=Drosophila melanogaster OX=7227 GN=CT11751 PE=4 SV=1	6	62487000	92814000	230740000	194070000	212405000	77650500	2.7354	1.45175	0.0297892
E1JJF4	sws	tr|E1JJF4|E1JJF4_DROME FI19439p1 OS=Drosophila melanogaster OX=7227 GN=sws PE=1 SV=1;sp|Q9U969|SWS_DROME Neuropathy target esterase sws OS=Drosophila melanogaster OX=7227 GN=sws PE=1 SV=2	7	61660000	55354000	164030000	155470000	159750000	58507000	2.73044	1.44913	0.00274567
Q5BHX2	CG13978	tr|Q5BHX2|Q5BHX2_DROME AT28040p OS=Drosophila melanogaster OX=7227 GN=CG13978 PE=2 SV=1;tr|Q9VB32|Q9VB32_DROME Uncharacterized protein OS=Drosophila melanogaster OX=7227 GN=Dmel\CG13978 PE=4 SV=2	8	165350000	63605000	298410000	322820000	310615000	114477500	2.71333	1.44006	0.0643541
Q7JUZ6	mrj;CG8448	tr|Q7JUZ6|Q7JUZ6_DROME DnaJ-related co-chaperone MRJ OS=Drosophila melanogaster OX=7227 GN=mrj PE=2 SV=1;tr|A8DYF7|A8DYF7_DROME Mrj, isoform E OS=Drosophila melanogaster OX=7227 GN=mrj PE=4 SV=1;tr|A8WHG9|A8WHG9_DROME IP17752p OS=Drosophila melanogaster OX	7	154620000	204910000	357730000	615270000	486500000	179765000	2.70631	1.43633	0.144367
Q8INE8	Art3	tr|Q8INE8|Q8INE8_DROME Arginine methyltransferase 3, isoform B OS=Drosophila melanogaster OX=7227 GN=Art3 PE=1 SV=1;tr|Q9VFB3|Q9VFB3_DROME Arginine methyltransferase 3, isoform A OS=Drosophila melanogaster OX=7227 GN=Art3 PE=1 SV=1	5	20932000	0	30412000	26213000	28312500	10466000	2.70519	1.43573	0.236511
Q9VJT3	BG:DS01068.11	tr|Q9VJT3|Q9VJT3_DROME AT31519p OS=Drosophila melanogaster OX=7227 GN=Dmel\CG15286 PE=2 SV=1	11	228470000	178950000	614310000	487170000	550740000	203710000	2.70355	1.43485	0.0365414
Q9VRB8	CG15452-RA	tr|Q9VRB8|Q9VRB8_DROME IP07141p OS=Drosophila melanogaster OX=7227 GN=Dmel\CG15452 PE=2 SV=1	5	49970000	29675000	119540000	95353000	107446500	39822500	2.69814	1.43196	0.0504134
Q7K1W5	CG8187	tr|Q7K1W5|Q7K1W5_DROME LD35843p OS=Drosophila melanogaster OX=7227 GN=Dmel\CG8187 PE=1 SV=1	7	40591000	43253000	72778000	153110000	112944000	41922000	2.69415	1.42983	0.219222
C8VV67	Hrb98DE-RE	tr|C8VV67|C8VV67_DROME RE34829p OS=Drosophila melanogaster OX=7227 GN=Hrb98DE-RE PE=2 SV=1	2	2335500000	1728200000	5170800000	5747900000	5459350000	2031850000	2.68689	1.42594	0.0146095
Q59DT6	Rb97D	tr|Q59DT6|Q59DT6_DROME Ribonuclear protein at 97D, isoform D OS=Drosophila melanogaster OX=7227 GN=Rb97D PE=4 SV=1	1	209320000	235590000	598770000	595360000	597065000	222455000	2.68398	1.42437	0.0012478
Q7K2L7	CG17765	tr|Q7K2L7|Q7K2L7_DROME GH27120p OS=Drosophila melanogaster OX=7227 GN=Dmel\CG17765 PE=1 SV=1	3	28846000	56772000	109920000	119670000	114795000	42809000	2.68156	1.42307	0.0397125
A0A0B4K6C3	CG9603-RA;CG9603;COX7A	tr|A0A0B4K6C3|A0A0B4K6C3_DROME Cytochrome c oxidase subunit 7A, isoform B OS=Drosophila melanogaster OX=7227 GN=COX7A PE=4 SV=1;tr|D1Z3A3|D1Z3A3_DROME MIP15419p (Fragment) OS=Drosophila melanogaster OX=7227 GN=CG9603-RA PE=2 SV=1;sp|Q9VHS2|COX7A_DROME Cyto	2	24444000	34953000	87682000	70845000	79263500	29698500	2.66894	1.41627	0.0378269
A0A0B4LFJ1	CG5210	tr|A0A0B4LFJ1|A0A0B4LFJ1_DROME Imaginal disc growth factor 6, isoform B OS=Drosophila melanogaster OX=7227 GN=Idgf6 PE=3 SV=1;sp|Q23997|C5210_DROME Imaginal disk growth factor 6 OS=Drosophila melanogaster OX=7227 GN=Idgf6 PE=1 SV=2	7	122870000	105130000	390460000	216830000	303645000	114000000	2.66355	1.41335	0.161849
Q9V3E3	mRpL50	tr|Q9V3E3|Q9V3E3_DROME GM06185p OS=Drosophila melanogaster OX=7227 GN=mRpL50 PE=1 SV=1	3	0	71696000	93411000	96877000	95144000	35848000	2.6541	1.40822	0.240305
Q9W228	Ugt58Fa	tr|Q9W228|Q9W228_DROME RE07815p OS=Drosophila melanogaster OX=7227 GN=Ugt58Fa PE=1 SV=3	3	48206000	0	59685000	67678000	63681500	24103000	2.64206	1.40166	0.246679
Q8MLQ8	CG30177	tr|Q8MLQ8|Q8MLQ8_DROME Receptor expression-enhancing protein OS=Drosophila melanogaster OX=7227 GN=Dmel\CG30177 PE=2 SV=1	6	78291000	63617000	195490000	179210000	187350000	70954000	2.64044	1.40078	0.00874796
O44386	scb	sp|O44386|ITA3_DROME Integrin alpha-PS3 OS=Drosophila melanogaster OX=7227 GN=scb PE=1 SV=2	8	60694000	21572000	106060000	110820000	108440000	41133000	2.63633	1.39853	0.0760621
Q7JYP8	BcDNA:AT22273	tr|Q7JYP8|Q7JYP8_DROME AT22273p OS=Drosophila melanogaster OX=7227 GN=BcDNA:AT22273 PE=2 SV=1	6	70251000	110700000	229260000	246410000	237835000	90475500	2.62872	1.39436	0.0215083
Q7JXC6	CG8237	tr|Q7JXC6|Q7JXC6_DROME LD27256p OS=Drosophila melanogaster OX=7227 GN=Dmel\CG8237 PE=2 SV=1	1	7042800	0	9878400	8593200	9235800	3521400	2.62276	1.39109	0.251472
Q9VJY5	CG16957	tr|Q9VJY5|Q9VJY5_DROME IP06960p OS=Drosophila melanogaster OX=7227 GN=Dmel\CG16957 PE=1 SV=1	3	96753000	89997000	259840000	228600000	244220000	93375000	2.61548	1.38707	0.0110386
Q9VJR1	ProtB	tr|Q9VJR1|Q9VJR1_DROME GH11850p OS=Drosophila melanogaster OX=7227 GN=ProtB PE=2 SV=1	5	60978000	55442000	141400000	162050000	151725000	58210000	2.60651	1.38212	0.0128159
M9PCE8	Acer	tr|M9PCE8|M9PCE8_DROME Angiotensin-converting enzyme OS=Drosophila melanogaster OX=7227 GN=Acer PE=3 SV=1;sp|Q9VLJ6|ACER_DROME Angiotensin-converting enzyme-related protein OS=Drosophila melanogaster OX=7227 GN=Acer PE=1 SV=1	12	156700000	169230000	329100000	520300000	424700000	162965000	2.60608	1.38188	0.111933
Q8T8Z0	CG13280	tr|Q8T8Z0|Q8T8Z0_DROME AT15052p OS=Drosophila melanogaster OX=7227 GN=CG13280 PE=2 SV=1;tr|Q9VJH7|Q9VJH7_DROME Uncharacterized protein, isoform A OS=Drosophila melanogaster OX=7227 GN=Dmel\CG13280 PE=4 SV=2;tr|M9PG29|M9PG29_DROME Uncharacterized protein, i	14	151820000	210530000	324530000	619630000	472080000	181175000	2.60566	1.38165	0.192837
Q8T488	tilB	tr|Q8T488|Q8T488_DROME AT10149p (Fragment) OS=Drosophila melanogaster OX=7227 GN=tilB PE=2 SV=1;sp|Q9VR52|TILB_DROME Protein tilB OS=Drosophila melanogaster OX=7227 GN=tilB PE=1 SV=1	3	0	39777000	54301000	49109000	51705000	19888500	2.59974	1.37837	0.253568
A8DZ22	CG34173-RA	tr|A8DZ22|A8DZ22_DROME MIP29362p OS=Drosophila melanogaster OX=7227 GN=Dmel\CG34173 PE=2 SV=1	2	127200000	149520000	334650000	383580000	359115000	138360000	2.59551	1.37602	0.0145154
Q9VCC2	CG5510	tr|Q9VCC2|Q9VCC2_DROME RE50040p OS=Drosophila melanogaster OX=7227 GN=Dmel\CG5510 PE=1 SV=1	3	0	61114000	78542000	79788000	79165000	30557000	2.59073	1.37336	0.252713
Q6IGW6	Dm_2R:4171	tr|Q6IGW6|Q6IGW6_DROME GEO13367p1 OS=Drosophila melanogaster OX=7227 GN=Dm_2R:4171 PE=2 SV=1	2	129520000	54443000	287360000	189060000	238210000	91981500	2.58976	1.37282	0.141797
A1ZBH2	CG15111-RB;CG15111	tr|A1ZBH2|A1ZBH2_DROME Uncharacterized protein, isoform A OS=Drosophila melanogaster OX=7227 GN=CG15111 PE=1 SV=1;tr|A1ZBH3|A1ZBH3_DROME FI04476p OS=Drosophila melanogaster OX=7227 GN=CG15111-RB PE=1 SV=1;tr|Q8IGV0|Q8IGV0_DROME RE26090p OS=Drosophila melan	7	40589000	42807000	118510000	97176000	107843000	41698000	2.58629	1.37088	0.0252949
Q9VXP4	Paf-AHalpha	sp|Q9VXP4|PA1B2_DROME Platelet-activating factor acetylhydrolase IB subunit beta homolog OS=Drosophila melanogaster OX=7227 GN=Paf-AHalpha PE=1 SV=1	6	147600000	85494000	280420000	319820000	300120000	116547000	2.5751	1.36463	0.0378663
Q9VM98	CG11327-RA;CG11327	tr|Q9VM98|Q9VM98_DROME AT06841p1 OS=Drosophila melanogaster OX=7227 GN=Dmel\CG11327 PE=2 SV=1;tr|Q8WSG8|Q8WSG8_DROME CG11327 gene product OS=Drosophila melanogaster OX=7227 GN=CG11327 PE=2 SV=1;tr|Q8T3Q8|Q8T3Q8_DROME AT09434p OS=Drosophila melanogaster OX=	8	263910000	369140000	861320000	767960000	814640000	316525000	2.5737	1.36384	0.0193623
Q9VKT4	w-cup	tr|Q9VKT4|Q9VKT4_DROME World cup, isoform A OS=Drosophila melanogaster OX=7227 GN=w-cup PE=4 SV=1	1	179470000	116770000	342790000	418580000	380685000	148120000	2.57011	1.36183	0.0419293
Q9VFH6	CG7886;CG7886-RA	sp|Q9VFH6|CEP78_DROME Protein Cep78 homolog OS=Drosophila melanogaster OX=7227 GN=CG7886 PE=2 SV=2;tr|D0Z758|D0Z758_DROME MIP15206p (Fragment) OS=Drosophila melanogaster OX=7227 GN=CG7886-RA PE=2 SV=1	43	1685000000	1631600000	4118300000	4395400000	4256850000	1658300000	2.567	1.36008	0.00293543
Q9VQL2	CG17260	tr|Q9VQL2|Q9VQL2_DROME LD44813p OS=Drosophila melanogaster OX=7227 GN=Dmel\CG17260 PE=2 SV=1	2	17918000	12822000	42512000	36375000	39443500	15370000	2.56627	1.35967	0.0263688
X2JGV8	CG9231	tr|X2JGV8|X2JGV8_DROME Uncharacterized protein, isoform B OS=Drosophila melanogaster OX=7227 GN=Dmel\CG9231 PE=4 SV=1;sp|Q9VW12|U389_DROME UPF0389 protein CG9231 OS=Drosophila melanogaster OX=7227 GN=CG9231 PE=1 SV=1	3	166890000	0	275600000	152040000	213820000	83445000	2.56241	1.3575	0.336041
Q0E8X7	roh	tr|Q0E8X7|Q0E8X7_DROME Reduction of Rh1, isoform A OS=Drosophila melanogaster OX=7227 GN=roh PE=1 SV=1	5	415500000	285410000	865750000	924320000	895035000	350455000	2.55392	1.35271	0.0167285
Q9VXQ3	Mvd	tr|Q9VXQ3|Q9VXQ3_DROME Diphosphomevalonate decarboxylase OS=Drosophila melanogaster OX=7227 GN=Mvd PE=2 SV=1	2	0	11427000	16287000	12802000	14544500	5713500	2.54564	1.34803	0.277378
Q95RH7	Rab35	tr|Q95RH7|Q95RH7_DROME LD28840p OS=Drosophila melanogaster OX=7227 GN=Rab35 PE=2 SV=1;tr|F0JAF7|F0JAF7_DROME MIP14774p OS=Drosophila melanogaster OX=7227 GN=Rab35 PE=1 SV=1;tr|Q9W5X0|Q9W5X0_DROME LD21953p OS=Drosophila melanogaster OX=7227 GN=Rab35 PE=1 SV	3	23898000	0	34851000	25977000	30414000	11949000	2.54532	1.34785	0.284435
A8Y589	Alg-2	tr|A8Y589|A8Y589_DROME Apoptosis-linked gene-2 OS=Drosophila melanogaster OX=7227 GN=Alg-2 PE=1 SV=2;tr|Q8SYT2|Q8SYT2_DROME RE34768p (Fragment) OS=Drosophila melanogaster OX=7227 GN=Alg-2 PE=2 SV=2	4	60153000	0	72314000	80553000	76433500	30076500	2.5413	1.34557	0.266307
Q95RN0	CG10038	sp|Q95RN0|F172A_DROME FAM172 family protein homolog CG10038 OS=Drosophila melanogaster OX=7227 GN=CG10038 PE=2 SV=1	6	67055000	34422000	145540000	111960000	128750000	50738500	2.53752	1.34342	0.079478
M9PE80	Prosbeta4R2	tr|M9PE80|M9PE80_DROME Proteasome subunit beta OS=Drosophila melanogaster OX=7227 GN=Prosbeta4R2 PE=3 SV=1;sp|Q9VQE5|PSB2_DROME Probable proteasome subunit beta type-2 OS=Drosophila melanogaster OX=7227 GN=Prosbeta4R2 PE=2 SV=3	7	104300000	79170000	238160000	227020000	232590000	91735000	2.53546	1.34224	0.00938745
Q9VRG5	CG1801-RC	tr|Q9VRG5|Q9VRG5_DROME Uncharacterized protein OS=Drosophila melanogaster OX=7227 GN=Dmel\CG1801 PE=4 SV=4;tr|G7H811|G7H811_DROME AT17751p1 (Fragment) OS=Drosophila melanogaster OX=7227 GN=CG1801-RC PE=2 SV=1	17	47640000	142970000	264380000	218090000	241235000	95305000	2.53119	1.33982	0.110428
Q9W3Q7	CG12689	tr|Q9W3Q7|Q9W3Q7_DROME Uncharacterized protein OS=Drosophila melanogaster OX=7227 GN=Dmel\CG12689 PE=4 SV=1	2	0	10923000	15277000	12307000	13792000	5461500	2.52531	1.33646	0.27891
M9PBK1	pgant6	tr|M9PBK1|M9PBK1_DROME Polypeptide N-acetylgalactosaminyltransferase OS=Drosophila melanogaster OX=7227 GN=Pgant6 PE=2 SV=1;sp|Q6WV16|GALT6_DROME N-acetylgalactosaminyltransferase 6 OS=Drosophila melanogaster OX=7227 GN=pgant6 PE=2 SV=2	3	0	52061000	70981000	60408000	65694500	26030500	2.52375	1.33557	0.273936
E1JH01	CSN4	tr|E1JH01|E1JH01_DROME COP9 signalosome subunit 4, isoform B OS=Drosophila melanogaster OX=7227 GN=CSN4 PE=1 SV=1;sp|Q9V345|CSN4_DROME COP9 signalosome complex subunit 4 OS=Drosophila melanogaster OX=7227 GN=CSN4 PE=1 SV=1	13	254670000	163550000	501510000	553660000	527585000	209110000	2.523	1.33514	0.0261093
Q9W141	CG4692;CG4692-RB	sp|Q9W141|ATPK_DROME Putative ATP synthase subunit f, mitochondrial OS=Drosophila melanogaster OX=7227 GN=CG4692 PE=3 SV=1;tr|B5RJ63|B5RJ63_DROME FI07616p (Fragment) OS=Drosophila melanogaster OX=7227 GN=CG4692-RB PE=2 SV=1	7	561560000	387700000	787620000	1598000000	1192810000	474630000	2.51314	1.32949	0.22523
Q86PD3	CG30022;CG30023	tr|Q86PD3|Q86PD3_DROME RE56416p OS=Drosophila melanogaster OX=7227 GN=CG30022;CG30023 PE=1 SV=1	9	129180000	56857000	224720000	242380000	233550000	93018500	2.51079	1.32814	0.0635467
Q8SXR7	Fatp3	tr|Q8SXR7|Q8SXR7_DROME RE52015p OS=Drosophila melanogaster OX=7227 GN=Fatp3 PE=1 SV=1;tr|Q9W185|Q9W185_DROME Uncharacterized protein, isoform B OS=Drosophila melanogaster OX=7227 GN=Fatp3 PE=1 SV=1	15	152850000	225640000	467180000	482210000	474695000	189245000	2.50836	1.32675	0.0165304
M9PEU5	APP-BP1	tr|M9PEU5|M9PEU5_DROME NEDD8-activating enzyme E1 regulatory subunit OS=Drosophila melanogaster OX=7227 GN=APP-BP1 PE=3 SV=1;sp|Q9VTE9|ULA1_DROME Nedd8-activating enzyme E1 regulatory subunit OS=Drosophila melanogaster OX=7227 GN=APP-BP1 PE=1 SV=1	8	64031000	88377000	202660000	179560000	191110000	76204000	2.50787	1.32646	0.0206678
P39205	cin;cin-RA	sp|P39205|CIN_DROME Molybdenum cofactor synthesis protein cinnamon OS=Drosophila melanogaster OX=7227 GN=cin PE=1 SV=3;tr|E4NKI3|E4NKI3_DROME MIP27737p (Fragment) OS=Drosophila melanogaster OX=7227 GN=cin-RA PE=2 SV=1	6	20925000	42251000	75648000	81871000	78759500	31588000	2.49334	1.31808	0.0512252
Q8MKK1	CG30185;Gr59f	tr|Q8MKK1|Q8MKK1_DROME AaRS-interacting multifunctional protein 3 OS=Drosophila melanogaster OX=7227 GN=AIMP3 PE=1 SV=1;tr|Q8MTU4|Q8MTU4_DROME RH48588p (Fragment) OS=Drosophila melanogaster OX=7227 GN=AIMP3 PE=2 SV=1	4	80655000	56338000	170000000	171530000	170765000	68496500	2.49305	1.31791	0.0138952
O18409	aret;aret-RB	tr|O18409|O18409_DROME Testis-specific RNP-type RNA binding protein OS=Drosophila melanogaster OX=7227 GN=bru1 PE=1 SV=1;tr|C8VV87|C8VV87_DROME AT31783p OS=Drosophila melanogaster OX=7227 GN=aret-RB PE=2 SV=1;tr|Q8IP90|Q8IP90_DROME Bruno 1, isoform B OS=Dr	8	81679000	80118000	220760000	182150000	201455000	80898500	2.49022	1.31627	0.0247353
Q9W2M4	CG10527	tr|Q9W2M4|Q9W2M4_DROME Uncharacterized protein OS=Drosophila melanogaster OX=7227 GN=CG10527 PE=1 SV=1;tr|Q8MR08|Q8MR08_DROME LD46156p (Fragment) OS=Drosophila melanogaster OX=7227 GN=CG10527 PE=2 SV=1	4	0	164670000	213020000	196890000	204955000	82335000	2.48928	1.31573	0.276498
Q9XZ29	Klp3A	tr|Q9XZ29|Q9XZ29_DROME EG:BACR25B3.9 protein OS=Drosophila melanogaster OX=7227 GN=Klp3A PE=1 SV=1	4	0	20066000	23145000	26783000	24964000	10033000	2.48819	1.3151	0.280694
Q9VU39	AdenoK	tr|Q9VU39|Q9VU39_DROME Adenosine kinase, isoform A OS=Drosophila melanogaster OX=7227 GN=AdenoK PE=1 SV=1;tr|Q9VU38|Q9VU38_DROME Adenosine kinase, isoform B OS=Drosophila melanogaster OX=7227 GN=AdenoK PE=1 SV=1;tr|Q86NZ5|Q86NZ5_DROME LP07155p (Fragment) O	2	30487000	0	36062000	39598000	37830000	15243500	2.48171	1.31134	0.278916
M9PF42	Cka	tr|M9PF42|M9PF42_DROME Connector of kinase to AP-1, isoform G OS=Drosophila melanogaster OX=7227 GN=Cka PE=1 SV=1;tr|Q9VLT9|Q9VLT9_DROME Connector of kinase to AP-1, isoform A OS=Drosophila melanogaster OX=7227 GN=Cka PE=1 SV=2;tr|Q86M30|Q86M30_DROME WD-40	18	579630000	583950000	1376400000	1510500000	1443450000	581790000	2.48105	1.31095	0.00600688
A0A0B4LHI3	sra	tr|A0A0B4LHI3|A0A0B4LHI3_DROME Sarah, isoform B OS=Drosophila melanogaster OX=7227 GN=sra PE=4 SV=1;sp|Q9XZL8|SRA_DROME Protein sarah OS=Drosophila melanogaster OX=7227 GN=sra PE=1 SV=1	2	0	33469000	31965000	50893000	41429000	16734500	2.47566	1.30782	0.327662
E2QCK0	Tango11	tr|E2QCK0|E2QCK0_DROME Transport and golgi organization 11, isoform B OS=Drosophila melanogaster OX=7227 GN=Tango11 PE=1 SV=1;sp|Q961C9|TNG11_DROME Transport and Golgi organization protein 11 OS=Drosophila melanogaster OX=7227 GN=Tango11 PE=1 SV=1;tr|A0A0B	4	25468000	52162000	100900000	91246000	96073000	38815000	2.47515	1.30752	0.0563046
Q9VZX6	mRpS35	tr|Q9VZX6|Q9VZX6_DROME LD06441p OS=Drosophila melanogaster OX=7227 GN=mRpS35 PE=1 SV=1	2	22682000	19939000	53052000	52278000	52665000	21310500	2.47132	1.30528	0.0020593
A0A0B4LGV1	CG2943-RA;CG2943	tr|A0A0B4LGV1|A0A0B4LGV1_DROME ER membrane protein complex 1, isoform C OS=Drosophila melanogaster OX=7227 GN=EMC1 PE=1 SV=1;tr|Q9VHY6|Q9VHY6_DROME ER membrane protein complex 1, isoform A OS=Drosophila melanogaster OX=7227 GN=EMC1 PE=1 SV=1;tr|F0JAM8|F0JA	30	478740000	554730000	1286700000	1261400000	1274050000	516735000	2.46558	1.30193	0.00278444
Q8IQH0	Nrx-IV;Nrx	tr|Q8IQH0|Q8IQH0_DROME FI12817p OS=Drosophila melanogaster OX=7227 GN=Nrx-IV PE=1 SV=2;tr|Q6NN26|Q6NN26_DROME RE18634p OS=Drosophila melanogaster OX=7227 GN=Nrx PE=2 SV=1;sp|Q94887|NRX4_DROME Neurexin-4 OS=Drosophila melanogaster OX=7227 GN=Nrx-IV PE=1 SV=	14	86624000	125230000	224810000	296840000	260825000	105927000	2.46231	1.30001	0.0630767
A0A0S0X2Z2	WDY	tr|A0A0S0X2Z2|A0A0S0X2Z2_DROME WD40 Y OS=Drosophila melanogaster OX=7227 GN=WDY PE=4 SV=1;sp|B4F7L9|WDY_DROME WD repeat-containing protein on Y chromosome OS=Drosophila melanogaster OX=7227 GN=WDY PE=2 SV=2	13	48934000	123740000	197000000	227580000	212290000	86337000	2.45885	1.29799	0.0893437
P40797	pnut	sp|P40797|PNUT_DROME Protein peanut OS=Drosophila melanogaster OX=7227 GN=pnut PE=1 SV=2	7	83509000	115500000	177000000	310750000	243875000	99504500	2.45089	1.29331	0.170601
Q961S2	sofe	tr|Q961S2|Q961S2_DROME SD02150p OS=Drosophila melanogaster OX=7227 GN=sofe PE=2 SV=1;tr|Q9VZ61|Q9VZ61_DROME Sister of feo, isoform A OS=Drosophila melanogaster OX=7227 GN=sofe PE=4 SV=2	4	41524000	0	50957000	50704000	50830500	20762000	2.44825	1.29175	0.284543
Q9VMU2	CG5828	tr|Q9VMU2|Q9VMU2_DROME Uncharacterized protein, isoform A OS=Drosophila melanogaster OX=7227 GN=Dmel\CG5828 PE=1 SV=1;tr|Q8MRA2|Q8MRA2_DROME RE73673p (Fragment) OS=Drosophila melanogaster OX=7227 GN=CG5828 PE=2 SV=1	3	0	27428000	32239000	34885000	33562000	13714000	2.44728	1.29118	0.28639
A4UZL5	GstS1	tr|A4UZL5|A4UZL5_DROME Glutathione S transferase S1, isoform C OS=Drosophila melanogaster OX=7227 GN=GstS1 PE=1 SV=1;sp|P41043|GSTS1_DROME Glutathione S-transferase S1 OS=Drosophila melanogaster OX=7227 GN=GstS1 PE=1 SV=2	4	30020000000	24131000000	62186000000	70327000000	66256500000	27075500000	2.4471	1.29107	0.0160461
Q9W057	CG11815	tr|Q9W057|Q9W057_DROME IP09524p OS=Drosophila melanogaster OX=7227 GN=Dmel\CG11815 PE=2 SV=1	5	175350000	138730000	351290000	417120000	384205000	157040000	2.44654	1.29074	0.0264071
Q8T4D7	Tengl1	tr|Q8T4D7|Q8T4D7_DROME AT02809p OS=Drosophila melanogaster OX=7227 GN=Tengl1 PE=2 SV=1;tr|Q8IPY9|Q8IPY9_DROME MIP05340p OS=Drosophila melanogaster OX=7227 GN=Tengl1 PE=2 SV=1	8	178710000	133240000	341130000	421810000	381470000	155975000	2.44571	1.29025	0.039676
Q2XXZ0	Ranbp21	tr|Q2XXZ0|Q2XXZ0_DROME CG12234 (Fragment) OS=Drosophila melanogaster OX=7227 GN=Ranbp21 PE=4 SV=1;tr|Q9VWE7|Q9VWE7_DROME LD26789p OS=Drosophila melanogaster OX=7227 GN=Ranbp21 PE=1 SV=1;tr|Q9BP41|Q9BP41_DROME RanBP21 OS=Drosophila melanogaster OX=7227 GN=R	3	36824000	0	43308000	46691000	44999500	18412000	2.44403	1.28926	0.287027
Q24536	Ssl	sp|Q24536|SSL_DROME Suppressor-of-stellate-like protein OS=Drosophila melanogaster OX=7227 GN=Ssl PE=2 SV=1	2	51382000	0	55602000	69843000	62722500	25691000	2.44142	1.28772	0.299268
X2J6U8	ssp3	tr|X2J6U8|X2J6U8_DROME Short spindle 3, isoform B OS=Drosophila melanogaster OX=7227 GN=ssp3 PE=4 SV=1;tr|Q9VJ35|Q9VJ35_DROME LD01527p OS=Drosophila melanogaster OX=7227 GN=ssp3 PE=2 SV=3	19	197440000	138070000	347710000	469830000	408770000	167755000	2.43671	1.28493	0.0710057
P52295	Pen	sp|P52295|IMA_DROME Importin subunit alpha OS=Drosophila melanogaster OX=7227 GN=Pen PE=1 SV=2	4	9259600	21658000	43579000	31753000	37666000	15458800	2.43654	1.28483	0.122147
Q9VZ93	CG18418;CG18418-RA	tr|Q9VZ93|Q9VZ93_DROME CG18418 protein OS=Drosophila melanogaster OX=7227 GN=anon-WO0140519.190 PE=3 SV=1;tr|Q8SXB4|Q8SXB4_DROME GH11346p OS=Drosophila melanogaster OX=7227 GN=CG18418 PE=2 SV=1;tr|A0AMK3|A0AMK3_DROME CG18418 protein OS=Drosophila melanogas	7	441740000	521010000	1054800000	1287800000	1171300000	481375000	2.43324	1.28288	0.0303717
M9NF33	CG7185	tr|M9NF33|M9NF33_DROME Uncharacterized protein, isoform B OS=Drosophila melanogaster OX=7227 GN=Dmel\CG7185 PE=4 SV=1;sp|Q9VSH4|CPSF6_DROME Cleavage and polyadenylation specificity factor subunit CG7185 OS=Drosophila melanogaster OX=7227 GN=CG7185 PE=1 SV=	5	33022000	30298000	63071000	89960000	76515500	31660000	2.41679	1.27309	0.0800174
Q9XYW6	CHIP	tr|Q9XYW6|Q9XYW6_DROME Carboxy terminus of Hsp70-interacting protein OS=Drosophila melanogaster OX=7227 GN=STUB1 PE=2 SV=1;tr|Q86DT8|Q86DT8_DROME Hsp70-interacting protein (Fragment) OS=Drosophila melanogaster OX=7227 GN=STUB1 PE=4 SV=1;tr|Q86DT7|Q86DT7_DR	4	0	58470000	72985000	68242000	70613500	29235000	2.41538	1.27225	0.293763
P20432	GstD1	sp|P20432|GSTD1_DROME Glutathione S-transferase D1 OS=Drosophila melanogaster OX=7227 GN=GstD1 PE=1 SV=1	12	3089600000	2489400000	7611300000	5855700000	6733500000	2789500000	2.41387	1.27135	0.0511201
Q9VF38	CG9589-RA	tr|Q9VF38|Q9VF38_DROME MIP06608p OS=Drosophila melanogaster OX=7227 GN=BcDNA:AT11468 PE=2 SV=1	8	195200000	184370000	516950000	394490000	455720000	189785000	2.40124	1.26378	0.0494941
Q9VLR3	BcDNA:LP03131	tr|Q9VLR3|Q9VLR3_DROME Cytidine deaminase OS=Drosophila melanogaster OX=7227 GN=BcDNA:LP03131 PE=1 SV=1	4	32789000	34793000	84443000	77798000	81120500	33791000	2.40065	1.26343	0.00533318
M9PEZ2	Fgop2;CG10158	tr|M9PEZ2|M9PEZ2_DROME Fibroblast growth factor receptor 1 oncogene partner 2, isoform B OS=Drosophila melanogaster OX=7227 GN=Fgop2 PE=4 SV=1;sp|Q9VM65|FGOP2_DROME FGFR1 oncogene partner 2 homolog OS=Drosophila melanogaster OX=7227 GN=Fgop2 PE=2 SV=1	6	66925000	56381000	132410000	163210000	147810000	61653000	2.39745	1.2615	0.0338895
Q7YWB4	Got1	tr|Q7YWB4|Q7YWB4_DROME Aminotransferase OS=Drosophila melanogaster OX=7227 GN=Got1 PE=2 SV=1;tr|Q7K221|Q7K221_DROME Glutamate oxaloacetate transaminase 1, isoform A OS=Drosophila melanogaster OX=7227 GN=Got1 PE=1 SV=1;tr|A1ZAA5|A1ZAA5_DROME Glutamate oxalo	1	91599000	94541000	192040000	254220000	223130000	93070000	2.39744	1.2615	0.0527769
Q8T3Z9	CG4892;CG4892-RA	tr|Q8T3Z9|Q8T3Z9_DROME AT24169p OS=Drosophila melanogaster OX=7227 GN=CG4892 PE=2 SV=1;tr|B5RJD6|B5RJD6_DROME FI08525p OS=Drosophila melanogaster OX=7227 GN=CG4892-RA PE=2 SV=1;tr|Q9VJM2|Q9VJM2_DROME Uncharacterized protein OS=Drosophila melanogaster OX=72	3	0	30536000	34024000	39074000	36549000	15268000	2.39383	1.25932	0.302864
Q9VDP7	CG10887-RA	tr|Q9VDP7|Q9VDP7_DROME MIP29558p OS=Drosophila melanogaster OX=7227 GN=Dmel\CG10887 PE=2 SV=2	6	47138000	179970000	266900000	274300000	270600000	113554000	2.38301	1.25278	0.142132
Q8IPY5	CG9966	tr|Q8IPY5|Q8IPY5_DROME Uncharacterized protein, isoform B OS=Drosophila melanogaster OX=7227 GN=CG9966 PE=4 SV=1;tr|Q8IPY4|Q8IPY4_DROME FI08045p OS=Drosophila melanogaster OX=7227 GN=CG9966 PE=2 SV=2	3	74917000	44417000	77424000	206580000	142002000	59667000	2.37991	1.25091	0.340471
H1UUI6	CG14876	tr|H1UUI6|H1UUI6_DROME MIP34437p1 OS=Drosophila melanogaster OX=7227 PE=2 SV=1;tr|A0A0B4K7B4|A0A0B4K7B4_DROME Uncharacterized protein OS=Drosophila melanogaster OX=7227 GN=CG14876 PE=4 SV=1	8	86619000	161920000	261300000	329760000	295530000	124269500	2.37814	1.24983	0.0780802
A1Z707	Gpo2	tr|A1Z707|A1Z707_DROME Glycerol-3-phosphate dehydrogenase OS=Drosophila melanogaster OX=7227 GN=Gpo2 PE=3 SV=1;tr|Q6AWE4|Q6AWE4_DROME Glycerol-3-phosphate dehydrogenase (Fragment) OS=Drosophila melanogaster OX=7227 PE=2 SV=1	23	389250000	365450000	811980000	981840000	896910000	377350000	2.37686	1.24906	0.0261803
Q961A7	CG13667;CG13667-RB	tr|Q961A7|Q961A7_DROME LD25514p OS=Drosophila melanogaster OX=7227 GN=CG13667 PE=2 SV=1;tr|Q9VSJ5|Q9VSJ5_DROME NADPH-dependent diflavin oxidoreductase 1 OS=Drosophila melanogaster OX=7227 GN=Dmel\CG13667 PE=1 SV=1;tr|D0IQG3|D0IQG3_DROME NADPH-dependent dif	5	56873000	51973000	138890000	119780000	129335000	54423000	2.37648	1.24882	0.0169002
Q9XZ12	ATPCL	tr|Q9XZ12|Q9XZ12_DROME Uncharacterized protein OS=Drosophila melanogaster OX=7227 GN=Dmel\CG7600 PE=4 SV=1;tr|Q6NR74|Q6NR74_DROME SD07805p OS=Drosophila melanogaster OX=7227 GN=ATPCL PE=2 SV=1	1	0	8802800	10248000	10650000	10449000	4401400	2.37402	1.24733	0.303533
Q4V424	CG12620	tr|Q4V424|Q4V424_DROME IP09433p OS=Drosophila melanogaster OX=7227 GN=Dmel\CG12620 PE=2 SV=1	3	0	54833000	60103000	70039000	65071000	27416500	2.37342	1.24697	0.309127
A4V3J6	Hrb98DE;Hrb98DE-RC;Hrb98DE-RA	tr|A4V3J6|A4V3J6_DROME Heterogeneous nuclear ribonucleoprotein at 98DE, isoform F OS=Drosophila melanogaster OX=7227 GN=Hrb98DE PE=1 SV=1;tr|A4V3J5|A4V3J5_DROME Heterogeneous nuclear ribonucleoprotein at 98DE, isoform C OS=Drosophila melanogaster OX=7227 G	2	50628000	72638000	112730000	179670000	146200000	61633000	2.37211	1.24617	0.138429
A0A1B2AKF1	Tim10	tr|A0A1B2AKF1|A0A1B2AKF1_DROME GEO09347p1 (Fragment) OS=Drosophila melanogaster OX=7227 PE=2 SV=1;sp|Q9W2D6|TIM10_DROME Mitochondrial import inner membrane translocase subunit Tim10 OS=Drosophila melanogaster OX=7227 GN=Tim10 PE=3 SV=1	5	174790000	222920000	440870000	500980000	470925000	198855000	2.36818	1.24378	0.0194446
A1Z7H5	CG30355-RA;CG30355	tr|A1Z7H5|A1Z7H5_DROME FI08527p OS=Drosophila melanogaster OX=7227 GN=BcDNA:AT24812 PE=2 SV=1;tr|Q8T963|Q8T963_DROME AT24812p OS=Drosophila melanogaster OX=7227 GN=CG30355 PE=2 SV=1	4	113330000	164640000	316160000	342060000	329110000	138985000	2.36795	1.24364	0.0220932
Q8T3R1	CG6220	tr|Q8T3R1|Q8T3R1_DROME AT02754p OS=Drosophila melanogaster OX=7227 GN=CG6220 PE=2 SV=1;tr|A1Z9G9|A1Z9G9_DROME FI06213p OS=Drosophila melanogaster OX=7227 GN=Dmel\CG6220 PE=2 SV=1	7	75468000	129160000	271940000	211950000	241945000	102314000	2.36473	1.24168	0.0740037
M9PC82	CG12674	tr|M9PC82|M9PC82_DROME Uncharacterized protein, isoform B OS=Drosophila melanogaster OX=7227 GN=Dmel\CG12674 PE=4 SV=1;tr|Q9VQ73|Q9VQ73_DROME IP09436p OS=Drosophila melanogaster OX=7227 GN=Dmel\CG12674 PE=2 SV=1	7	35132000	74303000	121980000	136750000	129365000	54717500	2.36423	1.24137	0.0704225
Q9W196	CG3356	tr|Q9W196|Q9W196_DROME LP03102p OS=Drosophila melanogaster OX=7227 GN=Dmel\CG3356 PE=1 SV=1	7	27459000	52063000	108160000	79228000	93694000	39761000	2.35643	1.2366	0.104836
Q9NFT9	Hex-t1	sp|Q9NFT9|HXK1_DROME Hexokinase type 1 OS=Drosophila melanogaster OX=7227 GN=Hex-t1 PE=2 SV=1	9	122380000	113100000	273490000	281270000	277380000	117740000	2.35587	1.23626	0.00143547
Q6NMU6	CG32713;CG33223-RA	tr|Q6NMU6|Q6NMU6_DROME AT19228p OS=Drosophila melanogaster OX=7227 GN=CG32713 PE=2 SV=1;tr|Q8IRN3|Q8IRN3_DROME Uncharacterized protein, isoform A OS=Drosophila melanogaster OX=7227 GN=Dmel\CG32713 PE=4 SV=1;tr|B5RJC4|B5RJC4_DROME FI08267p (Fragment) OS=Dro	4	47823000	41276000	106440000	102670000	104555000	44549500	2.34694	1.23078	0.00393949
Q9VZJ9	Mul1	sp|Q9VZJ9|MUL1_DROME Mitochondrial E3 ubiquitin protein ligase 1 OS=Drosophila melanogaster OX=7227 GN=Mul1 PE=1 SV=1	3	16544000	23952000	54383000	40516000	47449500	20248000	2.34342	1.22861	0.0743224
Q9NIH3	DIP1;DIP1-RB	tr|Q9NIH3|Q9NIH3_DROME Disco interacting protein isoform TO67 (Fragment) OS=Drosophila melanogaster OX=7227 GN=DIP1 PE=2 SV=1;tr|Q8MRC7|Q8MRC7_DROME DISCO interacting protein 1, isoform E OS=Drosophila melanogaster OX=7227 GN=DIP1 PE=1 SV=1;tr|Q9W5S7|Q9W5S	4	63137000	70451000	161580000	151470000	156525000	66794000	2.3434	1.2286	0.00479984
D2NUK9	hoip	tr|D2NUK9|D2NUK9_DROME Hoi-polloi, isoform B OS=Drosophila melanogaster OX=7227 GN=hoip PE=1 SV=1;sp|Q9U3Z7|NH2L1_DROME NHP2-like protein 1 homolog OS=Drosophila melanogaster OX=7227 GN=hoip PE=2 SV=1	4	159980000	167500000	314660000	452640000	383650000	163740000	2.34304	1.22838	0.0861478
Q8MRS4	CG15100	tr|Q8MRS4|Q8MRS4_DROME AT05114p OS=Drosophila melanogaster OX=7227 GN=MetRS PE=2 SV=1	1	16643000	0	22569000	16419000	19494000	8321500	2.34261	1.22811	0.334959
Q9V3K7	BG:DS09217.4	tr|Q9V3K7|Q9V3K7_DROME Leucine carboxyl methyltransferase 1 OS=Drosophila melanogaster OX=7227 GN=BG:DS09217.4 PE=1 SV=1;tr|M9NF32|M9NF32_DROME Leucine carboxyl methyltransferase 1 OS=Drosophila melanogaster OX=7227 GN=Dmel\CG3793 PE=1 SV=1	3	40958000	0	39658000	56074000	47866000	20479000	2.33732	1.22486	0.340325
M9PBM3	Atg4a	tr|M9PBM3|M9PBM3_DROME Cysteine protease OS=Drosophila melanogaster OX=7227 GN=Atg4a PE=1 SV=1;tr|Q9VPW2|Q9VPW2_DROME Cysteine protease OS=Drosophila melanogaster OX=7227 GN=Atg4a PE=1 SV=1	1	0	11872000	14520000	13226000	13873000	5936000	2.3371	1.22472	0.315128
Q9VX15	CG8142	tr|Q9VX15|Q9VX15_DROME LD35209p OS=Drosophila melanogaster OX=7227 GN=Dmel\CG8142 PE=1 SV=2	2	0	13285000	16391000	14624000	15507500	6642500	2.33459	1.22317	0.316853
Q9VIJ5	Pomp	tr|Q9VIJ5|Q9VIJ5_DROME GEO05038p1 OS=Drosophila melanogaster OX=7227 GN=Pomp PE=1 SV=1	6	135410000	87067000	254910000	263970000	259440000	111238500	2.33229	1.22174	0.026448
Q9VJ43	ScpX	tr|Q9VJ43|Q9VJ43_DROME LD10783p OS=Drosophila melanogaster OX=7227 GN=ScpX PE=1 SV=1	0	162460000	158270000	339390000	406560000	372975000	160365000	2.32579	1.21772	0.0241465
Q8IMX0	twin	tr|Q8IMX0|Q8IMX0_DROME Twin, isoform D OS=Drosophila melanogaster OX=7227 GN=twin PE=1 SV=1;tr|Q9VCB6|Q9VCB6_DROME AT23187p OS=Drosophila melanogaster OX=7227 GN=twin PE=1 SV=2;tr|Q7K112|Q7K112_DROME LD18435p OS=Drosophila melanogaster OX=7227 GN=twin PE=1	5	56575000	41510000	104150000	123690000	113920000	49042500	2.32288	1.21592	0.0343079
Q6NNX1	CG9899	tr|Q6NNX1|Q6NNX1_DROME AT20558p (Fragment) OS=Drosophila melanogaster OX=7227 GN=CG9899 PE=2 SV=1;tr|Q9W1T9|Q9W1T9_DROME Uncharacterized protein OS=Drosophila melanogaster OX=7227 GN=CG9899 PE=4 SV=2	7	71011000	33357000	151180000	90884000	121032000	52184000	2.31933	1.21371	0.192354
C6SV50	sta-RD;sta	tr|C6SV50|C6SV50_DROME 40S ribosomal protein SA OS=Drosophila melanogaster OX=7227 GN=sta-RD PE=2 SV=1;sp|P38979|RSSA_DROME 40S ribosomal protein SA OS=Drosophila melanogaster OX=7227 GN=sta PE=1 SV=3	11	3779100000	1211000000	5559400000	5996600000	5778000000	2495050000	2.31579	1.2115	0.127902
Q8SYL0	CG7718	tr|Q8SYL0|Q8SYL0_DROME CDP-diacylglycerol--glycerol-3-phosphate 3-phosphatidyltransferase OS=Drosophila melanogaster OX=7227 GN=Dmel\CG7718 PE=2 SV=1	7	36458000	0	44491000	39738000	42114500	18229000	2.3103	1.20808	0.323443
Q8IA62	anon-37B-2	tr|Q8IA62|Q8IA62_DROME Calcium load-activated calcium channel OS=Drosophila melanogaster OX=7227 GN=anon-37B-2 PE=3 SV=1;tr|Q9VJ11|Q9VJ11_DROME Calcium load-activated calcium channel OS=Drosophila melanogaster OX=7227 GN=anon-37B-2 PE=1 SV=1	2	0	81675000	85576000	102880000	94228000	40837500	2.30739	1.20626	0.329239
Q9VQ46	c-cup;CG15623	tr|Q9VQ46|Q9VQ46_DROME Calcutta cup OS=Drosophila melanogaster OX=7227 GN=c-cup PE=3 SV=3;tr|Q4V6G7|Q4V6G7_DROME IP08319p OS=Drosophila melanogaster OX=7227 GN=CG15623 PE=2 SV=1	2	37303000	0	43189000	42580000	42884500	18651500	2.29925	1.20116	0.323507
Q8T4F0	CG4415	tr|Q8T4F0|Q8T4F0_DROME AT01837p OS=Drosophila melanogaster OX=7227 GN=CG4415 PE=2 SV=1;tr|Q9VPV7|Q9VPV7_DROME GH09281p OS=Drosophila melanogaster OX=7227 GN=Dmel\CG4415 PE=2 SV=2	11	1062200000	953950000	2015400000	2616600000	2316000000	1008075000	2.29745	1.20003	0.0504434
Q9U9Q7	bic	tr|Q9U9Q7|Q9U9Q7_DROME Transcription factor BTF3 OS=Drosophila melanogaster OX=7227 GN=bic PE=2 SV=1;tr|Q7KM15|Q7KM15_DROME Transcription factor BTF3 OS=Drosophila melanogaster OX=7227 GN=bic PE=1 SV=1	7	1211500000	893700000	2690500000	2137300000	2413900000	1052600000	2.29327	1.19741	0.0507655
C0PDE0	CG7341-RB	tr|C0PDE0|C0PDE0_DROME Reticulon-like protein OS=Drosophila melanogaster OX=7227 GN=CG7341-RB PE=2 SV=1	4	108000000	106210000	210420000	280510000	245465000	107105000	2.29182	1.19649	0.0586099
A0A0B4K7H0	l(2)k14710	tr|A0A0B4K7H0|A0A0B4K7H0_DROME Lethal (2) k14710, isoform B OS=Drosophila melanogaster OX=7227 GN=l(2)k14710 PE=4 SV=1;tr|Q7KN74|Q7KN74_DROME Lethal (2) k14710, isoform A OS=Drosophila melanogaster OX=7227 GN=l(2)k14710 PE=2 SV=1	2	7053900	0	7597500	8561600	8079550	3526950	2.2908	1.19585	0.329263
A0A0B4JCT9	CG9975-RA;CG9975	tr|A0A0B4JCT9|A0A0B4JCT9_DROME Wurstfest, isoform B OS=Drosophila melanogaster OX=7227 GN=fest PE=4 SV=1;tr|A1ZBJ8|A1ZBJ8_DROME FI19908p1 OS=Drosophila melanogaster OX=7227 GN=fest PE=2 SV=1;tr|Q8IHB1|Q8IHB1_DROME AT17665p OS=Drosophila melanogaster OX=722	9	1241100000	1583100000	3316900000	3150000000	3233450000	1412100000	2.28982	1.19523	0.0107384
B6IDX2	Gmer-RA;Gmer	tr|B6IDX2|B6IDX2_DROME FI03065p OS=Drosophila melanogaster OX=7227 GN=Gmer-RA PE=2 SV=1;sp|Q9W1X8|FCL_DROME Probable GDP-L-fucose synthase OS=Drosophila melanogaster OX=7227 GN=Gmer PE=2 SV=1	9	112150000	175320000	306640000	351610000	329125000	143735000	2.2898	1.19522	0.0410612
Q9VFT4	rin	tr|Q9VFT4|Q9VFT4_DROME AT27578p OS=Drosophila melanogaster OX=7227 GN=rin PE=1 SV=1;tr|Q9NH72|Q9NH72_DROME Rasputin OS=Drosophila melanogaster OX=7227 GN=rin PE=2 SV=1	21	2518800000	1847200000	4818200000	5142400000	4980300000	2183000000	2.2814	1.18992	0.0173087
O18332	Rab1	tr|O18332|O18332_DROME FI01544p OS=Drosophila melanogaster OX=7227 GN=Rab1 PE=1 SV=1	7	491970000	240640000	792260000	878480000	835370000	366305000	2.28053	1.18937	0.0716994
Q45EX0	CG3219-RA;Klp59C	tr|Q45EX0|Q45EX0_DROME Kinesin-like protein OS=Drosophila melanogaster OX=7227 GN=CG3219-RA PE=2 SV=1;sp|Q9W1U4|KI59C_DROME Kinesin-like protein Klp59C OS=Drosophila melanogaster OX=7227 GN=Klp59C PE=3 SV=1	13	270940000	236880000	527160000	630730000	578945000	253910000	2.28012	1.18911	0.0269947
X2JFY0	CG17065	tr|X2JFY0|X2JFY0_DROME N-acetylglucosamine-6-phosphate deacetylase OS=Drosophila melanogaster OX=7227 GN=Dmel\CG17065 PE=3 SV=1;tr|E1JJR9|E1JJR9_DROME Uncharacterized protein, isoform B OS=Drosophila melanogaster OX=7227 GN=Dmel\CG17065 PE=4 SV=1;sp|Q9VR81	3	37478000	0	33654000	51795000	42724500	18739000	2.27998	1.18902	0.368398
Q9Y109	BcDNA.GH11023	tr|Q9Y109|Q9Y109_DROME BcDNA.GH11023 OS=Drosophila melanogaster OX=7227 GN=Nulp1 PE=2 SV=1;tr|M9PBV6|M9PBV6_DROME Uncharacterized protein, isoform B OS=Drosophila melanogaster OX=7227 GN=Nulp1 PE=4 SV=1	5	19338000	21258000	42208000	50274000	46241000	20298000	2.27811	1.18784	0.0245977
Q9VVA6	nudC	tr|Q9VVA6|Q9VVA6_DROME Nuclear migration protein NudC OS=Drosophila melanogaster OX=7227 GN=nudC PE=1 SV=2	23	2461100000	2494900000	5570400000	5714700000	5642550000	2478000000	2.27706	1.18717	0.000547884
Q8IP48	ZnT35C;ZnT35C-RA	tr|Q8IP48|Q8IP48_DROME Zinc transporter 35C, isoform B OS=Drosophila melanogaster OX=7227 GN=ZnT35C PE=4 SV=1;tr|C8VV36|C8VV36_DROME AT07995p OS=Drosophila melanogaster OX=7227 GN=ZnT35C-RA PE=2 SV=1;tr|Q9V471|Q9V471_DROME RE54080p OS=Drosophila melanogast	6	109160000	26272000	189500000	118340000	153920000	67716000	2.27302	1.18461	0.255261
Q2XYH0	mRpL12	tr|Q2XYH0|Q2XYH0_DROME CG5012 (Fragment) OS=Drosophila melanogaster OX=7227 GN=mRpL12 PE=4 SV=1;tr|Q9VSR5|Q9VSR5_DROME GM03767p OS=Drosophila melanogaster OX=7227 GN=mRpL12 PE=1 SV=1	5	197440000	211500000	446020000	482410000	464215000	204470000	2.27033	1.1829	0.00559218
Q8T8R5	CG2224;CG2224-RA	tr|Q8T8R5|Q8T8R5_DROME AT31826p OS=Drosophila melanogaster OX=7227 GN=CG2224 PE=2 SV=1;tr|Q9VA71|Q9VA71_DROME FI19924p1 OS=Drosophila melanogaster OX=7227 GN=Q9VA71 PE=1 SV=1	6	94055000	53746000	120410000	215070000	167740000	73900500	2.26981	1.18257	0.209687
A0A0B4KEI5	Ars2;Ars2-RC	tr|A0A0B4KEI5|A0A0B4KEI5_DROME Arsenic resistance protein 2, isoform E OS=Drosophila melanogaster OX=7227 GN=Ars2 PE=1 SV=1;sp|Q9V9K7|SRRT_DROME Serrate RNA effector molecule homolog OS=Drosophila melanogaster OX=7227 GN=Ars2 PE=1 SV=2;tr|E8NHA7|E8NHA7_DRO	9	41671000	55284000	75265000	144240000	109752500	48477500	2.26399	1.17887	0.223437
Q8T4I5	CG31128	tr|Q8T4I5|Q8T4I5_DROME AT04449p OS=Drosophila melanogaster OX=7227 GN=Dmel\CG31128 PE=2 SV=1	2	21501000	0	48657000	0	24328500	10750500	2.26301	1.17824	0.660472
O96607	homer;homer-RB	tr|O96607|O96607_DROME Homer OS=Drosophila melanogaster OX=7227 GN=homer PE=1 SV=1;tr|Q9VM94|Q9VM94_DROME Homer, isoform B OS=Drosophila melanogaster OX=7227 GN=homer PE=1 SV=1;tr|M9PB54|M9PB54_DROME Homer, isoform F OS=Drosophila melanogaster OX=7227 GN=h	7	69907000	30604000	158410000	68775000	113592500	50255500	2.2603	1.17651	0.32487
E2QD64	CG2982	tr|E2QD64|E2QD64_DROME Uncharacterized protein, isoform B OS=Drosophila melanogaster OX=7227 GN=NO66 PE=1 SV=1;sp|Q7K4H4|NO66_DROME Bifunctional lysine-specific demethylase and histidyl-hydroxylase NO66 OS=Drosophila melanogaster OX=7227 GN=CG2982 PE=1 SV=	10	109620000	160120000	443830000	163470000	303650000	134870000	2.25143	1.17084	0.357757
F0JAN9	RhoGAP68F	tr|F0JAN9|F0JAN9_DROME RE19853p OS=Drosophila melanogaster OX=7227 GN=RhoGAP68F PE=1 SV=1;tr|M9PEY9|M9PEY9_DROME Rho GTPase activating protein at 68F, isoform E OS=Drosophila melanogaster OX=7227 GN=RhoGAP68F PE=1 SV=1;tr|M9PC96|M9PC96_DROME Rho GTPase act	3	18992000	0	19517000	23229000	21373000	9496000	2.25074	1.1704	0.344503
Q7K2X3	CG6790;CG6790-RA	tr|Q7K2X3|Q7K2X3_DROME GH02677p OS=Drosophila melanogaster OX=7227 GN=CG6790 PE=2 SV=1;tr|Q9VGM0|Q9VGM0_DROME Uncharacterized protein OS=Drosophila melanogaster OX=7227 GN=Dmel\CG6790 PE=4 SV=2;tr|V5NZV7|V5NZV7_DROME FI24361p1 (Fragment) OS=Drosophila mela	8	382080000	175760000	693680000	561460000	627570000	278920000	2.25	1.16993	0.104499
Q8IA36	mRpS29	tr|Q8IA36|Q8IA36_DROME DAP3 OS=Drosophila melanogaster OX=7227 GN=mRpS29 PE=4 SV=1;tr|Q9W253|Q9W253_DROME LD41023p OS=Drosophila melanogaster OX=7227 GN=mRpS29 PE=1 SV=1	3	55432000	0	67956000	56761000	62358500	27716000	2.24991	1.16987	0.345215
Q9VR43	CG15625	tr|Q9VR43|Q9VR43_DROME AT09986p OS=Drosophila melanogaster OX=7227 GN=Dmel\CG15625 PE=2 SV=1	2	0	9328600	10540000	10413000	10476500	4664300	2.2461	1.16742	0.33893
M9PBM1	U2af38	tr|M9PBM1|M9PBM1_DROME U2 small nuclear riboprotein auxiliary factor 38, isoform B OS=Drosophila melanogaster OX=7227 GN=U2af38 PE=4 SV=1;sp|Q94535|U2AF1_DROME Splicing factor U2af 38 kDa subunit OS=Drosophila melanogaster OX=7227 GN=U2af38 PE=1 SV=2	3	19474000	28492000	56923000	50767000	53845000	23983000	2.24513	1.1668	0.0318361
P23257	gammaTub23C	sp|P23257|TBG1_DROME Tubulin gamma-1 chain OS=Drosophila melanogaster OX=7227 GN=gammaTub23C PE=1 SV=2	4	44039000	0	42320000	56525000	49422500	22019500	2.24449	1.16639	0.357934
Q960K8	CG5044-RB	tr|Q960K8|Q960K8_DROME 3-hydroxyisobutyryl-CoA hydrolase, mitochondrial OS=Drosophila melanogaster OX=7227 GN=Dmel\CG5044 PE=1 SV=1;tr|Q86BP1|Q86BP1_DROME 3-hydroxyisobutyryl-CoA hydrolase, mitochondrial OS=Drosophila melanogaster OX=7227 GN=CT16187 PE=1 S	11	268500000	128290000	438470000	450930000	444700000	198395000	2.24149	1.16446	0.0728429
F3YDM6	CG33092-RD;P5CDh2;CG33092-RG	tr|F3YDM6|F3YDM6_DROME AT27473p OS=Drosophila melanogaster OX=7227 GN=CG33092-RD PE=2 SV=1;tr|Q8IN17|Q8IN17_DROME Delta-1-Pyrroline-5-carboxylate dehydrogenase 2, isoform G OS=Drosophila melanogaster OX=7227 GN=P5CDh2 PE=4 SV=1;tr|E8NH97|E8NH97_DROME AT264	10	47238000	114520000	133780000	228710000	181245000	80879000	2.24094	1.1641	0.22664
Q9VUN9	CG7857-RA;CG7857	tr|Q9VUN9|Q9VUN9_DROME FI09629p OS=Drosophila melanogaster OX=7227 GN=Q9VUN9 PE=1 SV=1;tr|Q8MRW3|Q8MRW3_DROME SD17927p OS=Drosophila melanogaster OX=7227 GN=CG7857 PE=2 SV=1	14	141560000	140860000	311950000	320590000	316270000	141210000	2.23971	1.16331	0.000612401
Q9V3F8	P5cr	tr|Q9V3F8|Q9V3F8_DROME Pyrroline-5-carboxylate reductase OS=Drosophila melanogaster OX=7227 GN=P5cr PE=1 SV=1;tr|O96643|O96643_DROME Pyrroline-5-carboxylate reductase OS=Drosophila melanogaster OX=7227 GN=P5cr PE=2 SV=1;tr|Q6NP47|Q6NP47_DROME Pyrroline-5-c	3	0	124630000	133440000	145560000	139500000	62315000	2.23863	1.16261	0.342893
Q4V498	hoe2	tr|Q4V498|Q4V498_DROME IP03717p (Fragment) OS=Drosophila melanogaster OX=7227 GN=hoe2 PE=2 SV=1;tr|Q9VR48|Q9VR48_DROME Hoepel2 OS=Drosophila melanogaster OX=7227 GN=hoe2 PE=4 SV=1;tr|Q4V4B8|Q4V4B8_DROME IP03817p (Fragment) OS=Drosophila melanogaster OX=722	2	0	41006000	48793000	42928000	45860500	20503000	2.23677	1.16142	0.345479
Q9NBD7	chb	sp|Q9NBD7|CLASP_DROME CLIP-associating protein OS=Drosophila melanogaster OX=7227 GN=chb PE=1 SV=1	4	44706000	21072000	79242000	67867000	73554500	32889000	2.23645	1.16121	0.0901596
A8E737	CG3875	tr|A8E737|A8E737_DROME IP20169p OS=Drosophila melanogaster OX=7227 GN=CG3875 PE=2 SV=1	0	833500000	787100000	1873400000	1741800000	1807600000	810300000	2.23078	1.15755	0.00485863
Q9VAY9	mRpS22	tr|Q9VAY9|Q9VAY9_DROME GH07821p OS=Drosophila melanogaster OX=7227 GN=mRpS22 PE=1 SV=1	7	101800000	36139000	198560000	109030000	153795000	68969500	2.2299	1.15698	0.266092
B6IDQ5	CG4603-RA;CG4603	tr|B6IDQ5|B6IDQ5_DROME FI06476p OS=Drosophila melanogaster OX=7227 GN=CG4603-RA PE=1 SV=1;tr|M9PED6|M9PED6_DROME Uncharacterized protein, isoform B OS=Drosophila melanogaster OX=7227 GN=Dmel\CG4603 PE=1 SV=1;sp|Q9VRJ9|OTU1_DROME Ubiquitin thioesterase OTU1	10	144450000	106710000	248240000	311500000	279870000	125580000	2.22862	1.15615	0.0525342
X2J5D8	FucTB	tr|X2J5D8|X2J5D8_DROME Alpha-(1,3)-fucosyltransferase OS=Drosophila melanogaster OX=7227 GN=FucTB PE=1 SV=1;sp|Q9VLC1|FUCTB_DROME Alpha-(1,3)-fucosyltransferase B OS=Drosophila melanogaster OX=7227 GN=FucTB PE=2 SV=2	7	18901000	86266000	124990000	109360000	117175000	52583500	2.22836	1.15598	0.20271
Q9VL00	CG4968	sp|Q9VL00|OTUBL_DROME Ubiquitin thioesterase otubain-like OS=Drosophila melanogaster OX=7227 GN=CG4968 PE=2 SV=1	9	1166000000	956300000	2409400000	2303800000	2356600000	1061150000	2.2208	1.15108	0.00811224
Q9VS47	CG8602	tr|Q9VS47|Q9VS47_DROME LD39967p OS=Drosophila melanogaster OX=7227 GN=Dmel\CG8602 PE=2 SV=1	1	37111000	48289000	98432000	91015000	94723500	42700000	2.21835	1.14949	0.0162199
B7Z098	CG7414	tr|B7Z098|B7Z098_DROME Eukaryotic translation initiation factor 2A OS=Drosophila melanogaster OX=7227 GN=Dmel\CG7414 PE=1 SV=2;sp|Q9VNX8|EIF2A_DROME Eukaryotic translation initiation factor 2A OS=Drosophila melanogaster OX=7227 GN=CG7414 PE=1 SV=1;tr|M9MS4	18	126770000	250470000	407060000	428990000	418025000	188620000	2.21623	1.14811	0.0674745
Q8WTC1	bonsai	sp|Q8WTC1|RT15_DROME 28S ribosomal protein S15, mitochondrial OS=Drosophila melanogaster OX=7227 GN=bonsai PE=2 SV=2	3	21475000	0	24168000	23373000	23770500	10737500	2.21378	1.14651	0.348971
Q9VKP3	CG31722	tr|Q9VKP3|Q9VKP3_DROME Uncharacterized protein OS=Drosophila melanogaster OX=7227 GN=CG31722 PE=4 SV=2	1	0	25776000	30011000	26925000	28468000	12888000	2.20888	1.14331	0.352908
Q95RS6	CG40160	tr|Q95RS6|Q95RS6_DROME IP12536p OS=Drosophila melanogaster OX=7227 GN=Dmel\CG40160 PE=2 SV=1	2	0	13804000	0	30482000	15241000	6902000	2.2082	1.14287	0.667605
Q24307	Iap2	sp|Q24307|DIAP2_DROME Death-associated inhibitor of apoptosis 2 OS=Drosophila melanogaster OX=7227 GN=Diap2 PE=1 SV=3	2	9938100	0	21928000	0	10964000	4969050	2.20646	1.14173	0.667838
P15348	Top2	sp|P15348|TOP2_DROME DNA topoisomerase 2 OS=Drosophila melanogaster OX=7227 GN=Top2 PE=1 SV=1	10	88481000	50254000	182370000	123240000	152805000	69367500	2.20283	1.13936	0.141263
Q9VL48	CG13131	tr|Q9VL48|Q9VL48_DROME Uncharacterized protein OS=Drosophila melanogaster OX=7227 GN=Dmel\CG13131 PE=4 SV=2;tr|Q8T8X9|Q8T8X9_DROME AT17674p OS=Drosophila melanogaster OX=7227 GN=CG13131 PE=2 SV=1	3	153670000	0	190790000	147520000	169155000	76835000	2.20154	1.13851	0.366934
Q8IMI7	RpS7;CG1883	tr|Q8IMI7|Q8IMI7_DROME 40S ribosomal protein S7 OS=Drosophila melanogaster OX=7227 GN=RpS7 PE=1 SV=2;sp|Q9VA91|RS7_DROME 40S ribosomal protein S7 OS=Drosophila melanogaster OX=7227 GN=RpS7 PE=1 SV=1;tr|Q3KN36|Q3KN36_DROME 40S ribosomal protein S7 OS=Drosop	14	2555300000	2065700000	4618300000	5523600000	5070950000	2310500000	2.19474	1.13405	0.0330401
Q9VUZ0	SsRbeta	tr|Q9VUZ0|Q9VUZ0_DROME Translocon-associated protein subunit beta OS=Drosophila melanogaster OX=7227 GN=SsRbeta PE=1 SV=2	3	170410000	160640000	364660000	361040000	362850000	165525000	2.19212	1.13232	0.000696275
Q86R94	CG3501	tr|Q86R94|Q86R94_DROME SD01117p (Fragment) OS=Drosophila melanogaster OX=7227 GN=EMC8-9 PE=2 SV=1;sp|Q9W1Y1|EMC89_DROME ER membrane protein complex subunit 8/9 homolog OS=Drosophila melanogaster OX=7227 GN=EMC8-9 PE=1 SV=1	3	195490000	219830000	456570000	453600000	455085000	207660000	2.19149	1.13191	0.00244634
Q86BG3	CG33170-RA;CG33170	tr|Q86BG3|Q86BG3_DROME Uncharacterized protein, isoform A OS=Drosophila melanogaster OX=7227 GN=CG8244 PE=4 SV=1;tr|H8F4T1|H8F4T1_DROME FI16530p1 (Fragment) OS=Drosophila melanogaster OX=7227 GN=CG33170-RA PE=2 SV=1;tr|Q8IH85|Q8IH85_DROME AT30788p (Fragmen	4	43759000	0	61213000	34566000	47889500	21879500	2.18878	1.13013	0.416789
Q8T3P8	Srp54k	tr|Q8T3P8|Q8T3P8_DROME Signal recognition particle 54 kDa protein OS=Drosophila melanogaster OX=7227 GN=Srp54k PE=2 SV=1;tr|Q9V3D9|Q9V3D9_DROME Signal recognition particle 54 kDa protein OS=Drosophila melanogaster OX=7227 GN=Srp54k PE=1 SV=1	6	64534000	90329000	164280000	174390000	169335000	77431500	2.1869	1.12889	0.0219739
X2JDF2	CG2543	tr|X2JDF2|X2JDF2_DROME Folylpolyglutamate synthase OS=Drosophila melanogaster OX=7227 GN=Fpgs PE=3 SV=1;tr|Q9VYL1|Q9VYL1_DROME Folylpolyglutamate synthase OS=Drosophila melanogaster OX=7227 GN=Fpgs PE=3 SV=2;tr|Q8MRU3|Q8MRU3_DROME Folylpolyglutamate syntha	3	0	27326000	25204000	34487000	29845500	13663000	2.1844	1.12724	0.378659
Q8IN02	Dph5	tr|Q8IN02|Q8IN02_DROME BcDNA.LD12153 OS=Drosophila melanogaster OX=7227 GN=Dph5 PE=1 SV=2	2	0	24900000	28235000	25861000	27048000	12450000	2.17253	1.11938	0.363451
M9PBW0	UbcE2M;Ubc12	tr|M9PBW0|M9PBW0_DROME Ubiquitin conjugating enzyme E2M, isoform B OS=Drosophila melanogaster OX=7227 GN=UbcE2M PE=3 SV=1;sp|Q9VSF3|UBC12_DROME Nedd8-conjugating enzyme Ubc12 OS=Drosophila melanogaster OX=7227 GN=Ubc12 PE=1 SV=1	3	116960000	47100000	130860000	224810000	177835000	82030000	2.16793	1.11632	0.243354
A4V2K7	D1	tr|A4V2K7|A4V2K7_DROME D1 chromosomal protein, isoform C OS=Drosophila melanogaster OX=7227 GN=D1 PE=1 SV=1;sp|P22058|CPD1_DROME Chromosomal protein D1 OS=Drosophila melanogaster OX=7227 GN=D1 PE=1 SV=3	9	818630000	784140000	1746900000	1726800000	1736850000	801385000	2.16731	1.11591	0.000454946
Q9VNI4	CG2046	tr|Q9VNI4|Q9VNI4_DROME GH13924p OS=Drosophila melanogaster OX=7227 GN=Dmel\CG2046 PE=1 SV=1	8	214000000	176120000	412420000	431400000	421910000	195060000	2.16298	1.11302	0.00860842
Q7JXG2	CG11018	tr|Q7JXG2|Q7JXG2_DROME GH07940p OS=Drosophila melanogaster OX=7227 GN=Dmel\CG11018 PE=2 SV=1	3	44124000	148550000	206650000	209760000	208205000	96337000	2.16122	1.11184	0.165528
Q9VQI5	CG3098	tr|Q9VQI5|Q9VQI5_DROME LP04564p OS=Drosophila melanogaster OX=7227 GN=CG3098 PE=1 SV=2	8	113250000	0	122640000	121860000	122250000	56625000	2.15894	1.11032	0.366163
Q9VQE6	CG9879	tr|Q9VQE6|Q9VQE6_DROME RT01008p OS=Drosophila melanogaster OX=7227 GN=Dmel\CG9879 PE=2 SV=1	3	12310000	12964000	17979000	36528000	27253500	12637000	2.15664	1.10879	0.255932
Q9VXX1	PPYR1	tr|Q9VXX1|Q9VXX1_DROME AT19571p OS=Drosophila melanogaster OX=7227 GN=PPYR1 PE=2 SV=2	6	0	107780000	113610000	118800000	116205000	53890000	2.15634	1.10858	0.367447
Q95RV5	boca	tr|Q95RV5|Q95RV5_DROME Ribulose-phosphate 3-epimerase OS=Drosophila melanogaster OX=7227 GN=Rpe PE=1 SV=1	4	0	88279000	70627000	118740000	94683500	44139500	2.1451	1.10104	0.420553
P35421	ade2	sp|P35421|PUR4_DROME Phosphoribosylformylglycinamidine synthase OS=Drosophila melanogaster OX=7227 GN=ade2 PE=2 SV=2	20	159480000	130560000	324360000	297590000	310975000	145020000	2.14436	1.10055	0.0138059
C8VV60	CG10616-RA;CG10616	tr|C8VV60|C8VV60_DROME FI03659p OS=Drosophila melanogaster OX=7227 GN=CG10616-RA PE=1 SV=1;sp|Q9VTX8|ODR4_DROME Protein odr-4 homolog OS=Drosophila melanogaster OX=7227 GN=CG10616 PE=3 SV=2;tr|M9NE87|M9NE87_DROME Uncharacterized protein, isoform B OS=Droso	20	820670000	751780000	1628400000	1741100000	1684750000	786225000	2.14283	1.09952	0.00535922
Q9VH07	pont	sp|Q9VH07|RUVB1_DROME RuvB-like helicase 1 OS=Drosophila melanogaster OX=7227 GN=pont PE=1 SV=1	24	2706300000	2171900000	4963600000	5487400000	5225500000	2439100000	2.14239	1.09922	0.0175568
P54397	FK506-bp1	sp|P54397|FKB39_DROME 39 kDa FK506-binding nuclear protein OS=Drosophila melanogaster OX=7227 GN=FK506-bp1 PE=1 SV=2	14	439490000	575940000	834030000	1339900000	1086965000	507715000	2.1409	1.09821	0.157576
A0A0B4KHI4	Syp	tr|A0A0B4KHI4|A0A0B4KHI4_DROME Syncrip, isoform Q OS=Drosophila melanogaster OX=7227 GN=Syp PE=1 SV=1;tr|A0A0B4KHT5|A0A0B4KHT5_DROME Syncrip, isoform J OS=Drosophila melanogaster OX=7227 GN=Syp PE=1 SV=1	0	32192000	0	28524000	40349000	34436500	16096000	2.13944	1.09724	0.396789
Q8ISE5	Moca-cyp	tr|Q8ISE5|Q8ISE5_DROME Peptidylprolyl cis-trans isomerase OS=Drosophila melanogaster OX=7227 GN=Moca-cyp PE=2 SV=1;tr|Q9VAW1|Q9VAW1_DROME Moca-cyp, isoform A OS=Drosophila melanogaster OX=7227 GN=Moca-cyp PE=1 SV=1;tr|Q8IGV4|Q8IGV4_DROME RE23622p (Fragment	5	33520000	0	33127000	38527000	35827000	16760000	2.13765	1.09603	0.378078
H5V888	Pfk-RB;Pfk-RC;Pfk	tr|H5V888|H5V888_DROME ATP-dependent 6-phosphofructokinase OS=Drosophila melanogaster OX=7227 GN=Pfk-RB PE=2 SV=1;tr|C8VV04|C8VV04_DROME ATP-dependent 6-phosphofructokinase OS=Drosophila melanogaster OX=7227 GN=Pfk-RB PE=2 SV=1;tr|C7LA80|C7LA80_DROME ATP-d	9	124270000	204540000	340550000	361570000	351060000	164405000	2.13534	1.09446	0.0460213
A1A703	SNF4Agamma	tr|A1A703|A1A703_DROME IP17340p OS=Drosophila melanogaster OX=7227 GN=SNF4Agamma PE=2 SV=1;tr|A1A6Y3|A1A6Y3_DROME IP17240p OS=Drosophila melanogaster OX=7227 GN=SNF4Agamma PE=2 SV=1;tr|O96613|O96613_DROME SNF4/AMP-activated protein kinase gamma subunit OS=	1	7344100	0	8190900	7466700	7828800	3672050	2.132	1.09221	0.376938
B4F4V8	CG2574	tr|B4F4V8|B4F4V8_DROME CG2574-PA OS=Drosophila melanogaster OX=7227 GN=CG2574 PE=3 SV=1;tr|B4F4V2|B4F4V2_DROME CG2574-PA OS=Drosophila melanogaster OX=7227 GN=CG2574 PE=3 SV=1;tr|Q9VYN3|Q9VYN3_DROME AT30415p OS=Drosophila melanogaster OX=7227 GN=Dmel\CG257	3	39628000	43115000	76900000	99414000	88157000	41371500	2.13086	1.09144	0.0544819
Q4QPW2	CG10822	tr|Q4QPW2|Q4QPW2_DROME GEO12048p1 OS=Drosophila melanogaster OX=7227 GN=Dmel\CG10822 PE=2 SV=2	6	126210000	69335000	213430000	202650000	208040000	97772500	2.1278	1.08936	0.0625087
Q9W0D9	Cct2;Cct1	tr|Q9W0D9|Q9W0D9_DROME GH25855p OS=Drosophila melanogaster OX=7227 GN=Pcyt2 PE=2 SV=1;tr|Q7K4C7|Q7K4C7_DROME LD46058p OS=Drosophila melanogaster OX=7227 GN=Pcyt1 PE=1 SV=1	12	561680000	513960000	1056700000	1230400000	1143550000	537820000	2.12627	1.08832	0.0214024
A0A0B4K7Z5	Rpn6	tr|A0A0B4K7Z5|A0A0B4K7Z5_DROME Regulatory particle non-ATPase 6, isoform C OS=Drosophila melanogaster OX=7227 GN=Rpn6 PE=1 SV=1;sp|Q7KLV9|PSD11_DROME 26S proteasome non-ATPase regulatory subunit 11 OS=Drosophila melanogaster OX=7227 GN=Rpn6 PE=1 SV=1	27	2382300000	2251400000	4902300000	4871900000	4887100000	2316850000	2.10937	1.07681	0.000682712
B3LF78	Fmr1	tr|B3LF78|B3LF78_DROME Fmr1, isoform F OS=Drosophila melanogaster OX=7227 GN=Fmr1 PE=1 SV=1;sp|Q9NFU0|FMR1_DROME Synaptic functional regulator FMR1 OS=Drosophila melanogaster OX=7227 GN=Fmr1 PE=1 SV=1	2	21329000	41806000	69493000	63315000	66404000	31567500	2.10356	1.07283	0.082716
Q8MRL6	Spn	tr|Q8MRL6|Q8MRL6_DROME GH20547p OS=Drosophila melanogaster OX=7227 GN=Spn PE=2 SV=1	4	83142000	53237000	162720000	123680000	143200000	68189500	2.10003	1.07041	0.0927485
Q9VF78	ldlCp	sp|Q9VF78|COG2_DROME Conserved oligomeric Golgi complex subunit 2 OS=Drosophila melanogaster OX=7227 GN=ldlCp PE=2 SV=1	4	0	22905000	23108000	24944000	24026000	11452500	2.09788	1.06893	0.388003
Q9VG65	CG5538	tr|Q9VG65|Q9VG65_DROME GH03227p OS=Drosophila melanogaster OX=7227 GN=vrs PE=2 SV=1;tr|Q6GKZ2|Q6GKZ2_DROME AT26578p OS=Drosophila melanogaster OX=7227 GN=CG5538 PE=2 SV=1	4	50960000	55137000	98483000	123330000	110906500	53048500	2.09066	1.06396	0.0442839
C0MJU2	CG11981;Prosbeta3	tr|C0MJU2|C0MJU2_DROME Proteasome subunit beta OS=Drosophila melanogaster OX=7227 GN=CG11981 PE=3 SV=1;sp|Q9XYN7|PSB3_DROME Proteasome subunit beta type-3 OS=Drosophila melanogaster OX=7227 GN=Prosbeta3 PE=1 SV=1	5	321520000	636170000	1002100000	998510000	1000305000	478845000	2.089	1.06281	0.080232
M9NDH8	mRpS6	tr|M9NDH8|M9NDH8_DROME Mitochondrial ribosomal protein S6, isoform B OS=Drosophila melanogaster OX=7227 GN=mRpS6 PE=4 SV=1;sp|Q9VZD5|RT06_DROME Probable 28S ribosomal protein S6, mitochondrial OS=Drosophila melanogaster OX=7227 GN=mRpS6 PE=2 SV=1	4	11884000	16274000	20640000	38179000	29409500	14079000	2.08889	1.06274	0.232003
Q9V597	RpL31	sp|Q9V597|RL31_DROME 60S ribosomal protein L31 OS=Drosophila melanogaster OX=7227 GN=RpL31 PE=1 SV=1	6	1096200000	849530000	2283900000	1778800000	2031350000	972865000	2.08801	1.06213	0.0638287
Q3YMT0	CG18869	tr|Q3YMT0|Q3YMT0_DROME Uncharacterized protein (Fragment) OS=Drosophila melanogaster OX=7227 GN=CG18869 PE=2 SV=1;tr|Q9I7T3|Q9I7T3_DROME Uncharacterized protein, isoform A OS=Drosophila melanogaster OX=7227 GN=anon-WO0153538.77 PE=4 SV=1;tr|Q5U0U5|Q5U0U5_D	10	621100000	475040000	974930000	1309800000	1142365000	548070000	2.08434	1.05959	0.082898
Q9VKF9	CG12307-RA;CG12307	tr|Q9VKF9|Q9VKF9_DROME FI08056p OS=Drosophila melanogaster OX=7227 GN=Dmel\CG12307 PE=2 SV=1;tr|Q6NN77|Q6NN77_DROME AT15627p OS=Drosophila melanogaster OX=7227 GN=CG12307 PE=2 SV=1	2	0	25773000	21405000	32086000	26745500	12886500	2.07547	1.05344	0.425149
Q7K037	8517	tr|Q7K037|Q7K037_DROME AT22380p OS=Drosophila melanogaster OX=7227 GN=8517 PE=2 SV=1	5	162350000	359140000	627280000	453030000	540155000	260745000	2.07158	1.05073	0.167384
A1Z7M6	CG13747	tr|A1Z7M6|A1Z7M6_DROME Uncharacterized protein OS=Drosophila melanogaster OX=7227 GN=CG13747 PE=4 SV=1;tr|Q4QQ39|Q4QQ39_DROME IP09464p (Fragment) OS=Drosophila melanogaster OX=7227 PE=2 SV=1	1	0	41515000	47108000	38723000	42915500	20757500	2.06747	1.04787	0.405222
C5I7I1	CG9123-RA;CG9123	tr|C5I7I1|C5I7I1_DROME Uncharacterized protein OS=Drosophila melanogaster OX=7227 PE=4 SV=1;tr|C5I7B7|C5I7B7_DROME Uncharacterized protein OS=Drosophila melanogaster OX=7227 PE=4 SV=1;tr|C5I7F7|C5I7F7_DROME Uncharacterized protein OS=Drosophila melanogaste	3	22594000	16054000	35123000	44674000	39898500	19324000	2.06471	1.04594	0.0708295
M9PFB5	alien	tr|M9PFB5|M9PFB5_DROME Alien, isoform D OS=Drosophila melanogaster OX=7227 GN=alien PE=4 SV=1;sp|Q94899|CSN2_DROME COP9 signalosome complex subunit 2 OS=Drosophila melanogaster OX=7227 GN=alien PE=1 SV=2	7	111520000	134320000	213100000	294000000	253550000	122920000	2.06272	1.04455	0.0897808
Q9VDP6	CG17199	tr|Q9VDP6|Q9VDP6_DROME Uncharacterized protein OS=Drosophila melanogaster OX=7227 GN=Dmel\CG17199 PE=4 SV=1;tr|Q8T901|Q8T901_DROME AT13460p OS=Drosophila melanogaster OX=7227 GN=CG17199 PE=2 SV=1	2	0	122070000	115390000	136040000	125715000	61035000	2.05972	1.04245	0.405761
Q9VJC6	Dhc36C	tr|Q9VJC6|Q9VJC6_DROME Dynein heavy chain at 36C OS=Drosophila melanogaster OX=7227 GN=Dhc36C PE=4 SV=2	49	892380000	1134700000	2567200000	1607800000	2087500000	1013540000	2.05961	1.04237	0.162137
M9NFR5	yps	tr|M9NFR5|M9NFR5_DROME Ypsilon schachtel, isoform B OS=Drosophila melanogaster OX=7227 GN=yps PE=1 SV=1;tr|O46173|O46173_DROME Y-box protein OS=Drosophila melanogaster OX=7227 GN=yps PE=2 SV=1	1	47204000	6269000	66336000	43742000	55039000	26736500	2.05857	1.04164	0.349688
Q9VE87	hmw	sp|Q9VE87|HMW_DROME Protein hemingway OS=Drosophila melanogaster OX=7227 GN=hmw PE=2 SV=2	8	68403000	68397000	142800000	138790000	140795000	68400000	2.05841	1.04153	0.000766149
F3YDJ5	CG18508-RA;CG18508;EG:140G11.3	tr|F3YDJ5|F3YDJ5_DROME AT03885p OS=Drosophila melanogaster OX=7227 GN=CG18508-RA PE=2 SV=1;sp|O97172|U729_DROME UPF0729 protein CG18508 OS=Drosophila melanogaster OX=7227 GN=CG18508 PE=1 SV=1;tr|Q8SYT4|Q8SYT4_DROME RE34669p OS=Drosophila melanogaster OX=72	3	195340000	426760000	336860000	943450000	640155000	311050000	2.05805	1.04127	0.417366
Q24050	anon-i1	tr|Q24050|Q24050_DROME Anon-i1 protein OS=Drosophila melanogaster OX=7227 GN=Dmel\CG2034 PE=1 SV=1	8	151880000	196610000	321570000	395480000	358525000	174245000	2.05759	1.04096	0.0507945
Q9VMR0	CG7382	tr|Q9VMR0|Q9VMR0_DROME GM05057p OS=Drosophila melanogaster OX=7227 GN=Dmel\CG7382 PE=1 SV=1	3	0	82907000	90642000	79913000	85277500	41453500	2.05718	1.04067	0.404451
A1Z7C7	CG14759	tr|A1Z7C7|A1Z7C7_DROME GEO12063p1 OS=Drosophila melanogaster OX=7227 GN=Dmel\CG14759 PE=2 SV=1;tr|Q4QPX6|Q4QPX6_DROME IP05624p (Fragment) OS=Drosophila melanogaster OX=7227 PE=2 SV=1	1	8925700	0	10696000	7637000	9166500	4462850	2.05396	1.03841	0.423795
Q9VVL8	CG7441-RA;CG7441	tr|Q9VVL8|Q9VVL8_DROME FI03887p OS=Drosophila melanogaster OX=7227 GN=TrpRS-m PE=1 SV=1;tr|Q8SZU2|Q8SZU2_DROME GH09538p OS=Drosophila melanogaster OX=7227 GN=TrpRS-m PE=2 SV=1	33	1773200000	1507600000	3439700000	3297700000	3368700000	1640400000	2.05358	1.03814	0.00750642
A1Z893	CG12896-RA	tr|A1Z893|A1Z893_DROME DI01187p OS=Drosophila melanogaster OX=7227 GN=BEST:LD11278 PE=2 SV=1	2	6841100000	9976800000	16267000000	18245000000	17256000000	8408950000	2.0521	1.0371	0.041208
E1JGN9	exu	tr|E1JGN9|E1JGN9_DROME AT02443p OS=Drosophila melanogaster OX=7227 GN=exu PE=1 SV=1;sp|P28750|EXU_DROME Maternal protein exuperantia OS=Drosophila melanogaster OX=7227 GN=exu PE=1 SV=2	23	3466200000	3857300000	6854100000	8171500000	7512800000	3661750000	2.0517	1.03682	0.0303908
Q9VTZ4	nst	tr|Q9VTZ4|Q9VTZ4_DROME Phosphoacetylglucosamine mutase OS=Drosophila melanogaster OX=7227 GN=nst PE=1 SV=1	3	23101000	0	23791000	23572000	23681500	11550500	2.05026	1.03581	0.403803
Q7KVU5	CG18155-RB	tr|Q7KVU5|Q7KVU5_DROME MIP16841p OS=Drosophila melanogaster OX=7227 GN=Dmel\CG18155 PE=2 SV=2;tr|Q4V520|Q4V520_DROME IP12343p OS=Drosophila melanogaster OX=7227 GN=CG18155-RB PE=2 SV=1	19	392210000	379830000	832070000	743930000	788000000	386020000	2.04135	1.02952	0.0120355
Q8IPS7	CG11367	tr|Q8IPS7|Q8IPS7_DROME Uncharacterized protein OS=Drosophila melanogaster OX=7227 GN=CG11367 PE=3 SV=1;tr|Q8IHA9|Q8IHA9_DROME AT18731p (Fragment) OS=Drosophila melanogaster OX=7227 GN=CG11367 PE=2 SV=1	11	109890000	91344000	197910000	212740000	205325000	100617000	2.04066	1.02904	0.0126151
Q9VSE8	Uxs	tr|Q9VSE8|Q9VSE8_DROME LD39959p OS=Drosophila melanogaster OX=7227 GN=Uxs PE=2 SV=1	1	7790900	0	8637900	7245000	7941450	3895450	2.03865	1.02761	0.414111
E1JJD6	tyf	tr|E1JJD6|E1JJD6_DROME Twenty-four, isoform F OS=Drosophila melanogaster OX=7227 GN=tyf PE=1 SV=2;tr|Q9W4M7|Q9W4M7_DROME Twenty-four, isoform B OS=Drosophila melanogaster OX=7227 GN=tyf PE=1 SV=1;tr|Q7K764|Q7K764_DROME EG:EG0007.12 protein OS=Drosophila me	1	0	5728800	6635500	5041300	5838400	2864400	2.03826	1.02734	0.422551
D7PES5	ran-like	tr|D7PES5|D7PES5_DROME GTP-binding nuclear protein OS=Drosophila melanogaster OX=7227 GN=ran-like PE=3 SV=1;tr|D7PES1|D7PES1_DROME GTP-binding nuclear protein OS=Drosophila melanogaster OX=7227 GN=ran-like PE=3 SV=1;tr|D7PER8|D7PER8_DROME GTP-binding nucle	8	152530000	135690000	225180000	361520000	293350000	144110000	2.0356	1.02545	0.161899
Q4QPZ7	CG31126-RA	tr|Q4QPZ7|Q4QPZ7_DROME IP05796p1 (Fragment) OS=Drosophila melanogaster OX=7227 GN=CG31126-RA PE=2 SV=1;tr|Q9VC53|Q9VC53_DROME Uncharacterized protein OS=Drosophila melanogaster OX=7227 GN=CG13621 PE=3 SV=2;tr|C6TP91|C6TP91_DROME IP05996p (Fragment) OS=Dros	5	109380000	156780000	210190000	330760000	270475000	133080000	2.03242	1.0232	0.16798
Q9GT67	Dg	tr|Q9GT67|Q9GT67_DROME Dystroglycan-like protein DG (Fragment) OS=Drosophila melanogaster OX=7227 GN=Dg PE=2 SV=2;tr|Q8WR09|Q8WR09_DROME Dystroglycan type III OS=Drosophila melanogaster OX=7227 GN=Dg PE=2 SV=1;tr|A1ZA89|A1ZA89_DROME Dystroglycan, isoform B	5	42218000	46705000	67455000	112640000	90047500	44461500	2.02529	1.01813	0.182436
X2JFX0	CG8188	tr|X2JFX0|X2JFX0_DROME Uncharacterized protein, isoform C OS=Drosophila melanogaster OX=7227 GN=Dmel\CG8188 PE=3 SV=1;sp|Q9VX25|UBE2S_DROME Ubiquitin-conjugating enzyme E2 S OS=Drosophila melanogaster OX=7227 GN=CG8188 PE=1 SV=2	1	0	19286000	15974000	23040000	19507000	9643000	2.02292	1.01644	0.438163
Q9VAA7	CG15526-RA	tr|Q9VAA7|Q9VAA7_DROME GEO10372p1 OS=Drosophila melanogaster OX=7227 GN=Dmel\CG15526 PE=2 SV=1	2	10359000	10422000	21504000	20532000	21018000	10390500	2.02281	1.01636	0.00209346
M9PEN1	CG3967	tr|M9PEN1|M9PEN1_DROME Alpha-tubulin N-acetyltransferase OS=Drosophila melanogaster OX=7227 GN=Dmel\CG3967 PE=3 SV=1;sp|Q9VSY4|ATAT1_DROME Alpha-tubulin N-acetyltransferase 1 OS=Drosophila melanogaster OX=7227 GN=CG3967 PE=2 SV=2	4	58868000	59989000	111390000	129030000	120210000	59428500	2.02277	1.01633	0.0204942
Q9W445	MCTS1	sp|Q9W445|MCTS1_DROME Malignant T-cell-amplified sequence 1 homolog OS=Drosophila melanogaster OX=7227 GN=MCTS1 PE=1 SV=1	11	296650000	241460000	565980000	522220000	544100000	269055000	2.02226	1.01597	0.0160018
Q9VBX1	Clbn;Clbn-RA;CG11847	sp|Q9VBX1|NEMF_DROME Nuclear export mediator factor NEMF homolog OS=Drosophila melanogaster OX=7227 GN=Clbn PE=1 SV=2;tr|D2NUI9|D2NUI9_DROME MIP15468p OS=Drosophila melanogaster OX=7227 GN=Clbn-RA PE=2 SV=1;tr|Q3ZAL4|Q3ZAL4_DROME IP12823p (Fragment) OS=Dro	8	28506000	21064000	57171000	42797000	49984000	24785000	2.0167	1.012	0.0895155
Q9VGP4	Ranbp9	tr|Q9VGP4|Q9VGP4_DROME LP08082p OS=Drosophila melanogaster OX=7227 GN=Ranbp9 PE=1 SV=1	12	226370000	250420000	478920000	482440000	480680000	238395000	2.01632	1.01172	0.00250661
M9PI82	Mo25	tr|M9PI82|M9PI82_DROME Mo25, isoform B OS=Drosophila melanogaster OX=7227 GN=Mo25 PE=4 SV=1;sp|P91891|MO25_DROME Protein Mo25 OS=Drosophila melanogaster OX=7227 GN=Mo25 PE=2 SV=2	18	482640000	419230000	847270000	970570000	908920000	450935000	2.01563	1.01123	0.0221541
Q9VT31	CG16719	tr|Q9VT31|Q9VT31_DROME GH24859p OS=Drosophila melanogaster OX=7227 GN=Dmel\CG16719 PE=2 SV=1	9	278940000	182120000	355730000	573540000	464635000	230530000	2.01551	1.01114	0.188449
Q9VM12	CG5958-RA;CG5958	tr|Q9VM12|Q9VM12_DROME MIP26555p1 OS=Drosophila melanogaster OX=7227 GN=Dmel\CG5958 PE=1 SV=1;tr|Q8SYZ8|Q8SYZ8_DROME RE26342p OS=Drosophila melanogaster OX=7227 GN=CG5958 PE=2 SV=1	4	101430000	42564000	166910000	122960000	144935000	71997000	2.01307	1.0094	0.185462
C8VV39	sip2-RD;sip2;sip2-RC	tr|C8VV39|C8VV39_DROME AT05639p OS=Drosophila melanogaster OX=7227 GN=sip2-RD PE=2 SV=1;tr|Q9VM57|Q9VM57_DROME Septin interacting protein 2, isoform A OS=Drosophila melanogaster OX=7227 GN=sip2 PE=1 SV=2;tr|Q8SZ50|Q8SZ50_DROME RE16905p OS=Drosophila melano	13	131470000	80215000	215190000	210730000	212960000	105842500	2.01205	1.00866	0.0531189
Q9W425	Rbcn-3A	tr|Q9W425|Q9W425_DROME Rabconnectin-3A OS=Drosophila melanogaster OX=7227 GN=Rbcn-3A PE=1 SV=3;tr|Q24593|Q24593_DROME Uncharacterized protein DmX OS=Drosophila melanogaster OX=7227 GN=Rbcn-3A PE=4 SV=1	3	17336000	0	20066000	14814000	17440000	8668000	2.012	1.00863	0.434955
Q9V3C8	Shc	tr|Q9V3C8|Q9V3C8_DROME DShc protein OS=Drosophila melanogaster OX=7227 GN=Shc PE=1 SV=1;tr|Q6NPB1|Q6NPB1_DROME RH57813p OS=Drosophila melanogaster OX=7227 GN=Shc PE=2 SV=1;tr|Q24080|Q24080_DROME DShc OS=Drosophila melanogaster OX=7227 GN=Shc PE=2 SV=1	2	0	14620000	15231000	14165000	14698000	7310000	2.01067	1.00768	0.419585
E8NH33	CG4829-RD;CG4829-RA;CG4829;CG4829-RB	tr|E8NH33|E8NH33_DROME RE65605p OS=Drosophila melanogaster OX=7227 GN=CG4829-RD PE=2 SV=1;tr|A8JV25|A8JV25_DROME Uncharacterized protein, isoform D OS=Drosophila melanogaster OX=7227 GN=Dmel\CG4829 PE=1 SV=1;tr|Q9VXA5|Q9VXA5_DROME GH09194p OS=Drosophila me	8	107740000	63104000	170040000	173440000	171740000	85422000	2.01049	1.00755	0.0611375
D4G7C9	spir-RD;spir	tr|D4G7C9|D4G7C9_DROME MIP18615p OS=Drosophila melanogaster OX=7227 GN=spir-RD PE=2 SV=1;tr|E1JHM3|E1JHM3_DROME Spire, isoform E OS=Drosophila melanogaster OX=7227 GN=spir PE=4 SV=1;tr|M9NCY7|M9NCY7_DROME Spire, isoform H OS=Drosophila melanogaster OX=7227	2	0	16176000	15449000	17014000	16231500	8088000	2.00686	1.00494	0.421811
X2J516	ade3;ade3-RA	tr|X2J516|X2J516_DROME Trifunctional purine biosynthetic protein adenosine-3 OS=Drosophila melanogaster OX=7227 GN=Gart PE=1 SV=1;tr|F3YDH3|F3YDH3_DROME Trifunctional purine biosynthetic protein adenosine-3 OS=Drosophila melanogaster OX=7227 GN=ade3-RA PE=	12	141000000	63908000	254680000	156310000	205495000	102454000	2.00573	1.00413	0.240936
Q9W1T3	CG3092	tr|Q9W1T3|Q9W1T3_DROME GH07743p OS=Drosophila melanogaster OX=7227 GN=Dmel\CG3092 PE=2 SV=1	9	141290000	140780000	269440000	296090000	282765000	141035000	2.00493	1.00355	0.00872681
Q9VQW0	CG3390	tr|Q9VQW0|Q9VQW0_DROME AT16211p OS=Drosophila melanogaster OX=7227 GN=CG3390 PE=2 SV=2	20	385230000	285770000	562690000	779730000	671210000	335500000	2.00063	1.00045	0.1066
Q8SWR2	CG17365	sp|Q8SWR2|BICRD_DROME Bicaudal D-related protein homolog OS=Drosophila melanogaster OX=7227 GN=CG17365 PE=2 SV=1;tr|Q8IGY6|Q8IGY6_DROME RE05346p (Fragment) OS=Drosophila melanogaster OX=7227 GN=CG17365 PE=2 SV=1	10	67647000	74801000	92649000	192280000	142464500	71224000	2.00023	1.00017	0.289863
Q9VVC8	CG6664	tr|Q9VVC8|Q9VVC8_DROME LD23434p OS=Drosophila melanogaster OX=7227 GN=Dmel\CG6664 PE=1 SV=1;tr|Q8IHE7|Q8IHE7_DROME AT08590p OS=Drosophila melanogaster OX=7227 GN=CG6664 PE=2 SV=1;tr|C9QPB0|C9QPB0_DROME FI12105p OS=Drosophila melanogaster OX=7227 PE=2 SV=1	7	115460000	152220000	295840000	239330000	267585000	133840000	1.99929	0.999488	0.0580419
Q9VGF1	CG3397	tr|Q9VGF1|Q9VGF1_DROME GH17980p OS=Drosophila melanogaster OX=7227 GN=Dmel\CG3397 PE=1 SV=1	6	124200000	162150000	391130000	179790000	285460000	143175000	1.99378	0.995509	0.316202
Q9VGW7	Art1;CG6554	tr|Q9VGW7|Q9VGW7_DROME Arginine methyltransferase 1 OS=Drosophila melanogaster OX=7227 GN=Art1 PE=1 SV=1;tr|C0MJ37|C0MJ37_DROME CG6554-PA OS=Drosophila melanogaster OX=7227 GN=CG6554 PE=3 SV=1;tr|A0ANP8|A0ANP8_DROME CG6554 protein OS=Drosophila melanogaste	5	99599000	138680000	230210000	244290000	237250000	119139500	1.99136	0.993756	0.0295597
Q8T4E7	CG13088-RA	tr|Q8T4E7|Q8T4E7_DROME AT02038p OS=Drosophila melanogaster OX=7227 GN=FBXO15 PE=2 SV=1;tr|H5V8C8|H5V8C8_DROME MIP34093p1 (Fragment) OS=Drosophila melanogaster OX=7227 GN=CG13088-RA PE=2 SV=1	6	40266000	57524000	65377000	129330000	97353500	48895000	1.99107	0.993546	0.280982
A0A0S0X8K7	ttm50	tr|A0A0S0X8K7|A0A0S0X8K7_DROME Tiny tim 50, isoform B OS=Drosophila melanogaster OX=7227 GN=ttm50 PE=4 SV=1;sp|Q9W4V8|TI50C_DROME Mitochondrial import inner membrane translocase subunit TIM50-C OS=Drosophila melanogaster OX=7227 GN=ttm50 PE=2 SV=2	10	91087000	122110000	257790000	166510000	212150000	106598500	1.99018	0.992898	0.159968
Q9V3N6	TM9SF4	tr|Q9V3N6|Q9V3N6_DROME Transmembrane 9 superfamily member OS=Drosophila melanogaster OX=7227 GN=TM9SF4 PE=1 SV=1	6	111880000	91211000	270500000	133450000	201975000	101545500	1.98901	0.99205	0.284307
Q7JV41	ste24c	tr|Q7JV41|Q7JV41_DROME AT28654p OS=Drosophila melanogaster OX=7227 GN=ste24c PE=2 SV=1	2	0	22636000	22516000	22458000	22487000	11318000	1.98684	0.990472	0.427752
A0A0B4LG52	RpS16	tr|A0A0B4LG52|A0A0B4LG52_DROME GEO08239p1 OS=Drosophila melanogaster OX=7227 GN=RpS16 PE=2 SV=1;sp|Q9W237|RS16_DROME 40S ribosomal protein S16 OS=Drosophila melanogaster OX=7227 GN=RpS16 PE=1 SV=1	16	4615600000	3943600000	7844200000	9142500000	8493350000	4279600000	1.98461	0.988858	0.0287978
Q8MZ71	CG16852;CG16852-RA	tr|Q8MZ71|Q8MZ71_DROME AT28681p OS=Drosophila melanogaster OX=7227 GN=CG16852 PE=2 SV=1;tr|Q9VJX2|Q9VJX2_DROME Uncharacterized protein OS=Drosophila melanogaster OX=7227 GN=BcDNA:AT28681 PE=4 SV=2;tr|B5RJA8|B5RJA8_DROME FI08046p (Fragment) OS=Drosophila me	3	0	61607000	66704000	55393000	61048500	30803500	1.98187	0.986862	0.436069
Q7JUX2	Den1;CG8493-RB	tr|Q7JUX2|Q7JUX2_DROME Deneddylase 1, isoform A OS=Drosophila melanogaster OX=7227 GN=Den1 PE=1 SV=1;tr|E1JH43|E1JH43_DROME Deneddylase 1, isoform C OS=Drosophila melanogaster OX=7227 GN=Den1 PE=1 SV=1;tr|C0PV27|C0PV27_DROME MIP07042p (Fragment) OS=Drosoph	4	0	113970000	108340000	117080000	112710000	56985000	1.97789	0.983961	0.432383
Q4QQ12	CG11110	tr|Q4QQ12|Q4QQ12_DROME IP06605p OS=Drosophila melanogaster OX=7227 GN=Dmel\CG11110 PE=2 SV=1	2	0	16377000	17057000	15292000	16174500	8188500	1.97527	0.98205	0.434508
X2J5G6	RpL7	tr|X2J5G6|X2J5G6_DROME Ribosomal protein L7, isoform B OS=Drosophila melanogaster OX=7227 GN=RpL7 PE=4 SV=1;sp|P32100|RL7_DROME 60S ribosomal protein L7 OS=Drosophila melanogaster OX=7227 GN=RpL7 PE=1 SV=2	22	3388400000	2798400000	5918400000	6287000000	6102700000	3093400000	1.97281	0.980254	0.0130986
Q9W3Q1	Pdp	tr|Q9W3Q1|Q9W3Q1_DROME GM14286p OS=Drosophila melanogaster OX=7227 GN=Pdp PE=1 SV=1	6	115680000	52495000	210920000	120570000	165745000	84087500	1.9711	0.979002	0.276706
P16378	Galphao	sp|P16378|GNAO_DROME G protein alpha o subunit OS=Drosophila melanogaster OX=7227 GN=Galphao PE=1 SV=1	8	101980000	57598000	136300000	177610000	156955000	79789000	1.96713	0.976089	0.12586
Q8IPB4	bs28a02.y1	tr|Q8IPB4|Q8IPB4_DROME Uncharacterized protein, isoform C OS=Drosophila melanogaster OX=7227 GN=bs28a02.y1 PE=4 SV=1;tr|Q8T3Q4|Q8T3Q4_DROME AT11120p OS=Drosophila melanogaster OX=7227 GN=Dmel\CG31870 PE=2 SV=1	2	0	82124000	77226000	84305000	80765500	41062000	1.96692	0.975935	0.437019
E1JJK8	rdgB	tr|E1JJK8|E1JJK8_DROME Retinal degeneration B, isoform G OS=Drosophila melanogaster OX=7227 GN=rdgB PE=1 SV=1;tr|E1JJK9|E1JJK9_DROME Retinal degeneration B, isoform E OS=Drosophila melanogaster OX=7227 GN=rdgB PE=1 SV=1;tr|E1JJK7|E1JJK7_DROME Retinal degen	1	0	22863000	23575000	21394000	22484500	11431500	1.96689	0.975916	0.437348
Q9W5W8	CG9577	tr|Q9W5W8|Q9W5W8_DROME RE22677p OS=Drosophila melanogaster OX=7227 GN=Dmel\CG9577 PE=1 SV=2	9	336610000	452500000	601220000	949940000	775580000	394555000	1.96571	0.975049	0.173826
Q7K3J0	CCT8	tr|Q7K3J0|Q7K3J0_DROME Chaperonin containing TCP1 subunit 8 OS=Drosophila melanogaster OX=7227 GN=CCT8 PE=1 SV=1	34	3230900000	2661500000	5667800000	5901100000	5784450000	2946200000	1.96336	0.973324	0.0115478
Q8T983	BcDNA:AT08725	tr|Q8T983|Q8T983_DROME AT08725p OS=Drosophila melanogaster OX=7227 GN=BcDNA:AT08725 PE=2 SV=1	1	0	26453000	26549000	25378000	25963500	13226500	1.96299	0.973054	0.437537
Q7KNF3	Trap1	tr|Q7KNF3|Q7KNF3_DROME Hsp90-related protein TRAP1 OS=Drosophila melanogaster OX=7227 GN=Trap1 PE=2 SV=1;tr|A1Z6L9|A1Z6L9_DROME FI21274p1 OS=Drosophila melanogaster OX=7227 GN=Trap1 PE=1 SV=1;tr|Q8IHC2|Q8IHC2_DROME AT15050p OS=Drosophila melanogaster OX=72	45	5036100000	5166700000	10080000000	9917200000	9998600000	5101400000	1.95997	0.970833	0.000453773
A0A0B4J3Z9	Miro;Miro-RC	tr|A0A0B4J3Z9|A0A0B4J3Z9_DROME Mitochondrial Rho GTPase OS=Drosophila melanogaster OX=7227 GN=Miro PE=3 SV=1;tr|A0A0B4KGW0|A0A0B4KGW0_DROME Mitochondrial Rho GTPase OS=Drosophila melanogaster OX=7227 GN=Miro PE=3 SV=1;sp|Q8IMX7|MIRO_DROME Mitochondrial Rho	10	235050000	408250000	653380000	606410000	629895000	321650000	1.95832	0.96962	0.0752903
Q7K3H0	Pi3K68D	tr|Q7K3H0|Q7K3H0_DROME LD28067p OS=Drosophila melanogaster OX=7227 GN=Pi3K68D PE=2 SV=1;tr|Q7JNX6|Q7JNX6_DROME Phosphoinositide 3-kinase OS=Drosophila melanogaster OX=7227 GN=Pi3K68D PE=2 SV=1;tr|Q9VTN5|Q9VTN5_DROME Phosphoinositide 3-kinase OS=Drosophila	13	117680000	148200000	255870000	264240000	260055000	132940000	1.95618	0.968042	0.0151445
Q9W2D1	Grx-1	tr|Q9W2D1|Q9W2D1_DROME Glutaredoxin 1, testis-specific OS=Drosophila melanogaster OX=7227 GN=Grx1t PE=2 SV=1	2	0	126770000	118080000	129900000	123990000	63385000	1.95614	0.96801	0.441568
P0DKM0	Ccdc56	sp|P0DKM0|COA3_DROME Cytochrome c oxidase assembly factor 3, mitochondrial OS=Drosophila melanogaster OX=7227 GN=Ccdc56 PE=3 SV=1	4	114100000	91857000	163120000	239610000	201365000	102978500	1.95541	0.96747	0.132161
Q9W149	CG11414-RA;CG11414	tr|Q9W149|Q9W149_DROME FI04483p OS=Drosophila melanogaster OX=7227 GN=CG11414-RA PE=1 SV=1;tr|Q8IGT4|Q8IGT4_DROME RE33889p OS=Drosophila melanogaster OX=7227 GN=CG11414 PE=2 SV=1;tr|Q95TH7|Q95TH7_DROME SD03374p OS=Drosophila melanogaster OX=7227 GN=CG11414	10	93443000	24214000	155330000	74718000	115024000	58828500	1.95524	0.967348	0.40107
Q9VC52	Ppox	tr|Q9VC52|Q9VC52_DROME Protoporphyrinogen oxidase OS=Drosophila melanogaster OX=7227 GN=Ppox PE=1 SV=1;tr|Q9U8D0|Q9U8D0_DROME Protoporphyrinogen oxidase OS=Drosophila melanogaster OX=7227 GN=Ppox PE=2 SV=1	13	149880000	254290000	375030000	414350000	394690000	202085000	1.95309	0.965758	0.0746178
Q9VFP0	CG3061	tr|Q9VFP0|Q9VFP0_DROME RH07106p OS=Drosophila melanogaster OX=7227 GN=Dmel\CG3061 PE=1 SV=1	7	114100000	77974000	165860000	208930000	187395000	96037000	1.95128	0.96442	0.0830366
Q9V3Q4	Jafrac2	tr|Q9V3Q4|Q9V3Q4_DROME GH25379p OS=Drosophila melanogaster OX=7227 GN=Jafrac2 PE=1 SV=1	9	571450000	621980000	1092700000	1233900000	1163300000	596715000	1.94951	0.963109	0.017068
Q9VLR9	PGAP5	sp|Q9VLR9|MPPE1_DROME Metallophosphoesterase 1 homolog OS=Drosophila melanogaster OX=7227 GN=PGAP5 PE=2 SV=4	10	132490000	107140000	157770000	309360000	233565000	119815000	1.94938	0.963016	0.27696
Q9VGC7	eIF3-S7-2	sp|Q9VGC7|EI3D2_DROME Eukaryotic translation initiation factor 3 subunit D-2 OS=Drosophila melanogaster OX=7227 GN=eIF3d2 PE=2 SV=1	8	285720000	226420000	517560000	479860000	498710000	256070000	1.94755	0.961663	0.0203303
Q9VUH5	CG17173	tr|Q9VUH5|Q9VUH5_DROME Uncharacterized protein OS=Drosophila melanogaster OX=7227 GN=dMGAT4-2 PE=4 SV=1;tr|Q8T440|Q8T440_DROME AT18767p OS=Drosophila melanogaster OX=7227 GN=CG17173 PE=2 SV=1;tr|B5RIX6|B5RIX6_DROME FI06023p (Fragment) OS=Drosophila melanog	2	13042000	13911000	28827000	23612000	26219500	13476500	1.94557	0.960194	0.0404404
Q3ZAN1	GPHR	tr|Q3ZAN1|Q3ZAN1_DROME Golgi pH regulator OS=Drosophila melanogaster OX=7227 GN=GPHR PE=2 SV=1	3	17093000	23256000	45035000	33282000	39158500	20174500	1.94099	0.956793	0.10354
Q9VBI3	Vps2	tr|Q9VBI3|Q9VBI3_DROME RH72336p OS=Drosophila melanogaster OX=7227 GN=Vps2 PE=1 SV=1;tr|Q8SXB1|Q8SXB1_DROME GH16325p OS=Drosophila melanogaster OX=7227 GN=Vps2 PE=2 SV=1	2	23333000	0	27712000	17511000	22611500	11666500	1.93816	0.954685	0.480595
E1JJM9	RpS15Aa	tr|E1JJM9|E1JJM9_DROME GEO07866p1 OS=Drosophila melanogaster OX=7227 GN=RpS15Aa PE=1 SV=1;sp|P48149|RS15A_DROME 40S ribosomal protein S15Aa OS=Drosophila melanogaster OX=7227 GN=RpS15Aa PE=1 SV=2	3	993650000	1070600000	1975900000	2012300000	1994100000	1032125000	1.93203	0.95012	0.00195188
Q32KE6	ImpL3	tr|Q32KE6|Q32KE6_DROME L-lactate dehydrogenase OS=Drosophila melanogaster OX=7227 GN=ImpL3 PE=2 SV=1;tr|B5RJQ0|B5RJQ0_DROME L-lactate dehydrogenase OS=Drosophila melanogaster OX=7227 GN=Ldh PE=1 SV=1;sp|Q95028|LDH_DROME L-lactate dehydrogenase OS=Drosophil	7	828170000	472120000	1318500000	1193000000	1255750000	650145000	1.93149	0.949716	0.0849532
L0MPS3	Rfabg	tr|L0MPS3|L0MPS3_DROME Apolipophorin, isoform B OS=Drosophila melanogaster OX=7227 GN=apolpp PE=1 SV=1;sp|Q9V496|APLP_DROME Apolipophorins OS=Drosophila melanogaster OX=7227 GN=apolpp PE=1 SV=2	48	654210000	747540000	1302100000	1405300000	1353700000	700875000	1.93144	0.949679	0.0111672
Q8IPC3	CYLD	tr|Q8IPC3|Q8IPC3_DROME Cylindromatosis, isoform B OS=Drosophila melanogaster OX=7227 GN=CYLD PE=1 SV=1;tr|Q8SYF0|Q8SYF0_DROME RE64280p OS=Drosophila melanogaster OX=7227 GN=CYLD PE=2 SV=1;tr|Q8IPC5|Q8IPC5_DROME Cylindromatosis, isoform D OS=Drosophila mela	2	13955000	0	15198000	11738000	13468000	6977500	1.9302	0.948754	0.46189
Q9VZI2	Ack	tr|Q9VZI2|Q9VZI2_DROME Activated Cdc42 kinase OS=Drosophila melanogaster OX=7227 GN=Ack PE=2 SV=2	5	21942000	21019000	28565000	54170000	41367500	21480500	1.92582	0.94547	0.260766
Q7K0L7	Tpc1	tr|Q7K0L7|Q7K0L7_DROME LP01207p OS=Drosophila melanogaster OX=7227 GN=Tpc1 PE=1 SV=1	1	0	8659100	6773200	9897700	8335450	4329550	1.92525	0.945043	0.475887
X2JBV9	Glut1	tr|X2JBV9|X2JBV9_DROME Glucose transporter 1, isoform Z OS=Drosophila melanogaster OX=7227 GN=Glut1 PE=3 SV=1;tr|A0A0S0WFC8|A0A0S0WFC8_DROME Glucose transporter 1, isoform AA OS=Drosophila melanogaster OX=7227 GN=Glut1 PE=3 SV=1;tr|X2JG36|X2JG36_DROME Gluc	1	0	44693000	50525000	35508000	43016500	22346500	1.92498	0.944841	0.473063
A8DYI6	Phb2	tr|A8DYI6|A8DYI6_DROME Prohibitin 2, isoform E OS=Drosophila melanogaster OX=7227 GN=Phb2 PE=1 SV=1;tr|Q0E924|Q0E924_DROME LD46344p OS=Drosophila melanogaster OX=7227 GN=Phb2 PE=1 SV=2;tr|A8DYI7|A8DYI7_DROME Prohibitin 2, isoform D OS=Drosophila melanogast	19	2521200000	2785900000	4376000000	5838400000	5107200000	2653550000	1.92467	0.944609	0.0807616
Q9VB22	pins	tr|Q9VB22|Q9VB22_DROME LD33695p OS=Drosophila melanogaster OX=7227 GN=pins PE=1 SV=1;tr|Q9NH88|Q9NH88_DROME Partner of Inscuteable OS=Drosophila melanogaster OX=7227 GN=pins PE=2 SV=1;tr|Q9NFR7|Q9NFR7_DROME Rapsynoid OS=Drosophila melanogaster OX=7227 GN=p	8	39879000	47937000	85678000	83115000	84396500	43908000	1.92212	0.942699	0.0107288
Q4QQ47	Nse4	tr|Q4QQ47|Q4QQ47_DROME Non-structural maintenance of chromosomes element 4 OS=Drosophila melanogaster OX=7227 PE=2 SV=1;tr|Q9VKV4|Q9VKV4_DROME Non-structural maintenance of chromosomes element 4 OS=Drosophila melanogaster OX=7227 GN=Nse4 PE=1 SV=2;tr|Q4QQ3	1	19812000	10038000	33728000	23619000	28673500	14925000	1.92117	0.941987	0.189697
F3YDB2	eIF-2beta-RA;eIF-2beta	tr|F3YDB2|F3YDB2_DROME LD35750p OS=Drosophila melanogaster OX=7227 GN=eIF-2beta-RA PE=2 SV=1;sp|P41375|IF2B_DROME Eukaryotic translation initiation factor 2 subunit 2 OS=Drosophila melanogaster OX=7227 GN=eIF2beta PE=1 SV=1	9	223250000	156150000	327560000	401220000	364390000	189700000	1.92088	0.941764	0.0725896
Q9W022	8993	tr|Q9W022|Q9W022_DROME GEO01508p1 OS=Drosophila melanogaster OX=7227 GN=8993 PE=1 SV=1	3	684400000	0	662250000	651990000	657120000	342200000	1.92028	0.941317	0.454621
Q9VIX9	CG17349	tr|Q9VIX9|Q9VIX9_DROME GH16267p OS=Drosophila melanogaster OX=7227 GN=Dmel\CG17349 PE=2 SV=2	6	153530000	214770000	336920000	369830000	353375000	184150000	1.91895	0.940319	0.0396996
C8VV30	tws-RB;tws	tr|C8VV30|C8VV30_DROME Serine/threonine-protein phosphatase 2A 55 kDa regulatory subunit B OS=Drosophila melanogaster OX=7227 GN=tws-RB PE=2 SV=1;tr|A0A0B4LGZ3|A0A0B4LGZ3_DROME Serine/threonine-protein phosphatase 2A 55 kDa regulatory subunit B OS=Drosophi	8	53722000	87648000	126950000	143700000	135325000	70685000	1.91448	0.936952	0.0760148
Q9V9P7	CG1428	tr|Q9V9P7|Q9V9P7_DROME FI08016p OS=Drosophila melanogaster OX=7227 GN=gi20129693 PE=2 SV=1;tr|Q8T4B5|Q8T4B5_DROME AT07326p OS=Drosophila melanogaster OX=7227 GN=CG1428 PE=2 SV=1	8	84879000	87497000	126520000	203200000	164860000	86188000	1.9128	0.935682	0.176768
D0IQH1	qua-RB;qua	tr|D0IQH1|D0IQH1_DROME AT02619p OS=Drosophila melanogaster OX=7227 GN=qua-RB PE=2 SV=1;tr|M9NF69|M9NF69_DROME Quail, isoform C OS=Drosophila melanogaster OX=7227 GN=qua PE=4 SV=1;sp|Q23989|QUAI_DROME Villin-like protein quail OS=Drosophila melanogaster OX=	11	130060000	74751000	188120000	203000000	195560000	102405500	1.90966	0.933318	0.0829229
P21187	pAbp	sp|P21187|PABP_DROME Polyadenylate-binding protein OS=Drosophila melanogaster OX=7227 GN=pAbp PE=1 SV=3	35	15358000000	21572000000	35360000000	35136000000	35248000000	18465000000	1.90891	0.932748	0.0326457
Q9VB58	TTLL6B	tr|Q9VB58|Q9VB58_DROME AT11276p OS=Drosophila melanogaster OX=7227 GN=TTLL6B PE=2 SV=1	10	91762000	91578000	167110000	182250000	174680000	91670000	1.90553	0.930193	0.00821519
Q9VG51	Snx3	tr|Q9VG51|Q9VG51_DROME RE52028p OS=Drosophila melanogaster OX=7227 GN=Snx3 PE=1 SV=1	6	34465000	47032000	61973000	93096000	77534500	40748500	1.90276	0.928091	0.159711
M9PFS8	CG9705	tr|M9PFS8|M9PFS8_DROME GEO05625p1 OS=Drosophila melanogaster OX=7227 GN=Dmel\CG9705 PE=2 SV=1;sp|Q9VVA0|Y9705_DROME Cold shock domain-containing protein CG9705 OS=Drosophila melanogaster OX=7227 GN=CG9705 PE=1 SV=1	4	152250000	369660000	405970000	587020000	496495000	260955000	1.90261	0.927978	0.237819
Q8IH49	Mhcl	tr|Q8IH49|Q8IH49_DROME GH16009p OS=Drosophila melanogaster OX=7227 GN=Mhcl PE=2 SV=1;tr|A0A0B4KGR6|A0A0B4KGR6_DROME Myosin heavy chain-like, isoform I OS=Drosophila melanogaster OX=7227 GN=Mhcl PE=4 SV=1;tr|Q8SZW3|Q8SZW3_DROME LP08646p OS=Drosophila melano	4	0	38071000	32693000	39639000	36166000	19035500	1.89992	0.925942	0.469387
Q0KHQ6	Pfrx;Pfrx-RA	tr|Q0KHQ6|Q0KHQ6_DROME 6-phosphofructo-2-kinase, isoform A OS=Drosophila melanogaster OX=7227 GN=Pfrx PE=1 SV=1;tr|C3KGL9|C3KGL9_DROME MIP03150p OS=Drosophila melanogaster OX=7227 GN=Pfrx-RA PE=2 SV=1;tr|X2JED9|X2JED9_DROME 6-phosphofructo-2-kinase, isofor	6	26504000	0	28243000	22098000	25170500	13252000	1.89937	0.925524	0.473355
Q9VHN4	CG8043	tr|Q9VHN4|Q9VHN4_DROME GH14121p OS=Drosophila melanogaster OX=7227 GN=Dmel\CG8043 PE=1 SV=1	15	779650000	762290000	1468600000	1456300000	1462450000	770970000	1.8969	0.923641	0.000236591
X2JG79	CG1141;CG33232-RA	tr|X2JG79|X2JG79_DROME Supervillin, isoform W OS=Drosophila melanogaster OX=7227 GN=Svil PE=1 SV=1;tr|X2JAM4|X2JAM4_DROME Supervillin, isoform AE OS=Drosophila melanogaster OX=7227 GN=Svil PE=1 SV=1;tr|Q95TG5|Q95TG5_DROME SD07766p OS=Drosophila melanogaste	11	126040000	129950000	225270000	260230000	242750000	127995000	1.89656	0.923384	0.0226962
A0A0B4KHQ5	koko-RF;koko	tr|A0A0B4KHQ5|A0A0B4KHQ5_DROME Vesicle transport through interaction with t-SNAREs 1b, isoform B OS=Drosophila melanogaster OX=7227 GN=Vti1b PE=4 SV=1;tr|C6TP30|C6TP30_DROME RE37092p OS=Drosophila melanogaster OX=7227 GN=koko-RF PE=2 SV=1;tr|B7Z0M0|B7Z0M0_	1	20718000	0	26064000	13226000	19645000	10359000	1.89642	0.923277	0.525665
Q9VLY0	ATPsynGL	tr|Q9VLY0|Q9VLY0_DROME ATP synthase, subunit G-like OS=Drosophila melanogaster OX=7227 GN=ATPsynGL PE=2 SV=3	3	216260000	0	187950000	221630000	204790000	108130000	1.89392	0.921378	0.470263
Q9VK35	DnaJ-H;DnaJ-H-RB	tr|Q9VK35|Q9VK35_DROME DnaJ homolog, isoform A OS=Drosophila melanogaster OX=7227 GN=DnaJ-H PE=2 SV=1;tr|Q8T922|Q8T922_DROME AT04231p OS=Drosophila melanogaster OX=7227 GN=DnaJ-H PE=2 SV=1;tr|M9PD23|M9PD23_DROME DnaJ homolog, isoform C OS=Drosophila melano	6	308030000	188810000	522350000	417900000	470125000	248420000	1.89246	0.920263	0.107556
A4V441	sn	tr|A4V441|A4V441_DROME Singed, isoform B OS=Drosophila melanogaster OX=7227 GN=sn PE=1 SV=1;tr|Q8SY66|Q8SY66_DROME RH62992p OS=Drosophila melanogaster OX=7227 GN=sn PE=2 SV=1;sp|Q24524|SING_DROME Protein singed OS=Drosophila melanogaster OX=7227 GN=sn PE=1	7	111740000	142030000	274040000	205940000	239990000	126885000	1.8914	0.919453	0.0935717
U3Q053	psidin-RA;psidin	tr|U3Q053|U3Q053_DROME FI24217p1 OS=Drosophila melanogaster OX=7227 GN=psidin-RA PE=2 SV=1;sp|Q9VDQ7|NAA25_DROME Phagocyte signaling-impaired protein OS=Drosophila melanogaster OX=7227 GN=psidin PE=2 SV=1	14	301410000	51581000	193510000	473760000	333635000	176495500	1.89033	0.918639	0.490628
Q4V6M9	CG14932;CG14932-RB	tr|Q4V6M9|Q4V6M9_DROME IP04712p (Fragment) OS=Drosophila melanogaster OX=7227 GN=CG14932 PE=2 SV=1;tr|Q4V4T5|Q4V4T5_DROME IP04412p (Fragment) OS=Drosophila melanogaster OX=7227 GN=CG14932 PE=2 SV=1;tr|Q9VKF4|Q9VKF4_DROME Uncharacterized protein, isoform C	2	32375000	0	27568000	33574000	30571000	16187500	1.88856	0.917284	0.474435
Q8T8U5	CG5653	tr|Q8T8U5|Q8T8U5_DROME AT29464p (Fragment) OS=Drosophila melanogaster OX=7227 GN=CG5653 PE=2 SV=2	1	29886000	19566000	51803000	41569000	46686000	24726000	1.88813	0.916961	0.0942772
Q9V9R2	Cul2	tr|Q9V9R2|Q9V9R2_DROME Cullin 2, isoform A OS=Drosophila melanogaster OX=7227 GN=Cul2 PE=1 SV=3	13	118910000	106650000	259190000	166320000	212755000	112780000	1.88646	0.915682	0.16637
Q9VUL8	Pex3	tr|Q9VUL8|Q9VUL8_DROME LD41491p OS=Drosophila melanogaster OX=7227 GN=Pex3 PE=1 SV=1	7	56753000	66183000	95559000	136350000	115954500	61468000	1.88642	0.915651	0.121322
Q86BN5	CG7059-RD	tr|Q86BN5|Q86BN5_DROME Phosphoglycerate mutase OS=Drosophila melanogaster OX=7227 GN=Dmel\CG7059 PE=3 SV=1;tr|Q86BN6|Q86BN6_DROME Phosphoglycerate mutase OS=Drosophila melanogaster OX=7227 GN=Dmel\CG7059 PE=2 SV=1;tr|Q8T8W6|Q8T8W6_DROME Phosphoglycerate mu	5	73719000	56039000	103570000	141120000	122345000	64879000	1.88574	0.915132	0.109416
Q7K2B0	CG7137	sp|Q7K2B0|RRP8_DROME Ribosomal RNA-processing protein 8 OS=Drosophila melanogaster OX=7227 GN=CG7137 PE=1 SV=1	4	26097000	17865000	48703000	34070000	41386500	21981000	1.88283	0.912903	0.146975
Q1RKX0		tr|Q1RKX0|Q1RKX0_DROME IP13374p (Fragment) OS=Drosophila melanogaster OX=7227 PE=2 SV=1	2	0	27916000	23205000	29296000	26250500	13958000	1.88068	0.911253	0.480225
Q9VDX9	CG31245-RA;CG31245	tr|Q9VDX9|Q9VDX9_DROME FI21919p1 OS=Drosophila melanogaster OX=7227 GN=CG3575 PE=2 SV=2;tr|Q8T8Y1|Q8T8Y1_DROME AT17586p OS=Drosophila melanogaster OX=7227 GN=CG31245 PE=2 SV=1	2	17320000	17168000	32166000	32638000	32402000	17244000	1.87903	0.909988	0.000267436
Q7JRE4	MAN1	sp|Q7JRE4|MAN1_DROME Inner nuclear membrane protein Man1 OS=Drosophila melanogaster OX=7227 GN=MAN1 PE=1 SV=1	2	22977000	0	20335000	22826000	21580500	11488500	1.87844	0.909538	0.474576
Q9VPR3	CG2794	tr|Q9VPR3|Q9VPR3_DROME Uncharacterized protein OS=Drosophila melanogaster OX=7227 GN=Dmel\CG2794 PE=1 SV=1;tr|Q8MYS6|Q8MYS6_DROME RH71315p OS=Drosophila melanogaster OX=7227 GN=CG2794 PE=2 SV=1	14	143410000	112140000	210860000	268900000	239880000	127775000	1.87736	0.908707	0.0766527
E1JIT4	CG7048	tr|E1JIT4|E1JIT4_DROME Prefoldin 5, isoform B OS=Drosophila melanogaster OX=7227 GN=Pfdn5 PE=1 SV=1;sp|Q9VCZ8|PFD5_DROME Probable prefoldin subunit 5 OS=Drosophila melanogaster OX=7227 GN=Pfdn5 PE=2 SV=1	13	364370000	449020000	729130000	796880000	763005000	406695000	1.87611	0.907745	0.022375
A0A0B4KHJ6	CG2267	tr|A0A0B4KHJ6|A0A0B4KHJ6_DROME Uncharacterized protein, isoform B OS=Drosophila melanogaster OX=7227 GN=Dmel\CG2267 PE=4 SV=1;tr|Q9VA51|Q9VA51_DROME GH11073p OS=Drosophila melanogaster OX=7227 GN=Dmel\CG2267 PE=2 SV=2	3	129970000	93644000	205930000	212600000	209265000	111807000	1.87166	0.904321	0.0340791
Q9W5R5	Slmap;CG17494-RB	tr|Q9W5R5|Q9W5R5_DROME LD47843p OS=Drosophila melanogaster OX=7227 GN=Slmap PE=1 SV=2;tr|B5RJH6|B5RJH6_DROME GH14730p (Fragment) OS=Drosophila melanogaster OX=7227 GN=CG17494-RB PE=2 SV=1	46	3898200000	3368900000	7552600000	6043300000	6797950000	3633550000	1.87088	0.90372	0.0583352
Q7K485	cathD	tr|Q7K485|Q7K485_DROME CathD, isoform A OS=Drosophila melanogaster OX=7227 GN=cathD PE=1 SV=1	12	568830000	676890000	1016800000	1313400000	1165100000	622860000	1.87056	0.903474	0.0752848
P32748	Dhod	sp|P32748|PYRD_DROME Dihydroorotate dehydrogenase (quinone), mitochondrial OS=Drosophila melanogaster OX=7227 GN=Dhod PE=2 SV=2	15	892170000	847560000	1571400000	1676700000	1624050000	869865000	1.86701	0.900733	0.00569909
H0RNC6	tomboy40-RA;tomboy40	tr|H0RNC6|H0RNC6_DROME FI16501p1 OS=Drosophila melanogaster OX=7227 GN=tomboy40-RA PE=2 SV=1;sp|A1Z6L1|TO402_DROME Mitochondrial import receptor subunit TOM40 homolog 2 OS=Drosophila melanogaster OX=7227 GN=tomboy40 PE=2 SV=1	16	1154800000	1299200000	2423000000	2156500000	2289750000	1227000000	1.86614	0.900055	0.0197361
A0AN48	CG5045	tr|A0AN48|A0AN48_DROME ATP-dependent Clp protease proteolytic subunit OS=Drosophila melanogaster OX=7227 GN=CG5045 PE=3 SV=1;tr|A0AN47|A0AN47_DROME ATP-dependent Clp protease proteolytic subunit OS=Drosophila melanogaster OX=7227 GN=CG5045 PE=3 SV=1;tr|Q9V	8	1474300000	788810000	2310800000	1912100000	2111450000	1131555000	1.86597	0.899927	0.132062
A0A1B2AJX4	Ubc84D	tr|A0A1B2AJX4|A0A1B2AJX4_DROME GEO13374p1 (Fragment) OS=Drosophila melanogaster OX=7227 PE=2 SV=1;sp|P52487|UBC84_DROME Ubiquitin-conjugating enzyme E2-18 kDa OS=Drosophila melanogaster OX=7227 GN=Ubc84D PE=2 SV=2	2	56099000	100580000	180020000	112170000	146095000	78339500	1.8649	0.899095	0.236816
P41093	RpL18A	sp|P41093|RL18A_DROME 60S ribosomal protein L18a OS=Drosophila melanogaster OX=7227 GN=RpL18A PE=1 SV=1	21	4819000000	3704700000	7897100000	7997500000	7947300000	4261850000	1.86475	0.898985	0.0222727
Q8T4E2	CG13436	tr|Q8T4E2|Q8T4E2_DROME AT02388p OS=Drosophila melanogaster OX=7227 GN=CG13436 PE=2 SV=1;tr|A1ZBX0|A1ZBX0_DROME FI06007p OS=Drosophila melanogaster OX=7227 GN=Dmel\CG13436 PE=2 SV=1	2	7836300	0	7995900	6614800	7305350	3918150	1.86449	0.898781	0.48424
Q6NR46	Spt-I	tr|Q6NR46|Q6NR46_DROME RE58623p OS=Drosophila melanogaster OX=7227 GN=Spt-I PE=1 SV=1	4	96132000	0	105210000	73681000	89445500	48066000	1.86089	0.895992	0.499302
Q9VBX8	CG11935	tr|Q9VBX8|Q9VBX8_DROME IP15857p OS=Drosophila melanogaster OX=7227 GN=CG11935 PE=1 SV=2	1	23891000	0	18942000	25477000	22209500	11945500	1.85924	0.89471	0.494386
A0A0B4KGP2	Gld2	tr|A0A0B4KGP2|A0A0B4KGP2_DROME GLD2 poly(A) polymerase, isoform C OS=Drosophila melanogaster OX=7227 GN=Gld2 PE=4 SV=1;sp|Q9VD44|GLD2A_DROME Poly(A) RNA polymerase gld-2 homolog A OS=Drosophila melanogaster OX=7227 GN=Gld2 PE=1 SV=3	9	193280000	161010000	325200000	332830000	329015000	177145000	1.85732	0.893223	0.0117095
P40301	Prosalpha2	sp|P40301|PSA2_DROME Proteasome subunit alpha type-2 OS=Drosophila melanogaster OX=7227 GN=Prosalpha2 PE=1 SV=1	9	663880000	271080000	787850000	948410000	868130000	467480000	1.85704	0.893006	0.19959
Q8T051	CG4639	tr|Q8T051|Q8T051_DROME LD28458p OS=Drosophila melanogaster OX=7227 GN=CG4639 PE=2 SV=1	2	18544000	9493500	18908000	33081000	25994500	14018750	1.85427	0.890849	0.290383
A8JNK7	DOR;CG11347	tr|A8JNK7|A8JNK7_DROME Diabetes and obesity regulated, isoform F OS=Drosophila melanogaster OX=7227 GN=DOR PE=4 SV=1;tr|Q8IRB4|Q8IRB4_DROME Diabetes and obesity regulated, isoform C OS=Drosophila melanogaster OX=7227 GN=DOR PE=4 SV=1;tr|Q6NN74|Q6NN74_DROME	3	0	43852000	30158000	51134000	40646000	21926000	1.85378	0.890471	0.521716
Q9W1Q0	SkpF	tr|Q9W1Q0|Q9W1Q0_DROME LP10147p OS=Drosophila melanogaster OX=7227 GN=SkpF PE=2 SV=1	2	82674000	0	86192000	67051000	76621500	41337000	1.85358	0.890316	0.493118
Q9VSG1	eIF4E-3	tr|Q9VSG1|Q9VSG1_DROME Eukaryotic translation initiation factor 4E3 OS=Drosophila melanogaster OX=7227 GN=eIF4E3 PE=2 SV=2	11	104210000	532630000	418560000	760600000	589580000	318420000	1.85158	0.888757	0.426808
Q9W259	CG13506-RA;CG13506	tr|Q9W259|Q9W259_DROME FI23916p1 OS=Drosophila melanogaster OX=7227 GN=13506 PE=1 SV=2;tr|Q8SXJ2|Q8SXJ2_DROME RE21686p OS=Drosophila melanogaster OX=7227 GN=CG13506 PE=2 SV=1	3	19043000	16498000	36465000	29233000	32849000	17770500	1.84851	0.886365	0.0589723
Q9VLT7	RpL36A;RpL36A-RA	tr|Q9VLT7|Q9VLT7_DROME IP17351p OS=Drosophila melanogaster OX=7227 GN=RpL36A PE=1 SV=2;tr|C5WLN8|C5WLN8_DROME TA01007p (Fragment) OS=Drosophila melanogaster OX=7227 GN=RpL36A-RA PE=2 SV=1;tr|Q29QX9|Q29QX9_DROME IP15820p (Fragment) OS=Drosophila melanogaste	4	1778600000	610340000	2868500000	1546400000	2207450000	1194470000	1.84806	0.88601	0.369654
Q86BI5	CG13057	tr|Q86BI5|Q86BI5_DROME Uncharacterized protein OS=Drosophila melanogaster OX=7227 GN=CG13057 PE=4 SV=2	1	21720000	0	22068000	18044000	20056000	10860000	1.84678	0.88501	0.492655
Q7JW66	CG12129	tr|Q7JW66|Q7JW66_DROME LD21545p OS=Drosophila melanogaster OX=7227 GN=Dmel\CG12129 PE=1 SV=1	6	39606000	48674000	94933000	67896000	81414500	44140000	1.84446	0.883199	0.120454
A8Y560	RpL15	tr|A8Y560|A8Y560_DROME Ribosomal protein L15 OS=Drosophila melanogaster OX=7227 GN=RpL15 PE=1 SV=2;sp|O17445|RL15_DROME 60S ribosomal protein L15 OS=Drosophila melanogaster OX=7227 GN=RpL15 PE=1 SV=1	7	1336000000	1277300000	2131400000	2688000000	2409700000	1306650000	1.84418	0.882981	0.0587488
Q9VBR4	ND-49L	tr|Q9VBR4|Q9VBR4_DROME NADH dehydrogenase (Ubiquinone) 49 kDa subunit-like OS=Drosophila melanogaster OX=7227 GN=ND-49L PE=3 SV=2;tr|Q29QT0|Q29QT0_DROME IP11827p (Fragment) OS=Drosophila melanogaster OX=7227 PE=2 SV=1	21	663370000	835620000	1637400000	1119100000	1378250000	749495000	1.8389	0.878847	0.147904
P92030	egl	tr|P92030|P92030_DROME Egalitarian OS=Drosophila melanogaster OX=7227 GN=egl PE=2 SV=2;tr|Q9W1K4|Q9W1K4_DROME Egalitarian, isoform B OS=Drosophila melanogaster OX=7227 GN=egl PE=1 SV=4;tr|Q7YU43|Q7YU43_DROME RE33408p OS=Drosophila melanogaster OX=7227 GN=e	1	0	12097000	10581000	11663000	11122000	6048500	1.8388	0.878767	0.491363
Q6YDA5	Msp300	tr|Q6YDA5|Q6YDA5_DROME MSP-300 (Fragment) OS=Drosophila melanogaster OX=7227 GN=Msp300 PE=2 SV=1	1	19360000	21475000	35833000	39230000	37531500	20417500	1.8382	0.878296	0.013394
Q9VW26	Oat	sp|Q9VW26|OAT_DROME Ornithine aminotransferase, mitochondrial OS=Drosophila melanogaster OX=7227 GN=Oat PE=2 SV=1	13	231740000	154240000	381890000	327180000	354535000	192990000	1.83706	0.877402	0.0764559
Q9VYR5	CG18130-RA;CG18130	tr|Q9VYR5|Q9VYR5_DROME FI06001p OS=Drosophila melanogaster OX=7227 GN=Dmel\CG18130 PE=2 SV=1;tr|Q6NPB8|Q6NPB8_DROME AT12204p OS=Drosophila melanogaster OX=7227 GN=CG18130 PE=2 SV=1	6	67954000	109510000	158270000	167410000	162840000	88732000	1.83519	0.875929	0.0734485
Q9VBQ3	CG5111-RA;CG5111	tr|Q9VBQ3|Q9VBQ3_DROME FI08017p OS=Drosophila melanogaster OX=7227 GN=Dmel\CG5111 PE=2 SV=1;tr|Q8MSP2|Q8MSP2_DROME AT07671p OS=Drosophila melanogaster OX=7227 GN=CG5111 PE=2 SV=1	11	170350000	90682000	200510000	278000000	239255000	130516000	1.83315	0.874322	0.189508
Q7K035	CG14763	tr|Q7K035|Q7K035_DROME AT23443p OS=Drosophila melanogaster OX=7227 GN=Dmel\CG14763 PE=2 SV=1	4	0	235660000	173150000	258600000	215875000	117830000	1.83209	0.873489	0.515976
Q9U6U1	Tob	tr|Q9U6U1|Q9U6U1_DROME Tob homolog (Fragment) OS=Drosophila melanogaster OX=7227 GN=Tob PE=2 SV=1;tr|Q9VXJ9|Q9VXJ9_DROME Tob, isoform A OS=Drosophila melanogaster OX=7227 GN=Tob PE=4 SV=1	1	90560000	84585000	154700000	165790000	160245000	87572500	1.82986	0.87173	0.00742824
Q59E68	l(1)G0232	tr|Q59E68|Q59E68_DROME Protein tyrosine phosphatase Meg2, isoform F OS=Drosophila melanogaster OX=7227 GN=Ptpmeg2 PE=1 SV=1;tr|M9MS42|M9MS42_DROME Protein tyrosine phosphatase Meg2, isoform G OS=Drosophila melanogaster OX=7227 GN=Ptpmeg2 PE=1 SV=1;tr|Q8IRM	4	47761000	0	40919000	46450000	43684500	23880500	1.8293	0.871288	0.496661
Q7KTH8	CSN8	sp|Q7KTH8|CSN8_DROME COP9 signalosome complex subunit 8 OS=Drosophila melanogaster OX=7227 GN=CSN8 PE=1 SV=1	2	45801000	39231000	71016000	84333000	77674500	42516000	1.82695	0.869435	0.0418191
Q7JUN3	CG2316	tr|Q7JUN3|Q7JUN3_DROME CG2316, isoform A OS=Drosophila melanogaster OX=7227 GN=Dmel\CG2316 PE=2 SV=1	2	0	11066000	11370000	8771400	10070700	5533000	1.82012	0.86403	0.508382
Q8SZW5	alpha-Est3;alpha-Est3-RA	tr|Q8SZW5|Q8SZW5_DROME Alpha-Esterase-3, isoform A OS=Drosophila melanogaster OX=7227 GN=alpha-Est3 PE=2 SV=1;tr|Q24196|Q24196_DROME Alpha esterase OS=Drosophila melanogaster OX=7227 GN=alpha-Est3 PE=4 SV=1;tr|F0JAJ1|F0JAJ1_DROME AT03093p OS=Drosophila mel	15	230820000	339520000	421090000	613620000	517355000	285170000	1.8142	0.859332	0.170512
Q8SXS0	CG7071	tr|Q8SXS0|Q8SXS0_DROME RE40914p OS=Drosophila melanogaster OX=7227 GN=Dmel\CG7071 PE=2 SV=1	8	267050000	126370000	343080000	369650000	356365000	196710000	1.81163	0.857285	0.155467
Q8SX92	CG8001	tr|Q8SX92|Q8SX92_DROME GH28796p OS=Drosophila melanogaster OX=7227 GN=Dmel\CG8001 PE=1 SV=1;tr|Q9W091|Q9W091_DROME Uncharacterized protein, isoform A OS=Drosophila melanogaster OX=7227 GN=Dmel\CG8001 PE=1 SV=1	9	81926000	120870000	173020000	193750000	183385000	101398000	1.80857	0.854846	0.0653711
Q7K126	Not3	tr|Q7K126|Q7K126_DROME CCR4-NOT transcription complex subunit 3, isoform A OS=Drosophila melanogaster OX=7227 GN=Not3 PE=1 SV=1	5	86666000	0	100490000	55949000	78219500	43333000	1.80508	0.852062	0.54828
M9NDP2	Tim14	tr|M9NDP2|M9NDP2_DROME GEO07841p1 OS=Drosophila melanogaster OX=7227 GN=Dmel\CG7394 PE=2 SV=1;tr|B7Z0G3|B7Z0G3_DROME Uncharacterized protein, isoform B OS=Drosophila melanogaster OX=7227 GN=Dmel\CG7394 PE=4 SV=1;sp|Q9VTJ8|TIM14_DROME Mitochondrial import i	3	72280000	97173000	154430000	150840000	152635000	84726500	1.8015	0.849201	0.0326227
A1ZB91	CG17669	sp|A1ZB91|DAAF3_DROME Dynein assembly factor 3, axonemal homolog OS=Drosophila melanogaster OX=7227 GN=CG17669 PE=2 SV=1	10	557040000	297760000	865790000	673350000	769570000	427400000	1.80058	0.848466	0.168181
Q9W243	CG6018-RA;CG6018	tr|Q9W243|Q9W243_DROME FI20215p1 OS=Drosophila melanogaster OX=7227 GN=gas PE=1 SV=1;tr|Q8IGQ2|Q8IGQ2_DROME RE48979p OS=Drosophila melanogaster OX=7227 GN=gas PE=2 SV=1	4	37880000	0	37885000	30321000	34103000	18940000	1.80058	0.848462	0.514637
A0A0B4LEU6	CG2291	tr|A0A0B4LEU6|A0A0B4LEU6_DROME Uncharacterized protein, isoform B OS=Drosophila melanogaster OX=7227 GN=CG2291 PE=4 SV=1;tr|Q7JWT0|Q7JWT0_DROME AT16234p OS=Drosophila melanogaster OX=7227 GN=BcDNA:AT16234 PE=2 SV=1	5	93292000	106790000	206560000	153670000	180115000	100041000	1.80041	0.848327	0.0991894
Q8INH5	CG32473-RB;CG32473-RC	tr|Q8INH5|Q8INH5_DROME Aminopeptidase OS=Drosophila melanogaster OX=7227 GN=Dmel\CG32473 PE=1 SV=1;tr|D3PFE8|D3PFE8_DROME Aminopeptidase (Fragment) OS=Drosophila melanogaster OX=7227 GN=CG32473-RB PE=2 SV=1;tr|Q8INH6|Q8INH6_DROME FI18373p1 OS=Drosophila me	8	596350000	647400000	1107700000	1127200000	1117450000	621875000	1.7969	0.845514	0.00302613
Q9Y114	BcDNA.GH10229;CG8042-RB	tr|Q9Y114|Q9Y114_DROME BcDNA.GH10229 OS=Drosophila melanogaster OX=7227 GN=BcDNA:GH10229 PE=1 SV=1;tr|E8NH00|E8NH00_DROME AT10981p OS=Drosophila melanogaster OX=7227 GN=CG8042-RB PE=2 SV=1	16	404590000	491080000	786990000	821990000	804490000	447835000	1.7964	0.845107	0.0166826
O97102	smt3	tr|O97102|O97102_DROME Small ubiquitin-related modifier OS=Drosophila melanogaster OX=7227 GN=smt3 PE=1 SV=1	4	3205200000	1105400000	4282400000	3444100000	3863250000	2155300000	1.79244	0.841926	0.269937
Q9W5W7	CG9581	tr|Q9W5W7|Q9W5W7_DROME GH19483p OS=Drosophila melanogaster OX=7227 GN=Dmel\CG9581 PE=1 SV=1	16	659160000	554030000	1068400000	1103300000	1085850000	606595000	1.79007	0.840019	0.0130938
Q9V9S3	CG2053	tr|Q9V9S3|Q9V9S3_DROME IP11148p OS=Drosophila melanogaster OX=7227 GN=Dmel\CG2053 PE=2 SV=3	3	24802000	25939000	51878000	38950000	45414000	25370500	1.79003	0.839985	0.0907662
O76867	EG:100G10.7	tr|O76867|O76867_DROME EG:100G10.7 protein OS=Drosophila melanogaster OX=7227 GN=Spg7 PE=3 SV=1;tr|Q9W4W8|Q9W4W8_DROME Uncharacterized protein, isoform A OS=Drosophila melanogaster OX=7227 GN=Spg7 PE=1 SV=1	14	125970000	115160000	215800000	215570000	215685000	120565000	1.78895	0.839115	0.00321474
F3YDD7	CG10881-RA;eIF3-S4-2	tr|F3YDD7|F3YDD7_DROME Eukaryotic translation initiation factor 3 subunit G OS=Drosophila melanogaster OX=7227 GN=CG10881-RA PE=2 SV=1;sp|Q9VDM6|EI3G2_DROME Eukaryotic translation initiation factor 3 subunit G-2 OS=Drosophila melanogaster OX=7227 GN=eIF3g2	7	200950000	183500000	339310000	347020000	343165000	192225000	1.78523	0.836106	0.00396988
Q9VKC8	Tom70	tr|Q9VKC8|Q9VKC8_DROME FI03495p OS=Drosophila melanogaster OX=7227 GN=Tom70 PE=1 SV=2;tr|Q8MT29|Q8MT29_DROME RE66761p OS=Drosophila melanogaster OX=7227 GN=Tom70 PE=2 SV=1	30	2129800000	2001200000	3539900000	3834600000	3687250000	2065500000	1.78516	0.836054	0.00968477
A1ZB68	GstE3	tr|A1ZB68|A1ZB68_DROME FI01423p OS=Drosophila melanogaster OX=7227 GN=GstE3 PE=1 SV=1;tr|Q8SYR1|Q8SYR1_DROME RE40129p OS=Drosophila melanogaster OX=7227 GN=GstE3 PE=2 SV=1	11	975210000	962500000	1727300000	1729200000	1728250000	968855000	1.78381	0.834959	7.15892e-05
Q9VXK2	CG12395	tr|Q9VXK2|Q9VXK2_DROME CG12395-PA OS=Drosophila melanogaster OX=7227 GN=Dmel\CG12395 PE=2 SV=1	4	48315000	0	34738000	51421000	43079500	24157500	1.78328	0.83453	0.536188
Q9VSL4	GstO2	tr|Q9VSL4|Q9VSL4_DROME Glutathione S transferase O2, isoform B OS=Drosophila melanogaster OX=7227 GN=GstO2 PE=1 SV=2;tr|Q7K206|Q7K206_DROME LD27185p (Fragment) OS=Drosophila melanogaster OX=7227 GN=GstO2 PE=2 SV=1	11	634800000	686000000	1053900000	1294700000	1174300000	660400000	1.77816	0.830389	0.0528637
Q95SB0	Prx6005;Prx6005-RA	tr|Q95SB0|Q95SB0_DROME GM04269p OS=Drosophila melanogaster OX=7227 GN=Prx6005 PE=2 SV=1;tr|Q9VQI7|Q9VQI7_DROME Peroxiredoxin 6005 OS=Drosophila melanogaster OX=7227 GN=Prx6005 PE=1 SV=1;tr|Q9GPQ2|Q9GPQ2_DROME 1-cys peroxiredoxin DPx-6005 OS=Drosophila mela	11	188720000	314910000	380020000	514900000	447460000	251815000	1.77694	0.829394	0.168298
Q24439	Oscp	sp|Q24439|ATPO_DROME ATP synthase subunit O, mitochondrial OS=Drosophila melanogaster OX=7227 GN=ATPsynO PE=2 SV=2	9	1544300000	1728400000	3385400000	2419900000	2902650000	1636350000	1.77386	0.826889	0.12336
X2JDU0	RpL9	tr|X2JDU0|X2JDU0_DROME Ribosomal protein L9, isoform C OS=Drosophila melanogaster OX=7227 GN=RpL9 PE=4 SV=1;sp|P50882|RL9_DROME 60S ribosomal protein L9 OS=Drosophila melanogaster OX=7227 GN=RpL9 PE=1 SV=2	11	1550300000	1274000000	2623100000	2379100000	2501100000	1412150000	1.77113	0.824669	0.0274716
Q9W0T7	CG16940-RC	tr|Q9W0T7|Q9W0T7_DROME Dis3 like 3-5 exoribonuclease 2, isoform A OS=Drosophila melanogaster OX=7227 GN=Dis3l2 PE=1 SV=2;tr|Q8IRJ7|Q8IRJ7_DROME Dis3 like 3-5 exoribonuclease 2, isoform C OS=Drosophila melanogaster OX=7227 GN=Dis3l2 PE=1 SV=1;tr|Q6AWL1|	18	190880000	222950000	293310000	439390000	366350000	206915000	1.77053	0.824184	0.166659
B4F631	CG3603	tr|B4F631|B4F631_DROME CG3603-PA OS=Drosophila melanogaster OX=7227 GN=CG3603 PE=4 SV=1;tr|B4F625|B4F625_DROME CG3603-PA OS=Drosophila melanogaster OX=7227 GN=CG3603 PE=4 SV=1;tr|Q9W4U2|Q9W4U2_DROME RH09070p OS=Drosophila melanogaster OX=7227 GN=Dmel\CG360	12	672210000	654270000	1339200000	1008700000	1173950000	663240000	1.77002	0.823768	0.0909132
Q9VT14	CG3222;CG3222-RA	tr|Q9VT14|Q9VT14_DROME Uncharacterized protein OS=Drosophila melanogaster OX=7227 GN=bs17c12.y1 PE=4 SV=1;tr|Q8T3Z7|Q8T3Z7_DROME AT24487p OS=Drosophila melanogaster OX=7227 GN=CG3222 PE=2 SV=1;tr|B5RJP9|B5RJP9_DROME FI08726p (Fragment) OS=Drosophila melano	5	34676000	24128000	63898000	40133000	52015500	29402000	1.76911	0.823027	0.224084
P54359	Sep2	sp|P54359|SEPT2_DROME Septin-2 OS=Drosophila melanogaster OX=7227 GN=Sep2 PE=2 SV=2;tr|A0A0B4KGJ1|A0A0B4KGJ1_DROME Septin 2, isoform B OS=Drosophila melanogaster OX=7227 GN=Sep2 PE=3 SV=1	10	212410000	160180000	322960000	335540000	329250000	186295000	1.76736	0.821594	0.0335416
A0A1B2AJN1	Sdhaf3	tr|A0A1B2AJN1|A0A1B2AJN1_DROME GEO07535p1 (Fragment) OS=Drosophila melanogaster OX=7227 PE=2 SV=1;sp|Q8SZ16|SDHF3_DROME Succinate dehydrogenase assembly factor 3, mitochondrial OS=Drosophila melanogaster OX=7227 GN=Sdhaf3 PE=2 SV=1	3	36539000	24667000	53128000	55036000	54082000	30603000	1.76721	0.821475	0.0597531
Q7JRH2	Reep1	tr|Q7JRH2|Q7JRH2_DROME Receptor expression-enhancing protein OS=Drosophila melanogaster OX=7227 GN=ReepA PE=1 SV=1;tr|Q8SX60|Q8SX60_DROME LD42159p OS=Drosophila melanogaster OX=7227 GN=ReepA PE=1 SV=1	5	31839000	92598000	111830000	107920000	109875000	62218500	1.76595	0.820448	0.257955
Q8IQR5	Nedd4;Nedd4-RH	tr|Q8IQR5|Q8IQR5_DROME E3 ubiquitin-protein ligase OS=Drosophila melanogaster OX=7227 GN=Nedd4 PE=1 SV=2;tr|B7Z067|B7Z067_DROME Nedd4, isoform I OS=Drosophila melanogaster OX=7227 GN=Nedd4 PE=1 SV=1;tr|B7Z068|B7Z068_DROME Nedd4, isoform H OS=Drosophila mel	5	26898000	25161000	60147000	31774000	45960500	26029500	1.76571	0.820247	0.29589
Q9VNC0	POLDIP2	tr|Q9VNC0|Q9VNC0_DROME GH11824p OS=Drosophila melanogaster OX=7227 GN=POLDIP2 PE=1 SV=1;tr|Q8IPQ6|Q8IPQ6_DROME Polymerase (DNA-directed), delta interacting protein 2, isoform B OS=Drosophila melanogaster OX=7227 GN=POLDIP2 PE=1 SV=1	16	724250000	845480000	1289300000	1481000000	1385150000	784865000	1.76483	0.819526	0.0338883
E1JJ04	Dhc98D	tr|E1JJ04|E1JJ04_DROME Dynein heavy chain at 89D, isoform C OS=Drosophila melanogaster OX=7227 GN=Dhc98D PE=4 SV=1;tr|Q9VAV5|Q9VAV5_DROME Dynein heavy chain at 89D, isoform B OS=Drosophila melanogaster OX=7227 GN=Dhc98D PE=4 SV=3;tr|A0A0B4KI48|A0A0B4KI48_D	61	458300000	456080000	753910000	859610000	806760000	457190000	1.76461	0.819346	0.0221116
P46415	Fdh	sp|P46415|ADHX_DROME Alcohol dehydrogenase class-3 OS=Drosophila melanogaster OX=7227 GN=Fdh PE=1 SV=3	16	1827200000	1318500000	3190200000	2357600000	2773900000	1572850000	1.76361	0.818535	0.132883
Q9VV90	CG13032-RA;CG13032	tr|Q9VV90|Q9VV90_DROME FI23334p1 OS=Drosophila melanogaster OX=7227 GN=Dmel\CG13032 PE=2 SV=1;tr|Q8T431|Q8T431_DROME AT20011p OS=Drosophila melanogaster OX=7227 GN=CG13032 PE=2 SV=1	17	216210000	227140000	387500000	394150000	390825000	221675000	1.76305	0.818077	0.00142719
Q9VCI7	RanBP3	tr|Q9VCI7|Q9VCI7_DROME LD02979p OS=Drosophila melanogaster OX=7227 GN=RanBP3 PE=1 SV=1;tr|A0A0B4KGQ0|A0A0B4KGQ0_DROME Ran binding protein 3, isoform B OS=Drosophila melanogaster OX=7227 GN=RanBP3 PE=1 SV=1	8	203630000	242180000	323770000	462160000	392965000	222905000	1.76293	0.817972	0.141498
Q8T3V6	mRpL47	tr|Q8T3V6|Q8T3V6_DROME AT29239p OS=Drosophila melanogaster OX=7227 GN=mRpL47 PE=1 SV=1;tr|Q27370|Q27370_DROME Rlc1 protein OS=Drosophila melanogaster OX=7227 GN=mRpL47 PE=2 SV=1	5	0	40176000	32520000	38262000	35391000	20088000	1.7618	0.817049	0.529466
Q9V3W2	ND-B17;BG:DS09217.1	tr|Q9V3W2|Q9V3W2_DROME GM23292p OS=Drosophila melanogaster OX=7227 GN=ND-B17 PE=1 SV=1;tr|Q4QPQ7|Q4QPQ7_DROME HL02152p OS=Drosophila melanogaster OX=7227 GN=BG:DS09217.1 PE=2 SV=1	8	697190000	733790000	1470800000	1050200000	1260500000	715490000	1.76173	0.816993	0.122955
Q4QQ20		tr|Q4QQ20|Q4QQ20_DROME IP09307p OS=Drosophila melanogaster OX=7227 PE=2 SV=1;tr|Q9VEW0|Q9VEW0_DROME IP09407p OS=Drosophila melanogaster OX=7227 GN=Dmel\CG10317 PE=2 SV=2	12	753750000	600660000	1235200000	1148800000	1192000000	677205000	1.76018	0.81572	0.0279351
Q9VTQ9	Rpt4R	tr|Q9VTQ9|Q9VTQ9_DROME AT06668p OS=Drosophila melanogaster OX=7227 GN=Rpt4R PE=2 SV=1	14	1581900000	1539000000	2589500000	2899800000	2744650000	1560450000	1.75888	0.81466	0.0170474
Q9VIW7	CG9987	sp|Q9VIW7|RTCB_DROME tRNA-splicing ligase RtcB homolog OS=Drosophila melanogaster OX=7227 GN=RtcB PE=2 SV=1	11	277070000	329310000	517140000	548550000	532845000	303190000	1.75746	0.813494	0.0171603
Q8MSA5	CG12003	tr|Q8MSA5|Q8MSA5_DROME LP01144p OS=Drosophila melanogaster OX=7227 GN=Dmel\CG12003 PE=2 SV=1	1	0	59813000	47501000	57482000	52491500	29906500	1.75519	0.811625	0.533977
Q9VK43	A16	tr|Q9VK43|Q9VK43_DROME A16 OS=Drosophila melanogaster OX=7227 GN=A16 PE=2 SV=1	1	0	15259000	11762000	14996000	13379000	7629500	1.75359	0.81031	0.537748
M9PEY7	Atg18a	tr|M9PEY7|M9PEY7_DROME Autophagy-related 18a, isoform D OS=Drosophila melanogaster OX=7227 GN=Atg18a PE=1 SV=1;tr|M9PER1|M9PER1_DROME Autophagy-related 18a, isoform E OS=Drosophila melanogaster OX=7227 GN=Atg18a PE=1 SV=1;tr|M9PHS3|M9PHS3_DROME Autophagy-r	2	41977000	0	34452000	39095000	36773500	20988500	1.75208	0.809067	0.532689
Q7KML7	BcDNA.GH07188	tr|Q7KML7|Q7KML7_DROME BcDNA.GH07188 OS=Drosophila melanogaster OX=7227 GN=Nepl21 PE=2 SV=1;tr|Q9Y136|Q9Y136_DROME Uncharacterized protein OS=Drosophila melanogaster OX=7227 GN=Nepl21 PE=4 SV=2	12	62916000	146730000	158050000	209250000	183650000	104823000	1.752	0.809004	0.249668
Q9VY65	Minos1a	tr|Q9VY65|Q9VY65_DROME MICOS complex subunit MIC10 OS=Drosophila melanogaster OX=7227 GN=Minos1a PE=2 SV=1	1	32468000	0	18676000	38207000	28441500	16234000	1.75197	0.808979	0.585373
Q9VCH1	eIF4G2	tr|Q9VCH1|Q9VCH1_DROME Eukaryotic translation initiation factor 4G2, isoform A OS=Drosophila melanogaster OX=7227 GN=eIF4G2 PE=1 SV=2;tr|Q8T4F9|Q8T4F9_DROME SD03848p OS=Drosophila melanogaster OX=7227 GN=eIF4G2 PE=2 SV=1	59	2484700000	2623500000	4510400000	4436100000	4473250000	2554100000	1.7514	0.808508	0.00167816
Q9VBA1	CG18472	tr|Q9VBA1|Q9VBA1_DROME Uncharacterized protein OS=Drosophila melanogaster OX=7227 GN=Dmel\CG18472 PE=4 SV=2	22	1267800000	1341700000	2382000000	2180500000	2281250000	1304750000	1.74842	0.806051	0.0118623
Q05856	SmB	sp|Q05856|RSMB_DROME Small nuclear ribonucleoprotein-associated protein B OS=Drosophila melanogaster OX=7227 GN=SmB PE=1 SV=1	4	51014000	46696000	91540000	79278000	85409000	48855000	1.74821	0.805882	0.0301951
Q7K0W1	CG8531	tr|Q7K0W1|Q7K0W1_DROME LD27406p OS=Drosophila melanogaster OX=7227 GN=Dmel\CG8531 PE=1 SV=1	17	369810000	534510000	829740000	751070000	790405000	452160000	1.74806	0.805759	0.0657043
Q9VDI5	CG17271	tr|Q9VDI5|Q9VDI5_DROME Uncharacterized protein, isoform A OS=Drosophila melanogaster OX=7227 GN=Dmel\CG17271 PE=1 SV=2;tr|Q8MZH7|Q8MZH7_DROME LD16191p OS=Drosophila melanogaster OX=7227 GN=CG17271 PE=2 SV=1	2	292220000	215090000	412850000	473530000	443190000	253655000	1.74722	0.805058	0.0609604
Q9W098	CG12035-RA;CG12035	tr|Q9W098|Q9W098_DROME FI21946p1 OS=Drosophila melanogaster OX=7227 GN=Dmel\CG12035 PE=2 SV=1;tr|Q8MZF7|Q8MZF7_DROME AT04117p OS=Drosophila melanogaster OX=7227 GN=CG12035 PE=2 SV=1	7	222450000	222390000	373610000	403550000	388580000	222420000	1.74706	0.804925	0.00801943
Q8MZG1	CG13007;CG32572-RA	tr|Q8MZG1|Q8MZG1_DROME AT02481p OS=Drosophila melanogaster OX=7227 GN=CG13007 PE=2 SV=1;tr|Q9VXB8|Q9VXB8_DROME FI24431p1 OS=Drosophila melanogaster OX=7227 GN=CG13006 PE=2 SV=2	3	24568000	28778000	47011000	46186000	46598500	26673000	1.74703	0.804903	0.0113915
Q8MR62	viaf	sp|Q8MR62|VIAF1_DROME Viral IAP-associated factor homolog OS=Drosophila melanogaster OX=7227 GN=viaf PE=1 SV=1	5	46410000	0	39274000	41746000	40510000	23205000	1.74574	0.803842	0.534074
M9PH85	CG2061	tr|M9PH85|M9PH85_DROME Uncharacterized protein, isoform D OS=Drosophila melanogaster OX=7227 GN=Dmel\CG2061 PE=4 SV=1;sp|Q9Y0Y7|LANC3_DROME LanC-like protein 3 homolog OS=Drosophila melanogaster OX=7227 GN=CG2061 PE=2 SV=1	6	105550000	126890000	186410000	219350000	202880000	116220000	1.74565	0.803768	0.0476449
M9PBM2	enc	tr|M9PBM2|M9PBM2_DROME Encore, isoform G OS=Drosophila melanogaster OX=7227 GN=enc PE=1 SV=1;tr|M9PE05|M9PE05_DROME Encore, isoform H OS=Drosophila melanogaster OX=7227 GN=enc PE=1 SV=1;tr|A8JNJ9|A8JNJ9_DROME Encore, isoform E OS=Drosophila melanogaster OX	7	128670000	147690000	217750000	264550000	241150000	138180000	1.74519	0.803382	0.0552345
Q9VQQ3	CG8840	tr|Q9VQQ3|Q9VQQ3_DROME IP07372p OS=Drosophila melanogaster OX=7227 GN=Dmel\CG8840 PE=2 SV=2	4	175970000	0	181110000	125930000	153520000	87985000	1.74484	0.803097	0.550961
Q95T12	fwe	sp|Q95T12|FLOWR_DROME Calcium channel flower OS=Drosophila melanogaster OX=7227 GN=fwe PE=1 SV=1	1	64512000	48121000	102790000	93620000	98205000	56316500	1.74381	0.802239	0.0467627
Q94901	lark	sp|Q94901|LARK_DROME RNA-binding protein lark OS=Drosophila melanogaster OX=7227 GN=lark PE=1 SV=1	17	349010000	483660000	615290000	836670000	725980000	416335000	1.74374	0.802185	0.139376
P22769	Prosalpha4	sp|P22769|PSA71_DROME Proteasome subunit alpha type-7-1 OS=Drosophila melanogaster OX=7227 GN=Prosalpha4 PE=1 SV=2	12	1501400000	393910000	1725100000	1578700000	1651900000	947655000	1.74314	0.801693	0.334535
A0A0B4KG06	Tm1	tr|A0A0B4KG06|A0A0B4KG06_DROME Tropomyosin 1, isoform S OS=Drosophila melanogaster OX=7227 GN=Tm1 PE=1 SV=1	0	312140000	382770000	479700000	731330000	605515000	347455000	1.74271	0.801337	0.186978
Q9VV74	Smn	sp|Q9VV74|SMN_DROME Survival motor neuron protein OS=Drosophila melanogaster OX=7227 GN=Smn PE=1 SV=1	1	18777000	15394000	27751000	31778000	29764500	17085500	1.74209	0.80082	0.0404268
Q6NMT8	CG11125	tr|Q6NMT8|Q6NMT8_DROME AT01712p OS=Drosophila melanogaster OX=7227 GN=Dmel\CG11125 PE=2 SV=1	7	79757000	161950000	194930000	225550000	210240000	120853500	1.73963	0.798778	0.178403
Q8MRJ1	CG6364;CG6364-RA	tr|Q8MRJ1|Q8MRJ1_DROME LD13909p OS=Drosophila melanogaster OX=7227 GN=Uck PE=2 SV=1;tr|H1UUH6|H1UUH6_DROME FI18056p1 OS=Drosophila melanogaster OX=7227 GN=Uck PE=1 SV=1;tr|B7Z0P8|B7Z0P8_DROME Uncharacterized protein, isoform B OS=Drosophila melanogaster OX	3	55893000	26305000	61074000	81764000	71419000	41099000	1.73773	0.797205	0.235052
O97125	Hsp68	sp|O97125|HSP68_DROME Heat shock protein 68 OS=Drosophila melanogaster OX=7227 GN=Hsp68 PE=1 SV=1	38	10969000000	12504000000	19254000000	21535000000	20394500000	11736500000	1.7377	0.797178	0.0242954
Q9VJP4	CG15258	tr|Q9VJP4|Q9VJP4_DROME IP01147p OS=Drosophila melanogaster OX=7227 GN=Dmel\CG15258 PE=2 SV=1	5	45614000	39234000	69455000	77937000	73696000	42424000	1.73713	0.796706	0.0276104
Q6NN86	CG15187	tr|Q6NN86|Q6NN86_DROME AT20168p OS=Drosophila melanogaster OX=7227 GN=CG15187 PE=1 SV=1;tr|A0A0B4LGR1|A0A0B4LGR1_DROME Uncharacterized protein, isoform M OS=Drosophila melanogaster OX=7227 GN=CG15187 PE=1 SV=1;tr|Q9VI14|Q9VI14_DROME GH12404p OS=Drosophila	3	31841000	29937000	59242000	47968000	53605000	30889000	1.73541	0.795274	0.0578902
Q9VVA7	TSG101	tr|Q9VVA7|Q9VVA7_DROME Tumor suppressor protein 101 OS=Drosophila melanogaster OX=7227 GN=TSG101 PE=1 SV=2;tr|Q8MQZ0|Q8MQZ0_DROME RE26756p OS=Drosophila melanogaster OX=7227 GN=TSG101 PE=2 SV=1	6	42535000	50465000	78005000	83337000	80671000	46500000	1.73486	0.794819	0.0189956
Q9VBC4	CG6420	tr|Q9VBC4|Q9VBC4_DROME AT02583p OS=Drosophila melanogaster OX=7227 GN=Dmel\CG6420 PE=2 SV=2	1	0	13978000	12621000	11615000	12118000	6989000	1.73387	0.793994	0.540337
Q9VZD8	CG15014	sp|Q9VZD8|THUM1_DROME THUMP domain-containing protein 1 homolog OS=Drosophila melanogaster OX=7227 GN=CG15014 PE=1 SV=2	7	182240000	137480000	217920000	334240000	276080000	159860000	1.72701	0.788277	0.203187
Q9VCW6	Gclm	tr|Q9VCW6|Q9VCW6_DROME GH03051p OS=Drosophila melanogaster OX=7227 GN=Gclm PE=1 SV=1	13	864200000	870040000	1437800000	1556300000	1497050000	867120000	1.72646	0.787819	0.00875215
Q9VFV9	Droj2	tr|Q9VFV9|Q9VFV9_DROME DnaJ-like-2, isoform A OS=Drosophila melanogaster OX=7227 GN=Droj2 PE=1 SV=1	20	4170400000	4429900000	7465100000	7379700000	7422400000	4300150000	1.72608	0.787499	0.0019085
Q9VS60	SMSr	sp|Q9VS60|SMSR1_DROME Sphingomyelin synthase-related 1 OS=Drosophila melanogaster OX=7227 GN=SMSr PE=1 SV=2	3	43324000	47624000	67698000	89261000	78479500	45474000	1.72581	0.787274	0.0953456
Q8SZL6	CG9257;CG9257-RA	tr|Q8SZL6|Q8SZL6_DROME RH10688p OS=Drosophila melanogaster OX=7227 GN=CG9257 PE=2 SV=1;tr|Q9VIG0|Q9VIG0_DROME Uncharacterized protein OS=Drosophila melanogaster OX=7227 GN=Dmel\CG9257 PE=1 SV=1;tr|T1W1L4|T1W1L4_DROME FI23935p1 (Fragment) OS=Drosophila mela	9	86297000	79528000	131880000	154280000	143080000	82912500	1.72567	0.78716	0.0357968
M9PF04	CG4392;CG32103-RB	tr|M9PF04|M9PF04_DROME Uncharacterized protein, isoform D OS=Drosophila melanogaster OX=7227 GN=CG4392 PE=1 SV=1;tr|Q9VTX3|Q9VTX3_DROME RE56970p OS=Drosophila melanogaster OX=7227 GN=CG4392 PE=1 SV=2;tr|Q0E8F2|Q0E8F2_DROME FI05451p OS=Drosophila melanogast	5	26369000	30575000	60318000	37943000	49130500	28472000	1.72557	0.787075	0.21122
Q7KK90	GstE1	tr|Q7KK90|Q7KK90_DROME GH14654p OS=Drosophila melanogaster OX=7227 GN=GstE1 PE=1 SV=1	7	227280000	255650000	450020000	383030000	416525000	241465000	1.72499	0.786589	0.0405656
Q9VB69	Men-b	tr|Q9VB69|Q9VB69_DROME Malic enzyme OS=Drosophila melanogaster OX=7227 GN=Men-b PE=1 SV=1;tr|Q9U1J0|Q9U1J0_DROME Malic enzyme OS=Drosophila melanogaster OX=7227 GN=Men-b PE=2 SV=1;tr|E1JIZ5|E1JIZ5_DROME Malic enzyme OS=Drosophila melanogaster OX=7227 GN=Me	24	2058800000	1631900000	3379500000	2981600000	3180550000	1845350000	1.72355	0.785382	0.0445886
Q9VUM4	6888	tr|Q9VUM4|Q9VUM4_DROME AT16346p OS=Drosophila melanogaster OX=7227 GN=6888 PE=2 SV=1	14	2397400000	1526400000	2898000000	3861800000	3379900000	1961900000	1.72277	0.784729	0.160712
Q960V6	Sara	tr|Q960V6|Q960V6_DROME Zinc finger FYVE domain-containing protein OS=Drosophila melanogaster OX=7227 GN=Sara PE=2 SV=1;tr|Q7K9H6|Q7K9H6_DROME Zinc finger FYVE domain-containing protein OS=Drosophila melanogaster OX=7227 GN=Sara PE=1 SV=1	3	0	18275000	15595000	15876000	15735500	9137500	1.72208	0.784152	0.545302
Q9V3I1	dUTPase	tr|Q9V3I1|Q9V3I1_DROME BcDNA.LD08534 OS=Drosophila melanogaster OX=7227 GN=dUTPase PE=1 SV=1;tr|Q8IPB1|Q8IPB1_DROME Deoxyuridine triphosphatase, isoform B OS=Drosophila melanogaster OX=7227 GN=dUTPase PE=1 SV=1	6	109930000	90578000	154640000	190550000	172595000	100254000	1.72158	0.783731	0.0711176
Q8INP3	CG16751	tr|Q8INP3|Q8INP3_DROME Uncharacterized protein, isoform B OS=Drosophila melanogaster OX=7227 GN=CG16751 PE=4 SV=3	14	675130000	371650000	899140000	902190000	900665000	523390000	1.72083	0.783104	0.130784
Q9W4Z5	EG:BACH48C10.2	tr|Q9W4Z5|Q9W4Z5_DROME EG:BACH48C10.2 protein OS=Drosophila melanogaster OX=7227 GN=Dmel\CG2854 PE=2 SV=2	6	74213000	53696000	105770000	114300000	110035000	63954500	1.72052	0.782845	0.0535044
Q9W0U9	Dic61B	tr|Q9W0U9|Q9W0U9_DROME Dynein intermediate chain at 61B, isoform A OS=Drosophila melanogaster OX=7227 GN=Dic61B PE=4 SV=1;tr|Q8IGZ6|Q8IGZ6_DROME LP11180p (Fragment) OS=Drosophila melanogaster OX=7227 GN=Dic61B PE=2 SV=1;tr|Q8T0V3|Q8T0V3_DROME Dynein interm	15	153700000	64936000	170520000	205460000	187990000	109318000	1.71966	0.782125	0.240839
P11146	Hsc70-2	sp|P11146|HSP7B_DROME Heat shock 70 kDa protein cognate 2 OS=Drosophila melanogaster OX=7227 GN=Hsc70-2 PE=1 SV=2	24	1878400000	2245300000	3444600000	3639900000	3542250000	2061850000	1.718	0.780727	0.0191429
Q7JWS8	Mtl	tr|Q7JWS8|Q7JWS8_DROME AT17867p OS=Drosophila melanogaster OX=7227 GN=Mtl PE=1 SV=1	2	69920000	86956000	120540000	148870000	134705000	78438000	1.71734	0.780179	0.0765202
Q9W1U1	Klp59D	tr|Q9W1U1|Q9W1U1_DROME FI21273p1 OS=Drosophila melanogaster OX=7227 GN=Klp59D PE=2 SV=2;tr|Q8IHF4|Q8IHF4_DROME AT07729p OS=Drosophila melanogaster OX=7227 GN=Klp59D PE=2 SV=1	22	844510000	968030000	1567800000	1544000000	1555900000	906270000	1.71682	0.779737	0.00924399
X2JEN8	CG13865	tr|X2JEN8|X2JEN8_DROME Uncharacterized protein, isoform C OS=Drosophila melanogaster OX=7227 GN=Coa7 PE=4 SV=1;sp|Q9W5N0|COA7_DROME Cytochrome c oxidase assembly factor 7 homolog OS=Drosophila melanogaster OX=7227 GN=CG13865 PE=2 SV=1	4	0	51116000	39953000	47789000	43871000	25558000	1.71653	0.779493	0.552207
Q9VTP4	RpL10Ab	sp|Q9VTP4|R10AB_DROME 60S ribosomal protein L10a-2 OS=Drosophila melanogaster OX=7227 GN=RpL10Ab PE=1 SV=2;tr|Q8IGJ3|Q8IGJ3_DROME RH06366p OS=Drosophila melanogaster OX=7227 GN=RpL10Ab PE=2 SV=1	3	1773100000	2087900000	3233700000	3390100000	3311900000	1930500000	1.71557	0.778685	0.0158047
Q9W1I8	Snap29	tr|Q9W1I8|Q9W1I8_DROME LD03592p OS=Drosophila melanogaster OX=7227 GN=Snap29 PE=1 SV=1	3	0	109310000	101660000	85406000	93533000	54655000	1.71133	0.775122	0.554564
Q9VZX8	CG12093	tr|Q9VZX8|Q9VZX8_DROME AT02196p OS=Drosophila melanogaster OX=7227 GN=Dmel\CG12093 PE=1 SV=1;tr|Q8MR28|Q8MR28_DROME LD23595p (Fragment) OS=Drosophila melanogaster OX=7227 GN=CG12093 PE=2 SV=1	2	17043000	25168000	35793000	36269000	36031000	21105500	1.70719	0.77162	0.0669588
Q9VA54	Rpt6R	tr|Q9VA54|Q9VA54_DROME Regulatory particle triple-A ATPase 6-related OS=Drosophila melanogaster OX=7227 GN=Rpt6R PE=1 SV=1	15	645400000	792580000	1316400000	1136600000	1226500000	718990000	1.70587	0.770504	0.0486143
Q9VIV2	swm	sp|Q9VIV2|SWM_DROME Zinc finger protein swm OS=Drosophila melanogaster OX=7227 GN=swm PE=1 SV=1;tr|M9PDF2|M9PDF2_DROME Second mitotic wave missing, isoform C OS=Drosophila melanogaster OX=7227 GN=swm PE=1 SV=1	5	30448000	30670000	53625000	50606000	52115500	30559000	1.70541	0.770115	0.00489389
Q7JX82	kermit	tr|Q7JX82|Q7JX82_DROME GH21964p OS=Drosophila melanogaster OX=7227 GN=kermit PE=1 SV=1	8	343740000	333520000	597570000	557070000	577320000	338630000	1.70487	0.769661	0.00756901
Q9NCL3	mud	tr|Q9NCL3|Q9NCL3_DROME Mud protein OS=Drosophila melanogaster OX=7227 GN=mud PE=2 SV=2;tr|M9PJN0|M9PJN0_DROME Mushroom body defect, isoform K OS=Drosophila melanogaster OX=7227 GN=mud PE=1 SV=1;tr|Q8IR54|Q8IR54_DROME Mushroom body defect, isoform G OS=Dros	24	315050000	257740000	378940000	597100000	488020000	286395000	1.70401	0.768934	0.215721
Q9VPV1	CG15824	tr|Q9VPV1|Q9VPV1_DROME Uncharacterized protein, isoform B OS=Drosophila melanogaster OX=7227 GN=Dmel\CG15824 PE=4 SV=3;tr|Q6NQW9|Q6NQW9_DROME AT28101p OS=Drosophila melanogaster OX=7227 GN=CG15824 PE=2 SV=1	14	71281000	67382000	107140000	128450000	117795000	69331500	1.69901	0.764695	0.0464983
Q8T3X3	CG9871	tr|Q8T3X3|Q8T3X3_DROME AT26853p OS=Drosophila melanogaster OX=7227 GN=CG9871 PE=2 SV=1;tr|E2JE76|E2JE76_DROME Ribosomal protein L22-like protein OS=Drosophila melanogaster OX=7227 PE=2 SV=1	6	2728300000	2543700000	4245000000	4703100000	4474050000	2636000000	1.69729	0.763231	0.0175763
Q9VFP1	Cyp6d5	sp|Q9VFP1|CP6D5_DROME Probable cytochrome P450 6d5 OS=Drosophila melanogaster OX=7227 GN=Cyp6d5 PE=2 SV=1	28	1588200000	2005400000	3143700000	2951600000	3047650000	1796800000	1.69615	0.762267	0.0320936
A1ZAK7	Psi	tr|A1ZAK7|A1ZAK7_DROME LD35640p OS=Drosophila melanogaster OX=7227 GN=Psi PE=1 SV=1;tr|A1ZAK8|A1ZAK8_DROME P-element somatic inhibitor, isoform C OS=Drosophila melanogaster OX=7227 GN=Psi PE=1 SV=1;tr|Q960R6|Q960R6_DROME LD38872p OS=Drosophila melanogaster	2	93778000	0	74498000	84523000	79510500	46889000	1.69572	0.761896	0.560594
Q9VZF1	CG1309	tr|Q9VZF1|Q9VZF1_DROME GH07444p OS=Drosophila melanogaster OX=7227 GN=Dmel\CG1309 PE=1 SV=1	17	564970000	798180000	1215800000	1094300000	1155050000	681575000	1.69468	0.761011	0.0692046
E1JGN7	bl;bl-RB	tr|E1JGN7|E1JGN7_DROME Heterogeneous nuclear ribonucleoprotein K, isoform E OS=Drosophila melanogaster OX=7227 GN=HnRNP-K PE=1 SV=1;tr|Q7KA80|Q7KA80_DROME Heterogeneous nuclear ribonucleoprotein (HnRNP) OS=Drosophila melanogaster OX=7227 GN=HnRNP-K PE=2 SV	10	176050000	180110000	299890000	302900000	301395000	178080000	1.69247	0.75913	0.00041968
Q9VMN5	Hsp60C	sp|Q9VMN5|CH60C_DROME 60 kDa heat shock protein homolog 2, mitochondrial OS=Drosophila melanogaster OX=7227 GN=Hsp60C PE=2 SV=2	46	47718000000	45085000000	76936000000	80046000000	78491000000	46401500000	1.69156	0.758356	0.00400711
Q9VJC2	CG7094-RA;CG7094	tr|Q9VJC2|Q9VJC2_DROME FI08417p OS=Drosophila melanogaster OX=7227 GN=Dmel\CG7094 PE=2 SV=2;tr|Q8T8Y2|Q8T8Y2_DROME AT17410p OS=Drosophila melanogaster OX=7227 GN=CG7094 PE=2 SV=1	3	16669000	15401000	20714000	33510000	27112000	16035000	1.6908	0.757707	0.227051
M9PH10	comt	tr|M9PH10|M9PH10_DROME Comatose, isoform B OS=Drosophila melanogaster OX=7227 GN=comt PE=1 SV=1;sp|P46461|NSF1_DROME Vesicle-fusing ATPase 1 OS=Drosophila melanogaster OX=7227 GN=comt PE=2 SV=1	23	1251100000	1258500000	2071300000	2169700000	2120500000	1254800000	1.68991	0.756947	0.00323247
Q8T8X6	CG14339;CG14339-RA	tr|Q8T8X6|Q8T8X6_DROME AT19020p OS=Drosophila melanogaster OX=7227 GN=CG14339 PE=2 SV=1;tr|Q9VPW5|Q9VPW5_DROME FI19356p1 OS=Drosophila melanogaster OX=7227 GN=Dmel\CG14339 PE=2 SV=1;tr|Q5BHV3|Q5BHV3_DROME AT06470p OS=Drosophila melanogaster OX=7227 GN=CG14	3	0	24468000	25233000	16021000	20627000	12234000	1.68604	0.753638	0.586614
Q8IRC2	CG14995-RD	tr|Q8IRC2|Q8IRC2_DROME Uncharacterized protein, isoform D OS=Drosophila melanogaster OX=7227 GN=CT34848 PE=4 SV=1;tr|E1JIC5|E1JIC5_DROME Uncharacterized protein, isoform G OS=Drosophila melanogaster OX=7227 GN=NEST:bs17f06 PE=4 SV=1;tr|Q95U18|Q95U18_DROME	1	292890000	318910000	534420000	497040000	515730000	305900000	1.68594	0.753556	0.0115741
M9NE68	Hsp23	tr|M9NE68|M9NE68_DROME Heat shock protein 23, isoform B OS=Drosophila melanogaster OX=7227 GN=Hsp23 PE=3 SV=1;sp|P02516|HSP23_DROME Heat shock protein 23 OS=Drosophila melanogaster OX=7227 GN=Hsp23 PE=2 SV=2	16	14401000000	12821000000	21744000000	24137000000	22940500000	13611000000	1.68544	0.753124	0.022813
Q9GRE6	Adgf-A2	tr|Q9GRE6|Q9GRE6_DROME Male-specific IDGF OS=Drosophila melanogaster OX=7227 GN=Adgf-A2 PE=2 SV=1;tr|Q8IHF6|Q8IHF6_DROME AT05468p OS=Drosophila melanogaster OX=7227 GN=Adgf-A2 PE=2 SV=1;tr|Q0E8D8|Q0E8D8_DROME Adenosine deaminase-related growth factor A2, i	3	30286000	38653000	62262000	53921000	58091500	34469500	1.6853	0.753007	0.0572207
M9NDC3	Fs(2)Ket	tr|M9NDC3|M9NDC3_DROME Female sterile (2) ketel, isoform B OS=Drosophila melanogaster OX=7227 GN=Fs(2)Ket PE=4 SV=1;sp|O18388|IMB_DROME Importin subunit beta OS=Drosophila melanogaster OX=7227 GN=Fs(2)Ket PE=1 SV=2	13	217730000	282960000	501410000	342000000	421705000	250345000	1.6845	0.752316	0.184901
Q9VZH1	CG18675	sp|Q9VZH1|CF298_DROME Cilia- and flagella-associated protein 298 OS=Drosophila melanogaster OX=7227 GN=CG18675 PE=2 SV=2	16	715240000	709440000	1261000000	1137500000	1199250000	712340000	1.68354	0.751495	0.0157393
A0A0B4LFD2	Hsc70-5	tr|A0A0B4LFD2|A0A0B4LFD2_DROME Heat shock protein cognate 5, isoform B OS=Drosophila melanogaster OX=7227 GN=Hsc70-5 PE=3 SV=1;sp|P29845|HSP7E_DROME Heat shock 70 kDa protein cognate 5 OS=Drosophila melanogaster OX=7227 GN=Hsc70-5 PE=1 SV=2	46	13597000000	13606000000	22365000000	23432000000	22898500000	13601500000	1.68353	0.751487	0.00327699
Q8INF7	CG31320	sp|Q8INF7|DAAF5_DROME Dynein assembly factor 5, axonemal OS=Drosophila melanogaster OX=7227 GN=HEATR2 PE=2 SV=1	24	478850000	600860000	842020000	974080000	908050000	539855000	1.68203	0.7502	0.054762
Q9V3V9	EndoGI	tr|Q9V3V9|Q9V3V9_DROME Endonuclease G inhibitor, isoform A OS=Drosophila melanogaster OX=7227 GN=EndoGI PE=1 SV=1	8	313420000	327560000	553580000	524290000	538935000	320490000	1.6816	0.749832	0.00549649
Q9VA41	Npc2h;Npc2g	tr|Q9VA41|Q9VA41_DROME GEO08227p1 OS=Drosophila melanogaster OX=7227 GN=Npc2h PE=1 SV=1;tr|Q8IMH5|Q8IMH5_DROME Niemann-Pick type C-2h, isoform B OS=Drosophila melanogaster OX=7227 GN=Npc2h PE=4 SV=1;tr|Q9VA42|Q9VA42_DROME Niemann-Pick type C-2g, isoform A	3	51067000	36941000	77417000	70513000	73965000	44004000	1.68087	0.749208	0.0624664
Q9V3U6	26-29-p	tr|Q9V3U6|Q9V3U6_DROME 26-29kD-proteinase OS=Drosophila melanogaster OX=7227 GN=26-29-p PE=1 SV=1	12	795060000	920690000	1118500000	1762400000	1440450000	857875000	1.67909	0.74768	0.217713
Q24506	ScpX	tr|Q24506|Q24506_DROME Sterol carrier protein x OS=Drosophila melanogaster OX=7227 GN=ScpX PE=2 SV=1;tr|Q24507|Q24507_DROME Sterol carrier protein x-related thiolase OS=Drosophila melanogaster OX=7227 GN=ScpX PE=2 SV=1	2	872150000	1087200000	1273700000	2010800000	1642250000	979675000	1.67632	0.745299	0.226518
Q7K3P0	CysRS-m	tr|Q7K3P0|Q7K3P0_DROME Cysteinyl-tRNA synthetase, mitochondrial, isoform A OS=Drosophila melanogaster OX=7227 GN=CysRS-m PE=2 SV=1	22	1167700000	1164600000	2039100000	1870100000	1954600000	1166150000	1.67611	0.74512	0.0112955
Q9VQQ0	Ptpa;Ptpa-RA	tr|Q9VQQ0|Q9VQQ0_DROME Serine/threonine-protein phosphatase 2A activator OS=Drosophila melanogaster OX=7227 GN=Ptpa PE=1 SV=1;tr|Q24466|Q24466_DROME Serine/threonine-protein phosphatase 2A activator OS=Drosophila melanogaster OX=7227 GN=Ptpa PE=2 SV=1;tr|D	4	45503000	79512000	109480000	99825000	104652500	62507500	1.67424	0.743506	0.139919
Q9VG69	CG5844	tr|Q9VG69|Q9VG69_DROME LP03547p OS=Drosophila melanogaster OX=7227 GN=Dmel\CG5844 PE=1 SV=1	18	1325900000	1412600000	2236900000	2347800000	2292350000	1369250000	1.67416	0.743441	0.00576348
Q9VJW5	BG:DS08249.3	tr|Q9VJW5|Q9VJW5_DROME LP07794p OS=Drosophila melanogaster OX=7227 GN=DS08249.3 PE=2 SV=1	3	42138000	54853000	70951000	91182000	81066500	48495500	1.67163	0.741255	0.11233
Q9VCY3	CSN6	sp|Q9VCY3|CSN6_DROME COP9 signalosome complex subunit 6 OS=Drosophila melanogaster OX=7227 GN=CSN6 PE=1 SV=1	5	99915000	144780000	203690000	204820000	204255000	122347500	1.66947	0.739387	0.0675403
X2JIQ5	RpL17	tr|X2JIQ5|X2JIQ5_DROME Ribosomal protein L17, isoform E OS=Drosophila melanogaster OX=7227 GN=RpL17 PE=3 SV=1;sp|Q9W3W8|RL17_DROME 60S ribosomal protein L17 OS=Drosophila melanogaster OX=7227 GN=RpL17 PE=1 SV=1	9	3442600000	1810700000	3384500000	5377800000	4381150000	2626650000	1.66796	0.738086	0.30628
Q8T0D6	CG12746	tr|Q8T0D6|Q8T0D6_DROME LD09836p OS=Drosophila melanogaster OX=7227 GN=CG12746 PE=2 SV=1;tr|Q8IGV3|Q8IGV3_DROME RE23632p OS=Drosophila melanogaster OX=7227 GN=Dmel\CG12746 PE=2 SV=1	2	0	12632000	9259500	11795000	10527250	6316000	1.66676	0.737046	0.580409
Q9VBN5	RpL27	tr|Q9VBN5|Q9VBN5_DROME 60S ribosomal protein L27 OS=Drosophila melanogaster OX=7227 GN=RpL27 PE=1 SV=1	8	4045000000	4224100000	6930100000	6848800000	6889450000	4134550000	1.66631	0.736658	0.00127192
Q7KSP6	Sbf	tr|Q7KSP6|Q7KSP6_DROME SET domain binding factor, isoform B OS=Drosophila melanogaster OX=7227 GN=Sbf PE=1 SV=1;tr|Q960A9|Q960A9_DROME SD10541p OS=Drosophila melanogaster OX=7227 GN=Sbf PE=2 SV=1;tr|Q9VGH9|Q9VGH9_DROME SET domain binding factor, isoform A	14	239260000	59945000	227830000	269720000	248775000	149602500	1.66291	0.733707	0.394089
Q9VMH8	Pfdn1	tr|Q9VMH8|Q9VMH8_DROME GEO07746p1 OS=Drosophila melanogaster OX=7227 GN=Pfdn1 PE=1 SV=2	6	217200000	171140000	291530000	353440000	322485000	194170000	1.66084	0.731912	0.0797458
Q9VUC1	Hsc70Cb	tr|Q9VUC1|Q9VUC1_DROME Hsc70Cb, isoform A OS=Drosophila melanogaster OX=7227 GN=Hsc70Cb PE=1 SV=1;tr|Q9XZT5|Q9XZT5_DROME Heatshock protein cognate 70Cb OS=Drosophila melanogaster OX=7227 GN=Hsc70Cb PE=3 SV=1;tr|M9MSL3|M9MSL3_DROME Hsc70Cb, isoform G OS=Dro	42	8193900000	8708200000	13869000000	14184000000	14026500000	8451050000	1.65973	0.730953	0.00291245
C4JC98		tr|C4JC98|C4JC98_DROME MIP06742p (Fragment) OS=Drosophila melanogaster OX=7227 PE=2 SV=1	2	141450000	275530000	422740000	267140000	344940000	208490000	1.65447	0.726367	0.315289
Q9V463	Nup154	sp|Q9V463|NU154_DROME Nuclear pore complex protein Nup154 OS=Drosophila melanogaster OX=7227 GN=Nup154 PE=1 SV=1	2	0	27450000	17734000	27646000	22690000	13725000	1.65319	0.72525	0.601554
Q8SXU3	CG8207	tr|Q8SXU3|Q8SXU3_DROME RE21160p OS=Drosophila melanogaster OX=7227 GN=Dmel\CG8207 PE=1 SV=1	5	21500000	64247000	81344000	60203000	70773500	42873500	1.65075	0.723123	0.362531
O76928	cm	tr|O76928|O76928_DROME Carmine, isoform A OS=Drosophila melanogaster OX=7227 GN=cm PE=1 SV=1	2	17878000	0	15271000	14232000	14751500	8939000	1.65024	0.722676	0.582833
Q9VTV3	Adk1	tr|Q9VTV3|Q9VTV3_DROME AT17975p OS=Drosophila melanogaster OX=7227 GN=Adk1 PE=1 SV=1;tr|Q8IQG9|Q8IQG9_DROME Adenylate kinase 1, isoform B OS=Drosophila melanogaster OX=7227 GN=Adk1 PE=1 SV=1	5	222440000	228260000	393490000	350110000	371800000	225350000	1.64988	0.722359	0.0216088
Q9VPS5	Hsp60B	sp|Q9VPS5|CH60B_DROME 60 kDa heat shock protein homolog 1, mitochondrial OS=Drosophila melanogaster OX=7227 GN=Hsp60B PE=2 SV=1	46	12648000000	12580000000	19935000000	21615000000	20775000000	12614000000	1.64698	0.719823	0.0104457
C7LA86	janA-RB;janA	tr|C7LA86|C7LA86_DROME FI13730p (Fragment) OS=Drosophila melanogaster OX=7227 GN=janA-RB PE=2 SV=1;sp|P20348|JANA_DROME Sex-regulated protein janus-A OS=Drosophila melanogaster OX=7227 GN=janA PE=2 SV=2	4	217570000	174390000	298410000	345540000	321975000	195980000	1.6429	0.716242	0.0587322
M9PI40	CG10660	tr|M9PI40|M9PI40_DROME Uncharacterized protein, isoform B OS=Drosophila melanogaster OX=7227 GN=Dmel\CG10660 PE=4 SV=1;tr|Q9VTY0|Q9VTY0_DROME RE46702p OS=Drosophila melanogaster OX=7227 GN=Dmel\CG10660 PE=2 SV=1	1	0	4997100	0	8204700	4102350	2498550	1.64189	0.715359	0.770219
Q24574	Ubp64E	sp|Q24574|UBPE_DROME Ubiquitin carboxyl-terminal hydrolase 47 OS=Drosophila melanogaster OX=7227 GN=Usp47 PE=1 SV=2	15	192300000	232410000	364230000	332190000	348210000	212355000	1.63975	0.71348	0.0338926
Q8IQZ1	GS	tr|Q8IQZ1|Q8IQZ1_DROME Glutathione synthetase OS=Drosophila melanogaster OX=7227 GN=Gss2 PE=1 SV=2;tr|A3FP35|A3FP35_DROME Glutathione synthetase OS=Drosophila melanogaster OX=7227 PE=2 SV=1	2	63092000	0	48117000	55280000	51698500	31546000	1.63883	0.712665	0.590518
Q9VI77	CG1288-RA;CG1288	tr|Q9VI77|Q9VI77_DROME FI08143p OS=Drosophila melanogaster OX=7227 GN=anon-SAGE:Wang-119 PE=2 SV=1;tr|Q8T3P7|Q8T3P7_DROME AT26093p OS=Drosophila melanogaster OX=7227 GN=CG1288 PE=2 SV=1	7	658530000	756220000	1104200000	1212500000	1158350000	707375000	1.63753	0.711524	0.0251657
Q9VA83	Fer2LCH	tr|Q9VA83|Q9VA83_DROME Ferritin OS=Drosophila melanogaster OX=7227 GN=Fer2LCH PE=1 SV=1;tr|A0A0B4KHF0|A0A0B4KHF0_DROME Ferritin OS=Drosophila melanogaster OX=7227 GN=Fer2LCH PE=1 SV=1;tr|Q9U7A3|Q9U7A3_DROME Ferritin OS=Drosophila melanogaster OX=7227 GN=Fe	13	1885000000	2211900000	3702200000	3005800000	3354000000	2048450000	1.63734	0.71135	0.0769242
Q9VL89	und	tr|Q9VL89|Q9VL89_DROME Methionine aminopeptidase 2 OS=Drosophila melanogaster OX=7227 GN=und PE=1 SV=1;tr|O61540|O61540_DROME Methionine aminopeptidase 2 OS=Drosophila melanogaster OX=7227 GN=und PE=2 SV=1	18	989180000	1004600000	1547100000	1716900000	1632000000	996890000	1.63709	0.711135	0.0175443
Q9W5C5	CG11663	tr|Q9W5C5|Q9W5C5_DROME Uncharacterized protein, isoform A OS=Drosophila melanogaster OX=7227 GN=BcDNA:AT05678 PE=4 SV=1;tr|Q8T918|Q8T918_DROME AT05678p (Fragment) OS=Drosophila melanogaster OX=7227 GN=CG11663 PE=2 SV=2	3	256110000	248410000	323390000	501490000	412440000	252260000	1.63498	0.709273	0.214153
Q9VZ72	ATPsynCF6L	tr|Q9VZ72|Q9VZ72_DROME ATP synthase, coupling factor 6-like OS=Drosophila melanogaster OX=7227 GN=ATPsynCF6L PE=2 SV=1;tr|Q4QQ07|Q4QQ07_DROME IP06415p (Fragment) OS=Drosophila melanogaster OX=7227 PE=2 SV=1	7	704840000	878770000	1135400000	1450600000	1293000000	791805000	1.63298	0.707505	0.108411
Q7K2W2	CG11060	tr|Q7K2W2|Q7K2W2_DROME GH04548p OS=Drosophila melanogaster OX=7227 GN=Dmel\CG11060 PE=2 SV=1	5	0	36300000	28271000	30960000	29615500	18150000	1.63171	0.706383	0.593084
Q9VT61	BcDNA.GH07921	tr|Q9VT61|Q9VT61_DROME LD27033p OS=Drosophila melanogaster OX=7227 GN=Dmel\CG8108 PE=1 SV=1;tr|Q7KMK8|Q7KMK8_DROME BcDNA.GH07921 OS=Drosophila melanogaster OX=7227 GN=BcDNA.GH07921 PE=2 SV=1	2	0	35375000	34214000	23476000	28845000	17687500	1.63081	0.705591	0.607441
M9PB84	RpS2	tr|M9PB84|M9PB84_DROME Ribosomal protein S2, isoform B OS=Drosophila melanogaster OX=7227 GN=RpS2 PE=3 SV=1;sp|P31009|RS2_DROME 40S ribosomal protein S2 OS=Drosophila melanogaster OX=7227 GN=RpS2 PE=1 SV=2	10	6146100000	817950000	4519300000	6835200000	5677250000	3482025000	1.63044	0.705266	0.528701
Q9VKF8	\CG4983	tr|Q9VKF8|Q9VKF8_DROME GH17939p OS=Drosophila melanogaster OX=7227 GN=Dmel\CG4983 PE=2 SV=1	12	213120000	191230000	279530000	377120000	328325000	202175000	1.62396	0.69952	0.127722
P32234	128up	sp|P32234|128UP_DROME GTP-binding protein 128up OS=Drosophila melanogaster OX=7227 GN=128up PE=2 SV=2	10	186630000	315260000	412320000	402560000	407440000	250945000	1.62362	0.699216	0.136048
Q9VXZ8	pdgy	tr|Q9VXZ8|Q9VXZ8_DROME BcDNA.GH02901 OS=Drosophila melanogaster OX=7227 GN=pdgy PE=1 SV=2	4	53049000	51833000	108750000	61534000	85142000	52441000	1.62358	0.699176	0.300387
P02572	Act42A	sp|P02572|ACT2_DROME Actin-42A OS=Drosophila melanogaster OX=7227 GN=Act42A PE=1 SV=3	1	45958000	16181000	56262000	44588000	50425000	31069500	1.62297	0.69864	0.34978
Q9V3I2	Rab5	tr|Q9V3I2|Q9V3I2_DROME Drab5 OS=Drosophila melanogaster OX=7227 GN=Rab5 PE=1 SV=1	4	170810000	121260000	186380000	287290000	236835000	146035000	1.62177	0.697568	0.247597
B9EQV2	Fer1HCH-RB;Fer1HCH-RD;Fer1HCH	tr|B9EQV2|B9EQV2_DROME Ferritin (Fragment) OS=Drosophila melanogaster OX=7227 GN=Fer1HCH-RB PE=2 SV=1;tr|B8A405|B8A405_DROME Ferritin OS=Drosophila melanogaster OX=7227 GN=Fer1HCH PE=1 SV=1;tr|A0A0B4KI27|A0A0B4KI27_DROME Ferritin OS=Drosophila melanogaster	3	1022200000	1379800000	1720400000	2172900000	1946650000	1201000000	1.62086	0.696757	0.12265
A0A126GUT1	Tctp-RA;Tctp	tr|A0A126GUT1|A0A126GUT1_DROME Translationally controlled tumor protein, isoform B OS=Drosophila melanogaster OX=7227 GN=Tctp PE=3 SV=1;tr|S5PU30|S5PU30_DROME IP21842p1 (Fragment) OS=Drosophila melanogaster OX=7227 GN=Tctp-RA PE=2 SV=1;sp|Q9VGS2|TCTP_DROME	14	1091700000	1010600000	1972800000	1427700000	1700250000	1051150000	1.61751	0.693778	0.142639
Q95SB2	CG10340;anon2A5	tr|Q95SB2|Q95SB2_DROME GM04207p OS=Drosophila melanogaster OX=7227 GN=CG10340 PE=2 SV=1;tr|O16050|O16050_DROME Anon2A5 (Fragment) OS=Drosophila melanogaster OX=7227 GN=anon2A5 PE=2 SV=1;tr|Q9VES8|Q9VES8_DROME RE28913p OS=Drosophila melanogaster OX=7227 GN=	5	209570000	14992000	246110000	117030000	181570000	112281000	1.6171	0.693412	0.613038
Q9VVM7	CG14353-RA	tr|Q9VVM7|Q9VVM7_DROME IP21091p OS=Drosophila melanogaster OX=7227 GN=Dmel\CG14353 PE=1 SV=1;tr|B3DNI4|B3DNI4_DROME IP21291p (Fragment) OS=Drosophila melanogaster OX=7227 GN=CG14353-RA PE=2 SV=1	10	157700000	207480000	324250000	266200000	295225000	182590000	1.61687	0.693207	0.0985036
Q9VDT5	CG4572-RC	tr|Q9VDT5|Q9VDT5_DROME Carboxypeptidase OS=Drosophila melanogaster OX=7227 GN=CT14806 PE=1 SV=1	13	1301400000	1313500000	2050900000	2175800000	2113350000	1307450000	1.61639	0.692776	0.00600666
Q4QQC4		tr|Q4QQC4|Q4QQC4_DROME Histone acetyltransferase type B catalytic subunit OS=Drosophila melanogaster OX=7227 PE=2 SV=1;tr|Q0KIB3|Q0KIB3_DROME Histone acetyltransferase type B catalytic subunit OS=Drosophila melanogaster OX=7227 GN=Hat1 PE=1 SV=1	3	18224000	13355000	23358000	27678000	25518000	15789500	1.61614	0.69255	0.096063
O46079	EG:39E1.2	tr|O46079|O46079_DROME EG:39E1.2 protein OS=Drosophila melanogaster OX=7227 GN=Dmel\CG3587 PE=1 SV=1	3	7240700	8823500	13518000	12343000	12930500	8032100	1.60985	0.686929	0.0381836
Q95RC5	CG5745	tr|Q95RC5|Q95RC5_DROME LD44506p OS=Drosophila melanogaster OX=7227 GN=Dmel\CG5745 PE=2 SV=1	1	0	24173000	18583000	20317000	19450000	12086500	1.60923	0.686374	0.605213
Q9VL18	eEF1delta	sp|Q9VL18|EF1D_DROME Probable elongation factor 1-delta OS=Drosophila melanogaster OX=7227 GN=eEF1delta PE=1 SV=1	18	1356200000	1526700000	2795500000	1843500000	2319500000	1441450000	1.60914	0.686293	0.211061
M9PBU4	DmSNX21	tr|M9PBU4|M9PBU4_DROME Uncharacterized protein, isoform B OS=Drosophila melanogaster OX=7227 GN=DmSNX21 PE=1 SV=1;tr|Q9VQG1|Q9VQG1_DROME LD12265p OS=Drosophila melanogaster OX=7227 GN=DmSNX21 PE=1 SV=2	2	15455000	10611000	19318000	22621000	20969500	13033000	1.60895	0.686123	0.113642
Q8SXZ9	mRpL49	tr|Q8SXZ9|Q8SXZ9_DROME RE35556p OS=Drosophila melanogaster OX=7227 GN=mRpL49 PE=2 SV=1;tr|F3YDM8|F3YDM8_DROME MIP20590p OS=Drosophila melanogaster OX=7227 GN=mRpL49 PE=1 SV=1;sp|Q9VYI3|RM49_DROME Probable 39S ribosomal protein L49, mitochondrial OS=Drosoph	2	15531000	0	12395000	12587000	12491000	7765500	1.60852	0.685738	0.604771
Q9VXQ5	Tcp-1zeta	tr|Q9VXQ5|Q9VXQ5_DROME Chaperonin containing TCP1 subunit 6 OS=Drosophila melanogaster OX=7227 GN=CCT6 PE=1 SV=1	30	4181400000	3875900000	6679400000	6275400000	6477400000	4028650000	1.60783	0.685118	0.0105273
Q9VI56	CG1943	tr|Q9VI56|Q9VI56_DROME GEO05313p1 OS=Drosophila melanogaster OX=7227 GN=Dmel\CG1943 PE=1 SV=1	5	225900000	189670000	334850000	333190000	334020000	207785000	1.60753	0.684843	0.0200185
M9PBL3	Hsp83	tr|M9PBL3|M9PBL3_DROME Heat shock protein 83, isoform B OS=Drosophila melanogaster OX=7227 GN=Hsp83 PE=3 SV=1;sp|P02828|HSP83_DROME Heat shock protein 83 OS=Drosophila melanogaster OX=7227 GN=Hsp83 PE=1 SV=1	73	60674000000	60023000000	96998000000	97000000000	96999000000	60348500000	1.60731	0.684652	7.88669e-05
O96828	Psi	tr|O96828|O96828_DROME EG:EG0003.2 protein (Fbgn0014870;psi protein) OS=Drosophila melanogaster OX=7227 GN=Psi PE=4 SV=1	3	958140000	923960000	1392400000	1632600000	1512500000	941050000	1.60725	0.684592	0.0422305
Q9VXB0	CG9132	sp|Q9VXB0|NECAP_DROME NECAP-like protein CG9132 OS=Drosophila melanogaster OX=7227 GN=CG9132 PE=2 SV=1;tr|M9NE07|M9NE07_DROME Uncharacterized protein, isoform C OS=Drosophila melanogaster OX=7227 GN=CG32566 PE=4 SV=1	3	32609000	45661000	48272000	77498000	62885000	39135000	1.60687	0.684256	0.276076
Q8T8S2	CG3788	tr|Q8T8S2|Q8T8S2_DROME Uridine phosphorylase OS=Drosophila melanogaster OX=7227 GN=Dmel\CG3788 PE=2 SV=1	15	707500000	1179700000	1542100000	1488100000	1515100000	943600000	1.60566	0.683166	0.137997
D3DMX2	lin19-RC;lin19	tr|D3DMX2|D3DMX2_DROME AT30355p OS=Drosophila melanogaster OX=7227 GN=lin19-RC PE=2 SV=1;sp|Q24311|CUL1_DROME Cullin homolog 1 OS=Drosophila melanogaster OX=7227 GN=Cul1 PE=1 SV=2	19	486020000	473630000	711070000	829570000	770320000	479825000	1.60542	0.68295	0.0395756
A0A0B4K7R1	Spase22-23	tr|A0A0B4K7R1|A0A0B4K7R1_DROME Signal peptidase complex subunit 3 OS=Drosophila melanogaster OX=7227 GN=Spase22-23 PE=3 SV=1;sp|Q9VCA9|SPCS3_DROME Signal peptidase complex subunit 3 OS=Drosophila melanogaster OX=7227 GN=Spase22-23 PE=2 SV=1	3	64869000	116220000	140320000	150250000	145285000	90544500	1.60457	0.682187	0.171386
Q6IGD9	CG34188-RA	tr|Q6IGD9|Q6IGD9_DROME HDC06561 OS=Drosophila melanogaster OX=7227 GN=CG34188-RA PE=2 SV=1;tr|A2VEL9|A2VEL9_DROME IP17949p (Fragment) OS=Drosophila melanogaster OX=7227 PE=2 SV=1	2	71761000	80196000	116900000	126760000	121830000	75978500	1.60348	0.681206	0.0194395
B5RJN7	CG7993-RA;CG7993	tr|B5RJN7|B5RJN7_DROME FI07636p (Fragment) OS=Drosophila melanogaster OX=7227 GN=CG7993-RA PE=2 SV=1;sp|Q9VEB3|RPF2_DROME Ribosome production factor 2 homolog OS=Drosophila melanogaster OX=7227 GN=Non3 PE=2 SV=3	2	16338000	0	16712000	9458200	13085100	8169000	1.6018	0.679694	0.637523
Q9VN30	CG14651	tr|Q9VN30|Q9VN30_DROME Uncharacterized protein OS=Drosophila melanogaster OX=7227 GN=Dmel\CG14651 PE=4 SV=3;tr|Q1LZ49|Q1LZ49_DROME AT27333p (Fragment) OS=Drosophila melanogaster OX=7227 GN=CG14651 PE=2 SV=1	7	40978000	63904000	85915000	81971000	83943000	52441000	1.60071	0.678715	0.11357
Q9VG21	CG10909	tr|Q9VG21|Q9VG21_DROME IP10714p OS=Drosophila melanogaster OX=7227 GN=Dmel\CG10909 PE=2 SV=1	2	9353700	10072000	16601000	14482000	15541500	9712850	1.6001	0.678159	0.0349205
Q6GKZ1	klhl10	tr|Q6GKZ1|Q6GKZ1_DROME AT19737p OS=Drosophila melanogaster OX=7227 GN=klhl10 PE=1 SV=1	19	528670000	440030000	761190000	788490000	774840000	484350000	1.59975	0.677848	0.0245509
A0A0B4JD21	CG10253-RA;CG10253	tr|A0A0B4JD21|A0A0B4JD21_DROME Alkylglycerone-phosphate synthase OS=Drosophila melanogaster OX=7227 GN=ADPS PE=3 SV=1;tr|D5SHU3|D5SHU3_DROME Alkylglycerone-phosphate synthase (Fragment) OS=Drosophila melanogaster OX=7227 GN=CG10253-RA PE=2 SV=1;sp|Q9V778|A	14	249850000	273840000	466130000	371290000	418710000	261845000	1.59908	0.677238	0.0850156
Q9XYZ5	pic	sp|Q9XYZ5|DDB1_DROME DNA damage-binding protein 1 OS=Drosophila melanogaster OX=7227 GN=pic PE=1 SV=1	26	607980000	639570000	1007300000	982100000	994700000	623775000	1.59465	0.673236	0.00295405
Q9VGM5	CG14708	tr|Q9VGM5|Q9VGM5_DROME IP07109p OS=Drosophila melanogaster OX=7227 GN=Dmel\CG14708 PE=2 SV=1	8	206260000	252560000	341700000	389580000	365640000	229410000	1.59383	0.672496	0.0548855
A1Z909	CG8545-RA	tr|A1Z909|A1Z909_DROME LD11307p OS=Drosophila melanogaster OX=7227 GN=CG8545-RA PE=1 SV=1	4	0	38488000	30732000	30610000	30671000	19244000	1.5938	0.672467	0.612866
Q9VAZ1	mil	tr|Q9VAZ1|Q9VAZ1_DROME AT14585p OS=Drosophila melanogaster OX=7227 GN=mil PE=2 SV=2	24	11234000000	9349700000	17782000000	15014000000	16398000000	10291850000	1.5933	0.672018	0.0676414
D0IQ87	xmas-1-RA;xmas-1	tr|D0IQ87|D0IQ87_DROME GH12858p (Fragment) OS=Drosophila melanogaster OX=7227 GN=xmas-1-RA PE=2 SV=1;sp|Q9U3V8|XMAS1_DROME Protein xmas-1 OS=Drosophila melanogaster OX=7227 GN=xmas-1 PE=4 SV=2	21	441200000	435090000	691930000	703900000	697915000	438145000	1.59289	0.671643	0.00066846
M9NF14	Imp	tr|M9NF14|M9NF14_DROME IGF-II mRNA-binding protein, isoform L OS=Drosophila melanogaster OX=7227 GN=Imp PE=1 SV=1;tr|Q8IR99|Q8IR99_DROME IGF-II mRNA-binding protein, isoform D OS=Drosophila melanogaster OX=7227 GN=Imp PE=1 SV=1;tr|Q8IGK4|Q8IGK4_DROME RE729	1	9731700	12286000	16756000	18306000	17531000	11008850	1.59245	0.671245	0.048666
Q9VQY5	CG15429-RA;CG15429	tr|Q9VQY5|Q9VQY5_DROME AT30604p1 OS=Drosophila melanogaster OX=7227 GN=Dmel\CG15429 PE=2 SV=2;tr|Q8MZ93|Q8MZ93_DROME AT23465p OS=Drosophila melanogaster OX=7227 GN=CG15429 PE=2 SV=1	7	18780000	26553000	27716000	44446000	36081000	22666500	1.59182	0.670678	0.283072
Q9VC18	BEST:GH11240	tr|Q9VC18|Q9VC18_DROME RE29555p OS=Drosophila melanogaster OX=7227 GN=BEST:GH11240 PE=1 SV=1	23	831540000	730400000	1164700000	1321200000	1242950000	780970000	1.59155	0.670429	0.0383475
Q9VRB4	CG1835	tr|Q9VRB4|Q9VRB4_DROME GEO08968p1 OS=Drosophila melanogaster OX=7227 GN=anon-WO0140519.219 PE=2 SV=1;tr|Q8IQ36|Q8IQ36_DROME Uncharacterized protein, isoform C OS=Drosophila melanogaster OX=7227 GN=Dmel\CG1835 PE=4 SV=2	6	176390000	289980000	396910000	345110000	371010000	233185000	1.59105	0.669983	0.157922
Q9VI81	CG14607-RB;CG14607-RA	tr|Q9VI81|Q9VI81_DROME FI18455p1 OS=Drosophila melanogaster OX=7227 GN=Dmel\CG14607 PE=2 SV=2;tr|C0PVA5|C0PVA5_DROME MIP08801p OS=Drosophila melanogaster OX=7227 GN=CG14607-RA PE=2 SV=1	1	59743000	56340000	101440000	83238000	92339000	58041500	1.59091	0.669855	0.0657667
Q8IPK2	NEST:bs35c08	tr|Q8IPK2|Q8IPK2_DROME AT02387p OS=Drosophila melanogaster OX=7227 GN=NEST:bs35c08 PE=2 SV=1	6	271000000	237910000	445880000	363470000	404675000	254455000	1.59036	0.669353	0.0773665
N0A733	CSN7-RA;CSN7	tr|N0A733|N0A733_DROME FI20803p1 OS=Drosophila melanogaster OX=7227 GN=CSN7-RA PE=2 SV=1;sp|Q9V4S8|CSN7_DROME COP9 signalosome complex subunit 7 OS=Drosophila melanogaster OX=7227 GN=CSN7 PE=1 SV=2	11	240090000	216300000	351020000	373720000	362370000	228195000	1.58798	0.667196	0.014685
Q8T437	CG9316	tr|Q8T437|Q8T437_DROME AT19096p OS=Drosophila melanogaster OX=7227 GN=CG9316 PE=2 SV=1	1	26953000	35359000	44120000	54784000	49452000	31156000	1.58724	0.666519	0.114527
O77293	fidipidine	tr|O77293|O77293_DROME Fidipidine OS=Drosophila melanogaster OX=7227 GN=fidipidine PE=4 SV=1;tr|A1ZAC7|A1ZAC7_DROME Fidipidine OS=Drosophila melanogaster OX=7227 GN=fidipidine PE=1 SV=1	2	38823000	0	25270000	36323000	30796500	19411500	1.58651	0.665855	0.629512
Q9VA45	eIF4H2	tr|Q9VA45|Q9VA45_DROME Eukaryotic translation initiation factor 4H2, isoform A OS=Drosophila melanogaster OX=7227 GN=eIF4H2 PE=2 SV=1	2	437020000	424600000	632910000	733990000	683450000	430810000	1.58643	0.665784	0.0383043
Q9XZE4	Mpcp	tr|Q9XZE4|Q9XZE4_DROME Phosphate transporter OS=Drosophila melanogaster OX=7227 GN=Mpcp2 PE=2 SV=1;tr|Q0E8E8|Q0E8E8_DROME MIP08013p1 OS=Drosophila melanogaster OX=7227 GN=Mpcp2 PE=1 SV=1	6	1234900000	2332800000	2703300000	2954700000	2829000000	1783850000	1.5859	0.665298	0.204612
Q7K556	CG5544	sp|Q7K556|TTD14_DROME TRPL translocation defect protein 14 OS=Drosophila melanogaster OX=7227 GN=Ttd14 PE=1 SV=1;tr|A8DYI2|A8DYI2_DROME TRPL translocation defect 14, isoform C OS=Drosophila melanogaster OX=7227 GN=Ttd14 PE=1 SV=1	6	57457000	14612000	54938000	59354000	57146000	36034500	1.58587	0.665274	0.430311
Q7K2Q5	CG18568	tr|Q7K2Q5|Q7K2Q5_DROME GH18325p OS=Drosophila melanogaster OX=7227 GN=Dmel\CG18568 PE=2 SV=1	11	196210000	59265000	224660000	180040000	202350000	127737500	1.58411	0.663671	0.409017
O61650	Hop	tr|O61650|O61650_DROME Hsp70/Hsp90 organizing protein homolog OS=Drosophila melanogaster OX=7227 GN=Stip1 PE=2 SV=1;tr|Q9VPN5|Q9VPN5_DROME LD03220p OS=Drosophila melanogaster OX=7227 GN=Stip1 PE=1 SV=1;tr|Q867V1|Q867V1_DROME Hsp70/Hsp90 organizing protein	33	6513800000	6451000000	10152000000	10375000000	10263500000	6482400000	1.58329	0.662923	0.000937233
Q95SD0		tr|Q95SD0|Q95SD0_DROME GM03203p OS=Drosophila melanogaster OX=7227 PE=2 SV=1	1	53585000	70875000	52412000	144180000	98296000	62230000	1.57956	0.659522	0.520648
Q9VDC2	CG5919;CG5919-RA	tr|Q9VDC2|Q9VDC2_DROME CG5919 protein OS=Drosophila melanogaster OX=7227 GN=Idi PE=2 SV=1;tr|Q8MRH1|Q8MRH1_DROME RE22306p OS=Drosophila melanogaster OX=7227 GN=Idi PE=2 SV=1;tr|A0APV5|A0APV5_DROME CG5919 protein OS=Drosophila melanogaster OX=7227 GN=CG5919	1	0	20611000	16111000	16419000	16265000	10305500	1.57828	0.658356	0.621548
Q9VRL1	Uev1A	tr|Q9VRL1|Q9VRL1_DROME GEO06356p1 OS=Drosophila melanogaster OX=7227 GN=Uev1A PE=1 SV=1;tr|Q8IGH9|Q8IGH9_DROME RH13862p (Fragment) OS=Drosophila melanogaster OX=7227 GN=Uev1A PE=2 SV=1;tr|Q8IQ53|Q8IQ53_DROME GEO11416p1 OS=Drosophila melanogaster OX=7227 GN	5	238110000	221240000	339680000	385210000	362445000	229675000	1.57808	0.658168	0.0318468
Q7K199	CG13344;CG13344-RA	tr|Q7K199|Q7K199_DROME GM02568p OS=Drosophila melanogaster OX=7227 GN=CG13344 PE=2 SV=1;tr|A8WHE3|A8WHE3_DROME AT19141p OS=Drosophila melanogaster OX=7227 GN=CG13344 PE=2 SV=1;tr|A1Z9I6|A1Z9I6_DROME Uncharacterized protein, isoform A OS=Drosophila melanoga	2	9358900	11631000	13807000	19308000	16557500	10494950	1.57766	0.65779	0.17853
Q9VJ30	Nak	tr|Q9VJ30|Q9VJ30_DROME Numb-associated kinase, isoform A OS=Drosophila melanogaster OX=7227 GN=Nak PE=1 SV=2;tr|Q9U485|Q9U485_DROME Numb-associated kinase OS=Drosophila melanogaster OX=7227 GN=Nak PE=2 SV=1;tr|Q8MSQ7|Q8MSQ7_DROME SD07306p OS=Drosophila mel	3	0	32199000	29228000	21550000	25389000	16099500	1.57701	0.657188	0.631113
Q7K3W2	CG8728-RA	tr|Q7K3W2|Q7K3W2_DROME GH09295p OS=Drosophila melanogaster OX=7227 GN=CG8728-RA PE=1 SV=1	18	1518300000	1388400000	2257400000	2326000000	2291700000	1453350000	1.57684	0.657036	0.00758882
Q7K3V6	mEFTu2	tr|Q7K3V6|Q7K3V6_DROME AT01345p OS=Drosophila melanogaster OX=7227 GN=mEFTu2 PE=1 SV=1	16	268460000	363680000	471180000	523790000	497485000	316070000	1.57397	0.654409	0.0793457
B5RJ67	Jupiter-RD;Jupiter	tr|B5RJ67|B5RJ67_DROME FI07631p (Fragment) OS=Drosophila melanogaster OX=7227 GN=Jupiter-RD PE=2 SV=1;sp|Q9I7K0|JUPIT_DROME Microtubule-associated protein Jupiter OS=Drosophila melanogaster OX=7227 GN=Jupiter PE=1 SV=2	13	631560000	723310000	954780000	1177600000	1066190000	677435000	1.57386	0.65431	0.0841125
A4V391	T-cp1	tr|A4V391|A4V391_DROME Chaperonin containing TCP1 subunit 1, isoform B OS=Drosophila melanogaster OX=7227 GN=CCT1 PE=1 SV=1;sp|P12613|TCPA_DROME T-complex protein 1 subunit alpha OS=Drosophila melanogaster OX=7227 GN=CCT1 PE=2 SV=2	27	2544500000	2205800000	3613200000	3857600000	3735400000	2375150000	1.5727	0.653244	0.0227687
Q7KV35	CG15192	tr|Q7KV35|Q7KV35_DROME Uncharacterized protein OS=Drosophila melanogaster OX=7227 GN=CG15192 PE=4 SV=1;tr|Q6NNW1|Q6NNW1_DROME AT11527p (Fragment) OS=Drosophila melanogaster OX=7227 PE=2 SV=1	8	557950000	844510000	1014000000	1190400000	1102200000	701230000	1.57181	0.652426	0.14002
Q4V4X9	Sprn;CG14128	tr|Q4V4X9|Q4V4X9_DROME IP12864p OS=Drosophila melanogaster OX=7227 GN=Sprn PE=2 SV=1;tr|Q4V503|Q4V503_DROME IP13064p OS=Drosophila melanogaster OX=7227 GN=Sprn PE=2 SV=1;tr|Q9VTQ2|Q9VTQ2_DROME Spermitin, isoform B OS=Drosophila melanogaster OX=7227 GN=Sprn	3	23188000	26884000	30273000	48369000	39321000	25036000	1.57058	0.651296	0.261956
A4V488	ras	tr|A4V488|A4V488_DROME Inosine-5-monophosphate dehydrogenase OS=Drosophila melanogaster OX=7227 GN=ras PE=1 SV=1;sp|Q07152|IMDH_DROME Inosine-5-monophosphate dehydrogenase OS=Drosophila melanogaster OX=7227 GN=ras PE=1 SV=1	3	28522000	25527000	38512000	46360000	42436000	27024500	1.57028	0.651021	0.066903
Q9VJF6	CG6304	tr|Q9VJF6|Q9VJF6_DROME GH09088p OS=Drosophila melanogaster OX=7227 GN=Dmel\CG6304 PE=2 SV=1	9	77804000	116650000	152870000	152080000	152475000	97227000	1.56824	0.649144	0.104602
Q9VK57	Pih1D1	tr|Q9VK57|Q9VK57_DROME LD15349p OS=Drosophila melanogaster OX=7227 GN=Pih1D1 PE=1 SV=1	8	433350000	367740000	572460000	683690000	628075000	400545000	1.56805	0.648973	0.0719498
D3DMY5	14-3-3epsilon-RD	tr|D3DMY5|D3DMY5_DROME AT09839p (Fragment) OS=Drosophila melanogaster OX=7227 GN=14-3-3epsilon-RD PE=2 SV=1	1	10453000000	7849500000	14721000000	13974000000	14347500000	9151250000	1.56782	0.648759	0.0617051
Q9VH39	CG11722	sp|Q9VH39|NDUF4_DROME Protein NDUFAF4 homolog OS=Drosophila melanogaster OX=7227 GN=CG11722 PE=2 SV=1	10	281790000	191790000	400340000	341160000	370750000	236790000	1.56573	0.646839	0.130687
E1JIK0	Hrb87F	tr|E1JIK0|E1JIK0_DROME Heterogeneous nuclear ribonucleoprotein at 87F, isoform C OS=Drosophila melanogaster OX=7227 GN=Hrb87F PE=1 SV=1;sp|P48810|RB87F_DROME Heterogeneous nuclear ribonucleoprotein 87F OS=Drosophila melanogaster OX=7227 GN=Hrb87F PE=2 SV=2	16	1569400000	1628000000	2530100000	2475800000	2502950000	1598700000	1.56562	0.64673	0.00194572
Q8IN78	Tim22	sp|Q8IN78|TIM22_DROME Mitochondrial import inner membrane translocase subunit Tim22 OS=Drosophila melanogaster OX=7227 GN=Tim22 PE=2 SV=1	1	15640000	16539000	22080000	28271000	25175500	16089500	1.56472	0.645901	0.100897
M9PD09	CG7770	tr|M9PD09|M9PD09_DROME GEO08974p1 OS=Drosophila melanogaster OX=7227 GN=Pfdn6 PE=2 SV=1;sp|Q9VW56|PFD6_DROME Probable prefoldin subunit 6 OS=Drosophila melanogaster OX=7227 GN=Pfdn6 PE=2 SV=1	8	284660000	386560000	499500000	550550000	525025000	335610000	1.56439	0.6456	0.0798253
Q9V3H2	Rpn11	sp|Q9V3H2|PSDE_DROME 26S proteasome non-ATPase regulatory subunit 14 OS=Drosophila melanogaster OX=7227 GN=Rpn11 PE=1 SV=1	7	914770000	902870000	1642100000	1198800000	1420450000	908820000	1.56296	0.644282	0.147394
A0A0B4KG81	CG15099	tr|A0A0B4KG81|A0A0B4KG81_DROME Uncharacterized protein, isoform B OS=Drosophila melanogaster OX=7227 GN=CG15099 PE=4 SV=1;sp|A1ZBE8|DOP1_DROME Protein dopey-1 homolog OS=Drosophila melanogaster OX=7227 GN=CG15099 PE=1 SV=1	4	38705000	0	29619000	30850000	30234500	19352500	1.5623	0.643676	0.630686
Q95TL4	CG17129	tr|Q95TL4|Q95TL4_DROME LD35426p OS=Drosophila melanogaster OX=7227 GN=CG17129 PE=2 SV=1;tr|Q8IHB5|Q8IHB5_DROME AT16616p OS=Drosophila melanogaster OX=7227 GN=CG17129 PE=2 SV=1;tr|Q9W0P1|Q9W0P1_DROME FI05305p OS=Drosophila melanogaster OX=7227 GN=Dmel\CG171	4	0	41525000	24007000	40761000	32384000	20762500	1.55974	0.641301	0.655433
Q7KN90	Aats-cys	sp|Q7KN90|SYCC_DROME Cysteine--tRNA ligase, cytoplasmic OS=Drosophila melanogaster OX=7227 GN=CysRS PE=1 SV=1	16	301790000	210110000	366670000	431740000	399205000	255950000	1.5597	0.641268	0.12561
Q8MSH2	CG7813;CG7813-RA	tr|Q8MSH2|Q8MSH2_DROME GH25986p OS=Drosophila melanogaster OX=7227 GN=knon PE=2 SV=1;tr|A1ZAH1|A1ZAH1_DROME FI05611p OS=Drosophila melanogaster OX=7227 GN=knon PE=2 SV=1	26	1316600000	1530700000	2136900000	2303500000	2220200000	1423650000	1.55951	0.641095	0.0277941
Q7KT82	HDC02577	tr|Q7KT82|Q7KT82_DROME FI14706p1 OS=Drosophila melanogaster OX=7227 GN=Dmel\CG33308 PE=2 SV=2;tr|Q6IHH3|Q6IHH3_DROME HDC02577 OS=Drosophila melanogaster OX=7227 GN=HDC02577 PE=4 SV=1	3	93062000	89327000	113480000	170850000	142165000	91194500	1.55892	0.640548	0.218206
Q9VGJ3	CG14718	tr|Q9VGJ3|Q9VGJ3_DROME GH13594p OS=Drosophila melanogaster OX=7227 GN=Dmel\CG14718 PE=2 SV=3	1	11430000	11028000	17576000	17373000	17474500	11229000	1.55619	0.638022	0.00129735
Q9W1I7	CG5554	tr|Q9W1I7|Q9W1I7_DROME GH07506p OS=Drosophila melanogaster OX=7227 GN=Dmel\CG5554 PE=1 SV=1;tr|A0A0B4LHC9|A0A0B4LHC9_DROME Uncharacterized protein, isoform B OS=Drosophila melanogaster OX=7227 GN=CG5554 PE=1 SV=1	11	1156200000	834830000	1567100000	1530800000	1548950000	995515000	1.55593	0.637776	0.0757947
Q9VJE7	CG6380	tr|Q9VJE7|Q9VJE7_DROME AT25465p OS=Drosophila melanogaster OX=7227 GN=Dmel\CG6380 PE=2 SV=1;tr|Q8MZA9|Q8MZA9_DROME AT17004p OS=Drosophila melanogaster OX=7227 GN=CG6380 PE=2 SV=1	6	54242000	73652000	92199000	106460000	99329500	63947000	1.55331	0.635346	0.0989505
A0A0B4KHY8	CG10254	tr|A0A0B4KHY8|A0A0B4KHY8_DROME Uncharacterized protein, isoform C OS=Drosophila melanogaster OX=7227 GN=Dmel\CG10254 PE=1 SV=1;tr|Q9XZ32|Q9XZ32_DROME Uncharacterized protein, isoform A OS=Drosophila melanogaster OX=7227 GN=Dmel\CG10254 PE=1 SV=1	28	726550000	774550000	1119900000	1210900000	1165400000	750550000	1.55273	0.634805	0.0150304
Q9W3G3	CG1387	tr|Q9W3G3|Q9W3G3_DROME GH08693p OS=Drosophila melanogaster OX=7227 GN=Dmel\CG1387 PE=2 SV=1	14	365310000	107600000	395770000	338310000	367040000	236455000	1.55226	0.634372	0.426853
Q7K4X4	CG17230	tr|Q7K4X4|Q7K4X4_DROME GH24095p OS=Drosophila melanogaster OX=7227 GN=Dmel\CG17230 PE=2 SV=1	8	127130000	177670000	235540000	237170000	236355000	152400000	1.55089	0.633092	0.0799648
Q0KI47	anon-WO0140519.217	tr|Q0KI47|Q0KI47_DROME Uncharacterized protein, isoform C OS=Drosophila melanogaster OX=7227 GN=anon-WO0140519.217 PE=4 SV=2;tr|E1JIQ7|E1JIQ7_DROME Uncharacterized protein, isoform E OS=Drosophila melanogaster OX=7227 GN=Dmel\CG33934 PE=4 SV=1	4	89653000	93132000	176450000	107020000	141735000	91392500	1.55084	0.633048	0.284512
X2JL49	CG7332	tr|X2JL49|X2JL49_DROME Uncharacterized protein, isoform B OS=Drosophila melanogaster OX=7227 GN=Dmel\CG7332 PE=4 SV=1;sp|Q9VWN5|MINY3_DROME Ubiquitin carboxyl-terminal hydrolase MINDY-3 homolog OS=Drosophila melanogaster OX=7227 GN=mindy3 PE=1 SV=1	7	50345000	120700000	134980000	130270000	132625000	85522500	1.55076	0.632977	0.313279
Q8MZ75	CG9966	tr|Q8MZ75|Q8MZ75_DROME AT28183p OS=Drosophila melanogaster OX=7227 GN=CG9966 PE=2 SV=1	2	25442000	0	20638000	18811000	19724500	12721000	1.55055	0.632777	0.638035
Q4QPY6	UQCR-11L	tr|Q4QPY6|Q4QPY6_DROME Cytochrome b-c1 complex subunit 6 OS=Drosophila melanogaster OX=7227 GN=UQCR-11L PE=2 SV=1	3	30819000	47902000	45340000	76660000	61000000	39360500	1.54978	0.632061	0.34892
P91926	AP-2alpha;alpha-Adaptin-RB	sp|P91926|AP2A_DROME AP-2 complex subunit alpha OS=Drosophila melanogaster OX=7227 GN=AP-2alpha PE=1 SV=1;tr|E8NH12|E8NH12_DROME AP-2 complex subunit alpha OS=Drosophila melanogaster OX=7227 GN=alpha-Adaptin-RB PE=2 SV=1	14	235150000	186110000	398670000	254140000	326405000	210630000	1.54966	0.631952	0.268517
Q95TN4	CG7456	sp|Q95TN4|COG4_DROME Conserved oligomeric Golgi complex subunit 4 OS=Drosophila melanogaster OX=7227 GN=CG7456 PE=1 SV=1	4	0	72250000	44301000	67642000	55971500	36125000	1.54938	0.631695	0.65327
Q8IP94	Aats-thr	tr|Q8IP94|Q8IP94_DROME Threonyl-tRNA synthetase, isoform B OS=Drosophila melanogaster OX=7227 GN=ThrRS PE=1 SV=1;tr|Q8IGC5|Q8IGC5_DROME RH56418p OS=Drosophila melanogaster OX=7227 GN=ThrRS PE=2 SV=1;tr|Q9VKB0|Q9VKB0_DROME FI05224p OS=Drosophila melanogaste	35	2050800000	2035600000	3032600000	3293500000	3163050000	2043200000	1.54809	0.630486	0.0133438
Q27869	Pcmt	sp|Q27869|PIMT_DROME Protein-L-isoaspartate(D-aspartate) O-methyltransferase OS=Drosophila melanogaster OX=7227 GN=Pcmt PE=1 SV=2;tr|A0A0B4KGK0|A0A0B4KGK0_DROME Protein-L-isoaspartate O-methyltransferase OS=Drosophila melanogaster OX=7227 GN=Pcmt PE=1 SV=1	7	194930000	216930000	281370000	354980000	318175000	205930000	1.54506	0.627666	0.0998816
Q9VZW4	CG32487	tr|Q9VZW4|Q9VZW4_DROME Uncharacterized protein OS=Drosophila melanogaster OX=7227 GN=24656330 PE=3 SV=2;tr|A8WHE6|A8WHE6_DROME AT31245p OS=Drosophila melanogaster OX=7227 GN=CG32487 PE=2 SV=1	4	65734000	64449000	103900000	97000000	100450000	65091500	1.54321	0.625936	0.00970728
Q9V7W9	NiPp1	tr|Q9V7W9|Q9V7W9_DROME Nuclear inhibitor of protein phosphatase 1 OS=Drosophila melanogaster OX=7227 GN=NiPp1 PE=1 SV=1	1	13272000	0	11114000	9366600	10240300	6636000	1.54314	0.625872	0.64415
P21914	SdhB	sp|P21914|SDHB_DROME Succinate dehydrogenase [ubiquinone] iron-sulfur subunit, mitochondrial OS=Drosophila melanogaster OX=7227 GN=SdhB PE=2 SV=2	12	956870000	1169100000	1731900000	1548700000	1640300000	1062985000	1.54311	0.625838	0.0542102
Q9XYX1	HDAC6;HDAC6-RB	tr|Q9XYX1|Q9XYX1_DROME Histone deacetylase OS=Drosophila melanogaster OX=7227 GN=HDAC6 PE=1 SV=1;tr|M9NEH6|M9NEH6_DROME Histone deacetylase OS=Drosophila melanogaster OX=7227 GN=HDAC6 PE=1 SV=1;tr|C6TPA9|C6TPA9_DROME Histone deacetylase OS=Drosophila melan	3	49149000	78018000	105290000	90912000	98101000	63583500	1.54287	0.625615	0.165652
B7YZR7	Mapmodulin;Anp32a	tr|B7YZR7|B7YZR7_DROME Mapmodulin, isoform B OS=Drosophila melanogaster OX=7227 GN=Mapmodulin PE=1 SV=1;tr|E1JGK5|E1JGK5_DROME Mapmodulin, isoform D OS=Drosophila melanogaster OX=7227 GN=Mapmodulin PE=1 SV=1;sp|Q9V895|AN32A_DROME Acidic leucine-rich nuclea	4	188080000	174870000	228340000	331260000	279800000	181475000	1.54181	0.624625	0.19855
Q9VBH8	RpL34a	tr|Q9VBH8|Q9VBH8_DROME FI02850p OS=Drosophila melanogaster OX=7227 GN=RpL34a PE=1 SV=2	1	156610000	52472000	177320000	144820000	161070000	104541000	1.54074	0.623619	0.408908
X2JAX3	Ubc4;UbcD4	tr|X2JAX3|X2JAX3_DROME Ubiquitin conjugating enzyme 4, isoform B OS=Drosophila melanogaster OX=7227 GN=Ubc4 PE=1 SV=1;sp|P52486|UBCD4_DROME Ubiquitin-conjugating enzyme E2-22 kDa OS=Drosophila melanogaster OX=7227 GN=Ubc4 PE=1 SV=2;tr|Q6NN75|Q6NN75_DROME A	7	351910000	280690000	548200000	425170000	486685000	316300000	1.53868	0.621695	0.138716
Q9VIE3	CG31624-RA;CG31624	tr|Q9VIE3|Q9VIE3_DROME Uncharacterized protein, isoform A OS=Drosophila melanogaster OX=7227 GN=Dmel\CG31624 PE=4 SV=2;tr|B5RJB3|B5RJB3_DROME FI08061p (Fragment) OS=Drosophila melanogaster OX=7227 GN=CG31624-RA PE=2 SV=1;tr|Q6AWE9|Q6AWE9_DROME AT25814p OS=	5	1228700000	1434200000	1992700000	2103500000	2048100000	1331450000	1.53825	0.621288	0.0255211
Q9VHL2	Tcp-1eta	tr|Q9VHL2|Q9VHL2_DROME T-complex protein 1 subunit eta OS=Drosophila melanogaster OX=7227 GN=CCT7 PE=1 SV=2	34	4486400000	4143900000	6857900000	6376200000	6617050000	4315150000	1.53345	0.616777	0.0160856
Q9VG03	CG11656	tr|Q9VG03|Q9VG03_DROME GH08448p OS=Drosophila melanogaster OX=7227 GN=Dmel\CG11656 PE=1 SV=1	1	25895000	0	17988000	21700000	19844000	12947500	1.53265	0.616029	0.65066
Q9VNH2	CG2100;CG2100-RB	tr|Q9VNH2|Q9VNH2_DROME GM13341p OS=Drosophila melanogaster OX=7227 GN=Dmel\CG2100 PE=1 SV=1;tr|Q86P00|Q86P00_DROME LP10544p OS=Drosophila melanogaster OX=7227 GN=CG2100 PE=2 SV=1;tr|E8NH36|E8NH36_DROME MIP28916p (Fragment) OS=Drosophila melanogaster OX=722	15	431580000	370070000	537000000	691620000	614310000	400825000	1.53261	0.615994	0.124217
A1ZBG6	CG15109	tr|A1ZBG6|A1ZBG6_DROME Uncharacterized protein, isoform C OS=Drosophila melanogaster OX=7227 GN=Dmel\CG15109 PE=4 SV=1;tr|A1ZBG4|A1ZBG4_DROME Uncharacterized protein, isoform E OS=Drosophila melanogaster OX=7227 GN=CG15109 PE=4 SV=1;tr|Q8MZ38|Q8MZ38_DROME	3	0	44196000	27497000	40221000	33859000	22098000	1.53222	0.615624	0.65991
Q9VVH5	UQCR-Q	tr|Q9VVH5|Q9VVH5_DROME AT13736p OS=Drosophila melanogaster OX=7227 GN=UQCR-Q PE=1 SV=1	3	205920000	143330000	286730000	248070000	267400000	174625000	1.53128	0.614739	0.127758
O61305	Dbp80	sp|O61305|DDX19_DROME DEAD-box helicase Dbp80 OS=Drosophila melanogaster OX=7227 GN=Dbp80 PE=1 SV=1;tr|Q5LK13|Q5LK13_DROME Dead box protein 80, isoform B OS=Drosophila melanogaster OX=7227 GN=Dbp80 PE=1 SV=1;tr|L7EEU0|L7EEU0_DROME Dead box protein 80, isof	12	157470000	138220000	147460000	305280000	226370000	147845000	1.53113	0.614597	0.427374
O76922	aub	sp|O76922|AUB_DROME Protein aubergine OS=Drosophila melanogaster OX=7227 GN=aub PE=1 SV=1	20	276830000	321520000	408700000	506220000	457460000	299175000	1.52907	0.612656	0.0982019
A4V166	Pdk1;Pk61C;Pk61C-RD	tr|A4V166|A4V166_DROME LD02269p OS=Drosophila melanogaster OX=7227 GN=Pdk1 PE=2 SV=1;tr|H1ZY86|H1ZY86_DROME Protein kinase 61C (Fragment) OS=Drosophila melanogaster OX=7227 GN=Pk61C PE=4 SV=1;tr|H1ZY83|H1ZY83_DROME Protein kinase 61C (Fragment) OS=Drosophi	2	0	28549000	20359000	23292000	21825500	14274500	1.52899	0.612574	0.651268
Q9VN50	eIF3-S5-1	sp|Q9VN50|EI3F1_DROME Eukaryotic translation initiation factor 3 subunit F-1 OS=Drosophila melanogaster OX=7227 GN=eIF3f1 PE=2 SV=1	7	129390000	133660000	222000000	179450000	200725000	131525000	1.52614	0.609883	0.0836653
M9PBH7	Rac1	tr|M9PBH7|M9PBH7_DROME Rac1, isoform B OS=Drosophila melanogaster OX=7227 GN=Rac1 PE=4 SV=1;sp|P40792|RAC1_DROME Ras-related protein Rac1 OS=Drosophila melanogaster OX=7227 GN=Rac1 PE=1 SV=2	4	233720000	169220000	330500000	284440000	307470000	201470000	1.52613	0.609881	0.115957
M9NDA6	Lasp	tr|M9NDA6|M9NDA6_DROME Lasp, isoform C OS=Drosophila melanogaster OX=7227 GN=Lasp PE=4 SV=1;sp|Q8I7C3|LASP1_DROME LIM and SH3 domain protein Lasp OS=Drosophila melanogaster OX=7227 GN=Lasp PE=1 SV=2;tr|M9NFH3|M9NFH3_DROME Lasp, isoform D OS=Drosophila mela	21	1282200000	1203200000	1853000000	1939900000	1896450000	1242700000	1.52607	0.609823	0.0079716
Q7KNM2	lwr	tr|Q7KNM2|Q7KNM2_DROME Dorsal interacting protein 4 OS=Drosophila melanogaster OX=7227 GN=lwr PE=1 SV=1	3	81689000	89804000	113090000	148520000	130805000	85746500	1.52549	0.609268	0.131374
Q9VEQ0	CG3534	tr|Q9VEQ0|Q9VEQ0_DROME LD23605p OS=Drosophila melanogaster OX=7227 GN=Dmel\CG3534 PE=1 SV=1	9	82032000	60674000	116040000	101480000	108760000	71353000	1.52425	0.608102	0.10152
Q8I0L0	BcDNA:GH04494	tr|Q8I0L0|Q8I0L0_DROME GH04494p OS=Drosophila melanogaster OX=7227 GN=BcDNA:GH04494 PE=2 SV=1	4	61082000	36885000	63839000	85426000	74632500	48983500	1.52363	0.607508	0.254471
Q86NY9	CG1971	tr|Q86NY9|Q86NY9_DROME LD45309p (Fragment) OS=Drosophila melanogaster OX=7227 GN=CG1971 PE=2 SV=1;tr|Q9V9T0|Q9V9T0_DROME LD03819p OS=Drosophila melanogaster OX=7227 GN=Dmel\CG1971 PE=2 SV=1;tr|Q8IMG0|Q8IMG0_DROME Uncharacterized protein, isoform B OS=Droso	5	129520000	197620000	222710000	275660000	249185000	163570000	1.52342	0.607309	0.185563
Q9VR62	CG17598	tr|Q9VR62|Q9VR62_DROME GM14138p OS=Drosophila melanogaster OX=7227 GN=Dmel\CG17598 PE=2 SV=2	6	57754000	0	47566000	40388000	43977000	28877000	1.52291	0.606828	0.655529
Q9VFW4	poly;did	tr|Q9VFW4|Q9VFW4_DROME MIP09035p OS=Drosophila melanogaster OX=7227 GN=poly PE=1 SV=1;tr|Q9NH01|Q9NH01_DROME DID OS=Drosophila melanogaster OX=7227 GN=poly PE=2 SV=1;tr|Q6NP11|Q6NP11_DROME LD12690p (Fragment) OS=Drosophila melanogaster OX=7227 GN=did PE=2	8	228320000	241400000	335970000	379350000	357660000	234860000	1.52286	0.606788	0.0323896
Q9W170	CG3492	tr|Q9W170|Q9W170_DROME GH18016p OS=Drosophila melanogaster OX=7227 GN=Dmel\CG3492 PE=2 SV=1	2	0	32002000	30464000	18254000	24359000	16001000	1.52234	0.606293	0.67379
C9QP43	Tango5-RC;Tango5	tr|C9QP43|C9QP43_DROME IP15944p OS=Drosophila melanogaster OX=7227 GN=Tango5-RC PE=2 SV=1;tr|Q9W2S1|Q9W2S1_DROME FI17817p1 OS=Drosophila melanogaster OX=7227 GN=Tango5 PE=1 SV=1;tr|Q7KVQ7|Q7KVQ7_DROME Transport and golgi organization 5, isoform B OS=Drosop	4	54976000	34313000	60768000	75108000	67938000	44644500	1.52176	0.605736	0.205183
Q7KMQ0	Rpt1	tr|Q7KMQ0|Q7KMQ0_DROME 26S proteasome regulatory complex subunit p48B OS=Drosophila melanogaster OX=7227 GN=Rpt1 PE=1 SV=1	26	2709800000	2109900000	3668600000	3658500000	3663550000	2409850000	1.52024	0.604299	0.0527667
E1JJI5	CkIalpha	tr|E1JJI5|E1JJI5_DROME Casein kinase ialpha, isoform D OS=Drosophila melanogaster OX=7227 GN=CkIalpha PE=1 SV=1;sp|P54367|KC1A_DROME Casein kinase I isoform alpha OS=Drosophila melanogaster OX=7227 GN=CkIalpha PE=1 SV=1	3	27377000	28263000	41543000	43014000	42278500	27820000	1.51972	0.603802	0.00350796
Q8IHB4	Got1	tr|Q8IHB4|Q8IHB4_DROME AT16867p (Fragment) OS=Drosophila melanogaster OX=7227 GN=Got1 PE=2 SV=1	1	1894500000	1296200000	2209800000	2631300000	2420550000	1595350000	1.51725	0.601462	0.152813
Q9VWS5	CG15040	tr|Q9VWS5|Q9VWS5_DROME Uncharacterized protein OS=Drosophila melanogaster OX=7227 GN=Dmel\CG15040 PE=4 SV=1	7	37650000	62698000	80955000	71185000	76070000	50174000	1.51612	0.600388	0.193905
Q9W3J5	CG2263	sp|Q9W3J5|SYFA_DROME Phenylalanine--tRNA ligase alpha subunit OS=Drosophila melanogaster OX=7227 GN=alpha-PheRS PE=1 SV=1	15	561310000	416390000	748470000	733570000	741020000	488850000	1.51584	0.600121	0.0742649
Q9VG07	CG7488	tr|Q9VG07|Q9VG07_DROME GH26602p OS=Drosophila melanogaster OX=7227 GN=Dmel\CG7488 PE=2 SV=2	1	5985500	7869500	10769000	10231000	10500000	6927500	1.5157	0.599983	0.0676551
A8E702	mRpL28	tr|A8E702|A8E702_DROME IP19992p OS=Drosophila melanogaster OX=7227 GN=mRpL28 PE=1 SV=1;sp|Q9VMX0|RM28_DROME 39S ribosomal protein L28, mitochondrial OS=Drosophila melanogaster OX=7227 GN=mRpL28 PE=2 SV=1	8	43725000	38176000	66524000	57569000	62046500	40950500	1.51516	0.599469	0.0570606
A0A0B4LFD9	RpS23	tr|A0A0B4LFD9|A0A0B4LFD9_DROME GEO04460p1 OS=Drosophila melanogaster OX=7227 GN=RpS23 PE=2 SV=1;sp|Q8T3U2|RS23_DROME 40S ribosomal protein S23 OS=Drosophila melanogaster OX=7227 GN=RpS23 PE=1 SV=1	8	2156100000	798600000	2645400000	1830500000	2237950000	1477350000	1.51484	0.599166	0.438047
Q9VGE4	GCC185;CG3532	tr|Q9VGE4|Q9VGE4_DROME FI04457p OS=Drosophila melanogaster OX=7227 GN=GCC185 PE=1 SV=3;tr|Q32KE8|Q32KE8_DROME RE58741p OS=Drosophila melanogaster OX=7227 GN=CG3532 PE=2 SV=1	4	0	65770000	36958000	62621000	49789500	32885000	1.51405	0.598412	0.679267
Q9W392	CCT2	tr|Q9W392|Q9W392_DROME Chaperonin containing TCP1 subunit 2 OS=Drosophila melanogaster OX=7227 GN=CCT2 PE=1 SV=2	27	4013100000	4853200000	6450600000	6965600000	6708100000	4433150000	1.51317	0.597572	0.0438427
A0A0B4K618	Fmr1	tr|A0A0B4K618|A0A0B4K618_DROME Fmr1, isoform G OS=Drosophila melanogaster OX=7227 GN=Fmr1 PE=1 SV=1;tr|A0A126GUS7|A0A126GUS7_DROME Fmr1, isoform J OS=Drosophila melanogaster OX=7227 GN=Fmr1 PE=1 SV=1;tr|A0A0B4KFN9|A0A0B4KFN9_DROME Fmr1, isoform I OS=Drosop	4	3123800000	3135800000	4473600000	4994000000	4733800000	3129800000	1.51249	0.596928	0.0253329
A0A0B4LHK2	Prosalpha4T2;Pros28.1B-RA	tr|A0A0B4LHK2|A0A0B4LHK2_DROME Proteasome subunit alpha type OS=Drosophila melanogaster OX=7227 GN=Prosalpha4T2 PE=3 SV=1;tr|I7DL49|I7DL49_DROME Proteasome subunit alpha type (Fragment) OS=Drosophila melanogaster OX=7227 GN=Pros28.1B-RA PE=2 SV=1;sp|Q27575	12	721510000	232100000	752990000	688670000	720830000	476805000	1.51179	0.59626	0.427016
Q95SN1	CG8613	tr|Q95SN1|Q95SN1_DROME GH13403p OS=Drosophila melanogaster OX=7227 GN=CG8613 PE=2 SV=1;tr|Q5BIA9|Q5BIA9_DROME RE10908p OS=Drosophila melanogaster OX=7227 GN=Dmel\CG8613 PE=1 SV=1	13	214360000	172660000	304050000	280350000	292200000	193510000	1.51	0.594548	0.0542876
Q8T8W9	CG17717-RA	tr|Q8T8W9|Q8T8W9_DROME AT19932p OS=Drosophila melanogaster OX=7227 GN=BcDNA:AT19932 PE=2 SV=1;tr|Q9W3Y8|Q9W3Y8_DROME Uncharacterized protein, isoform A OS=Drosophila melanogaster OX=7227 GN=Dmel\CG17717 PE=4 SV=1;tr|E4NKL1|E4NKL1_DROME AT21872p (Fragment)	3	49964000	47521000	85907000	60947000	73427000	48742500	1.50643	0.59113	0.187856
M9PB68	poe	tr|M9PB68|M9PB68_DROME Purity of essence, isoform B OS=Drosophila melanogaster OX=7227 GN=poe PE=4 SV=1;sp|Q9VLT5|POE_DROME Protein purity of essence OS=Drosophila melanogaster OX=7227 GN=poe PE=1 SV=1	123	4403100000	4310300000	6437600000	6682300000	6559950000	4356700000	1.50572	0.590449	0.00350872
E1JH83	CG5065	tr|E1JH83|E1JH83_DROME Fatty acyl-CoA reductase OS=Drosophila melanogaster OX=7227 GN=Dmel\CG5065 PE=3 SV=1;sp|A1ZAI5|FACR1_DROME Putative fatty acyl-CoA reductase CG5065 OS=Drosophila melanogaster OX=7227 GN=CG5065 PE=3 SV=1	11	116300000	200490000	193000000	283830000	238415000	158395000	1.50519	0.589948	0.325445
A0A0B4LFB8	Opa1;opa1-like-RA	tr|A0A0B4LFB8|A0A0B4LFB8_DROME Optic atrophy 1, isoform D OS=Drosophila melanogaster OX=7227 GN=Opa1 PE=1 SV=1;tr|Q95U20|Q95U20_DROME GH13793p OS=Drosophila melanogaster OX=7227 GN=Opa1 PE=1 SV=1;tr|E8NH94|E8NH94_DROME SD22917p OS=Drosophila melanogaster O	30	448370000	406970000	586110000	700470000	643290000	427670000	1.50417	0.588971	0.0711561
Q9VK85	Elf	tr|Q9VK85|Q9VK85_DROME Eukaryotic translation release factor 3, isoform A OS=Drosophila melanogaster OX=7227 GN=eRF3 PE=1 SV=1;tr|M9PD08|M9PD08_DROME Eukaryotic translation release factor 3, isoform C OS=Drosophila melanogaster OX=7227 GN=eRF3 PE=1 SV=1;tr	19	1170100000	928090000	1647900000	1504600000	1576250000	1049095000	1.50249	0.587351	0.064369
Q9V455	Kap-alpha3	tr|Q9V455|Q9V455_DROME Importin subunit alpha OS=Drosophila melanogaster OX=7227 GN=Kap-alpha3 PE=1 SV=1;tr|Q9UB78|Q9UB78_DROME Importin subunit alpha OS=Drosophila melanogaster OX=7227 GN=Kap-alpha3 PE=2 SV=1;tr|O76522|O76522_DROME Karyopherin alpha 3 (Fr	13	831670000	1019200000	1329300000	1451400000	1390350000	925435000	1.50237	0.587245	0.0533283
H1UUN5	CG14043-RA;CG14043	tr|H1UUN5|H1UUN5_DROME FI18232p1 OS=Drosophila melanogaster OX=7227 GN=CG14043-RA PE=2 SV=1;sp|Q9VMX1|KBP_DROME Protein KBP homolog OS=Drosophila melanogaster OX=7227 GN=CG14043 PE=2 SV=1	17	618500000	570740000	805850000	980810000	893330000	594620000	1.50235	0.587225	0.081104
Q9VEK8	sds22	tr|Q9VEK8|Q9VEK8_DROME GH07711p OS=Drosophila melanogaster OX=7227 GN=sds22 PE=1 SV=1;tr|Q9U3W5|Q9U3W5_DROME Putative mitotic protein phosphatase 1 regulator OS=Drosophila melanogaster OX=7227 GN=sds22 PE=2 SV=1	16	605190000	546070000	885430000	843380000	864405000	575630000	1.50167	0.586566	0.0154153
Q9VJ17	CG15172	tr|Q9VJ17|Q9VJ17_DROME GEO10713p1 OS=Drosophila melanogaster OX=7227 GN=Dmel\CG15172 PE=2 SV=1	2	66336000	48852000	92075000	80754000	86414500	57594000	1.50041	0.585355	0.10954
Q4V551	CG7907	tr|Q4V551|Q4V551_DROME IP13758p OS=Drosophila melanogaster OX=7227 GN=Dmel\CG7907 PE=2 SV=1	5	1714300000	2734700000	3607900000	3053000000	3330450000	2224500000	1.49717	0.582236	0.197171
Q9VDY4	CG5217	tr|Q9VDY4|Q9VDY4_DROME AT22194p OS=Drosophila melanogaster OX=7227 GN=Dmel\CG5217 PE=2 SV=1	8	1667600000	1770800000	2482800000	2665000000	2573900000	1719200000	1.49715	0.582219	0.0146761
Q8INT5	dtr	sp|Q8INT5|DAAF1_DROME Dynein assembly factor 1, axonemal homolog OS=Drosophila melanogaster OX=7227 GN=dtr PE=2 SV=2	45	1457200000	1347200000	2133600000	2058200000	2095900000	1402200000	1.49472	0.579878	0.00911351
Q9W251	CG10344	tr|Q9W251|Q9W251_DROME Palmitoyltransferase OS=Drosophila melanogaster OX=7227 GN=CG10344 PE=3 SV=2	3	15916000	21206000	19948000	35520000	27734000	18561000	1.49421	0.579381	0.380683
Q9W402	ND-B16.6	tr|Q9W402|Q9W402_DROME NADH dehydrogenase (Ubiquinone) B16.6 subunit, isoform A OS=Drosophila melanogaster OX=7227 GN=ND-B16.6 PE=1 SV=1	7	396970000	377680000	581380000	576000000	578690000	387325000	1.49407	0.579246	0.00272667
P13060	EF2	sp|P13060|EF2_DROME Elongation factor 2 OS=Drosophila melanogaster OX=7227 GN=EF2 PE=1 SV=4	49	14985000000	12762000000	20245000000	21202000000	20723500000	13873500000	1.49375	0.578936	0.0298199
Q9VG73	CG5641	sp|Q9VG73|ILF2_DROME Interleukin enhancer-binding factor 2 homolog OS=Drosophila melanogaster OX=7227 GN=CG5641 PE=2 SV=1	5	71198000	76594000	124300000	96132000	110216000	73896000	1.4915	0.576765	0.126887
Q5BIL9	CG18278	tr|Q5BIL9|Q5BIL9_DROME SD21168p OS=Drosophila melanogaster OX=7227 GN=Dmel\CG18278 PE=1 SV=1;tr|Q95R73|Q95R73_DROME SD03412p OS=Drosophila melanogaster OX=7227 GN=Dmel\CG30059 PE=1 SV=1;tr|Q86NX7|Q86NX7_DROME LD10990p (Fragment) OS=Drosophila melanogaster	3	0	75008000	60243000	51605000	55924000	37504000	1.49115	0.576423	0.673852
Q9VEX6	bor	sp|Q9VEX6|ATD3A_DROME ATPase family AAA domain-containing protein 3A homolog OS=Drosophila melanogaster OX=7227 GN=bor PE=1 SV=2;tr|Q95TQ1|Q95TQ1_DROME LD30988p OS=Drosophila melanogaster OX=7227 GN=bor PE=2 SV=1	1	2823000000	1005400000	3353400000	2353300000	2853350000	1914200000	1.49062	0.575915	0.460823
O77424	EG:114D9.1	tr|O77424|O77424_DROME EG:114D9.1 protein OS=Drosophila melanogaster OX=7227 GN=EG:114D9.1 PE=2 SV=1	1	3661000	6337400	7564000	7332600	7448300	4999200	1.4899	0.575214	0.209821
Q9VL69	BEST:CK01296	tr|Q9VL69|Q9VL69_DROME LD05267p OS=Drosophila melanogaster OX=7227 GN=Dmel\CG5885 PE=1 SV=1	1	117990000	79913000	142250000	152600000	147425000	98951500	1.48987	0.575188	0.133319
A0A0B4K6U6	sqd	tr|A0A0B4K6U6|A0A0B4K6U6_DROME Squid, isoform E OS=Drosophila melanogaster OX=7227 GN=sqd PE=4 SV=1;sp|Q08473|SQD_DROME RNA-binding protein squid OS=Drosophila melanogaster OX=7227 GN=sqd PE=1 SV=3	9	478430000	306350000	565550000	603410000	584480000	392390000	1.48954	0.574865	0.161019
Q6NL44	CG18238	tr|Q6NL44|Q6NL44_DROME GH28815p OS=Drosophila melanogaster OX=7227 GN=CG18238 PE=1 SV=1	13	351030000	375630000	605020000	476920000	540970000	363330000	1.48892	0.574268	0.112503
M9PC65	CG34126-RB;CG3805	tr|M9PC65|M9PC65_DROME Uncharacterized protein, isoform D OS=Drosophila melanogaster OX=7227 GN=Dmel\CG34126 PE=4 SV=1;tr|Q8IPL3|Q8IPL3_DROME Uncharacterized protein, isoform B OS=Drosophila melanogaster OX=7227 GN=Dm_2L:23546 PE=4 SV=5;tr|D3PFH0|D3PFH0_DR	2	0	9761200	14530000	0	7265000	4880600	1.48855	0.573904	0.810837
Q7JZD3	Eb1;Eb1-RA;Eb1-RF	tr|Q7JZD3|Q7JZD3_DROME Eb1, isoform A OS=Drosophila melanogaster OX=7227 GN=Eb1 PE=1 SV=1;tr|D3DMK3|D3DMK3_DROME MIP15933p (Fragment) OS=Drosophila melanogaster OX=7227 GN=Eb1-RA PE=2 SV=1;tr|D6W4V6|D6W4V6_DROME MIP19989p OS=Drosophila melanogaster OX=7227	1	2235400000	2259200000	3170900000	3518000000	3344450000	2247300000	1.48821	0.573576	0.0242294
M9PDC7	Dap160	tr|M9PDC7|M9PDC7_DROME Dynamin associated protein 160, isoform H OS=Drosophila melanogaster OX=7227 GN=Dap160 PE=1 SV=1;tr|O61639|O61639_DROME Dynamin associated protein isoform Dap160-2 OS=Drosophila melanogaster OX=7227 GN=Dap160 PE=2 SV=1;tr|Q8INU2|Q8IN	5	40882000	23692000	47944000	48132000	48038000	32287000	1.48784	0.573223	0.208342
C3KGJ8	CG18190-RB	tr|C3KGJ8|C3KGJ8_DROME IP08151p OS=Drosophila melanogaster OX=7227 GN=CG18190-RB PE=2 SV=1;tr|A1ZBF1|A1ZBF1_DROME FI16628p1 OS=Drosophila melanogaster OX=7227 GN=CG18190-RB PE=1 SV=2	5	75121000	39564000	88371000	82137000	85254000	57342500	1.48675	0.572163	0.262063
A0A0B4LES3	CG3107	tr|A0A0B4LES3|A0A0B4LES3_DROME Uncharacterized protein, isoform D OS=Drosophila melanogaster OX=7227 GN=CG3107 PE=4 SV=1;sp|Q9V9E3|PREP_DROME Presequence protease, mitochondrial OS=Drosophila melanogaster OX=7227 GN=CG3107 PE=2 SV=2	30	1069200000	937430000	1537000000	1445000000	1491000000	1003315000	1.48607	0.571506	0.0260904
A0A0H4CMP0	FDY	tr|A0A0H4CMP0|A0A0H4CMP0_DROME FDY OS=Drosophila melanogaster OX=7227 GN=FDY PE=2 SV=1;tr|A0A0S0X2W5|A0A0S0X2W5_DROME Flagrante delicto Y, isoform C (Fragment) OS=Drosophila melanogaster OX=7227 GN=FDY PE=4 SV=1;tr|D2A6L8|D2A6L8_DROME Flagrante delicto Y,	5	61703000	97041000	93641000	142230000	117935500	79372000	1.48586	0.571296	0.327878
Q9VN21	lost	tr|Q9VN21|Q9VN21_DROME LD30155p OS=Drosophila melanogaster OX=7227 GN=lost PE=1 SV=1;tr|Q8IGE9|Q8IGE9_DROME RH35990p (Fragment) OS=Drosophila melanogaster OX=7227 GN=lost PE=2 SV=1	40	9782900000	11627000000	14710000000	17071000000	15890500000	10704950000	1.48441	0.569886	0.0742663
Q7JZY1	CG2310	tr|Q7JZY1|Q7JZY1_DROME RE06389p OS=Drosophila melanogaster OX=7227 GN=Dmel\CG2310 PE=1 SV=1	1	11691000	0	10320000	7031000	8675500	5845500	1.48413	0.56962	0.687015
Q9VBP6	Ssadh	tr|Q9VBP6|Q9VBP6_DROME GH21316p OS=Drosophila melanogaster OX=7227 GN=Ssadh PE=1 SV=1	10	250940000	243970000	441000000	293390000	367195000	247455000	1.48389	0.56938	0.24655
Q9VDP9	CG4390-RB	tr|Q9VDP9|Q9VDP9_DROME S-formylglutathione hydrolase OS=Drosophila melanogaster OX=7227 GN=Dmel\CG4390 PE=1 SV=1;tr|Q7KSB5|Q7KSB5_DROME S-formylglutathione hydrolase OS=Drosophila melanogaster OX=7227 GN=Dmel\CG4390 PE=1 SV=1;tr|C6SUZ3|C6SUZ3_DROME S-formy	3	430050000	702290000	764060000	915720000	839890000	566170000	1.48346	0.568965	0.221053
Q8T8U7	CG3927;CG3927-RA	tr|Q8T8U7|Q8T8U7_DROME AT29209p OS=Drosophila melanogaster OX=7227 GN=CG3927 PE=2 SV=1;tr|Q9W240|Q9W240_DROME Uncharacterized protein OS=Drosophila melanogaster OX=7227 GN=CG3927 PE=4 SV=2;tr|F5XVG2|F5XVG2_DROME MIP05687p (Fragment) OS=Drosophila melanogas	7	169490000	157120000	271210000	213080000	242145000	163305000	1.48278	0.568302	0.117538
A0A0B4KHN6	CG31139-RA;CG17138	tr|A0A0B4KHN6|A0A0B4KHN6_DROME Uncharacterized protein, isoform C OS=Drosophila melanogaster OX=7227 GN=BcDNA:AT07872 PE=4 SV=1;tr|Q9VCU4|Q9VCU4_DROME FI12101p OS=Drosophila melanogaster OX=7227 GN=CG17138 PE=2 SV=2;tr|Q8IHF1|Q8IHF1_DROME AT07872p OS=Droso	2	14616000	0	21668000	0	10834000	7308000	1.48248	0.568017	0.812595
A1ZAB5	clu	sp|A1ZAB5|CLU_DROME Protein clueless OS=Drosophila melanogaster OX=7227 GN=clu PE=1 SV=1;tr|A0A0B4KEX0|A0A0B4KEX0_DROME Protein clueless OS=Drosophila melanogaster OX=7227 GN=clu PE=1 SV=1	33	1427000000	1651600000	2188600000	2373300000	2280950000	1539300000	1.48181	0.56736	0.0363503
X2JG40	Grip84	tr|X2JG40|X2JG40_DROME Gamma-tubulin complex component OS=Drosophila melanogaster OX=7227 GN=Grip84 PE=1 SV=1;tr|Q5BIB1|Q5BIB1_DROME Gamma-tubulin complex component OS=Drosophila melanogaster OX=7227 PE=2 SV=1;tr|E1JJQ4|E1JJQ4_DROME Gamma-tubulin complex c	1	15039000	13528000	26938000	15385000	21161500	14283500	1.48153	0.567092	0.359137
Q7KUT2	Lon	sp|Q7KUT2|LONM_DROME Lon protease homolog, mitochondrial OS=Drosophila melanogaster OX=7227 GN=Lon PE=1 SV=1	5	1222200000	1342000000	1840700000	1958000000	1899350000	1282100000	1.48144	0.566997	0.0179507
Q9VJX7	Hsp60D	tr|Q9VJX7|Q9VJX7_DROME AT04835p OS=Drosophila melanogaster OX=7227 GN=Hsp60D PE=2 SV=1	18	515300000	664350000	824000000	920180000	872090000	589825000	1.47856	0.56419	0.0861658
Q9VV76	Syx8	tr|Q9VV76|Q9VV76_DROME Syntaxin 8 OS=Drosophila melanogaster OX=7227 GN=Syx8 PE=1 SV=1;tr|Q6NP24|Q6NP24_DROME LP02760p (Fragment) OS=Drosophila melanogaster OX=7227 GN=Syx8 PE=2 SV=1	1	0	25094000	18114000	18980000	18547000	12547000	1.4782	0.563843	0.679848
Q9VF56	obe	tr|Q9VF56|Q9VF56_DROME Obelus OS=Drosophila melanogaster OX=7227 GN=obe PE=1 SV=2	2	41119000	19586000	51162000	38526000	44844000	30352500	1.47744	0.5631	0.365525
M9PFE5	cmb	tr|M9PFE5|M9PFE5_DROME Combover, isoform D OS=Drosophila melanogaster OX=7227 GN=cmb PE=1 SV=1;tr|M9PFI2|M9PFI2_DROME Combover, isoform C OS=Drosophila melanogaster OX=7227 GN=cmb PE=1 SV=1;tr|Q9VU76|Q9VU76_DROME Combover, isoform A OS=Drosophila melanogas	19	693770000	968770000	1134300000	1321100000	1227700000	831270000	1.4769	0.562569	0.139853
Q9VXK6	eIF5	sp|Q9VXK6|IF5_DROME Eukaryotic translation initiation factor 5 OS=Drosophila melanogaster OX=7227 GN=eIF5 PE=1 SV=1	8	97995000	135370000	175910000	168520000	172215000	116682500	1.47593	0.561623	0.100281
Q7JRC9	CG30493;CG30496;l(2)08492	tr|Q7JRC9|Q7JRC9_DROME RE73310p OS=Drosophila melanogaster OX=7227 GN=CG30493;CG30496;l(2)08492 PE=1 SV=1	7	160250000	108380000	174540000	221630000	198085000	134315000	1.47478	0.560499	0.210281
Q9GSP5	SRPK;SRPK-RA;SRPK-RC;SRPK-RB	tr|Q9GSP5|Q9GSP5_DROME SR protein kinase 1 OS=Drosophila melanogaster OX=7227 GN=SRPK PE=2 SV=1;tr|Q0E965|Q0E965_DROME SR protein kinase, isoform A OS=Drosophila melanogaster OX=7227 GN=SRPK PE=1 SV=1;tr|G2J5W6|G2J5W6_DROME RE75274p1 OS=Drosophila melanoga	14	157430000	234800000	279720000	298510000	289115000	196115000	1.47421	0.559944	0.144539
A0A0B4K6W2	faf	tr|A0A0B4K6W2|A0A0B4K6W2_DROME Fat facets, isoform E OS=Drosophila melanogaster OX=7227 GN=faf PE=3 SV=1;tr|A0A0B4K7S0|A0A0B4K7S0_DROME Fat facets, isoform D OS=Drosophila melanogaster OX=7227 GN=faf PE=3 SV=1;sp|P55824|FAF_DROME Probable ubiquitin carboxy	38	435900000	609240000	627680000	912610000	770145000	522570000	1.47376	0.559506	0.275927
Q7K049	CG11165;CG11165-RA	tr|Q7K049|Q7K049_DROME AT10229p OS=Drosophila melanogaster OX=7227 GN=azot PE=2 SV=1;tr|Q32KC3|Q32KC3_DROME AT24185p OS=Drosophila melanogaster OX=7227 GN=CG11165 PE=2 SV=1;tr|C1C581|C1C581_DROME MIP05003p (Fragment) OS=Drosophila melanogaster OX=7227 GN=C	3	120940000	51283000	156020000	97725000	126872500	86111500	1.47335	0.559102	0.464165
A0A0B4KI38	CG11334	tr|A0A0B4KI38|A0A0B4KI38_DROME Methylthioribose-1-phosphate isomerase OS=Drosophila melanogaster OX=7227 GN=Dmel\CG11334 PE=3 SV=1;sp|Q9V9X4|MTNA_DROME Methylthioribose-1-phosphate isomerase OS=Drosophila melanogaster OX=7227 GN=CG11334 PE=2 SV=1	13	866390000	793910000	1219000000	1225700000	1222350000	830150000	1.47244	0.558213	0.0085014
A0A0H4Y1G5	hyd;hyd-RA	tr|A0A0H4Y1G5|A0A0H4Y1G5_DROME FI24602p1 OS=Drosophila melanogaster OX=7227 GN=hyd-RA PE=2 SV=1;tr|A0A0B4LGZ6|A0A0B4LGZ6_DROME Hyperplastic discs, isoform B OS=Drosophila melanogaster OX=7227 GN=hyd PE=1 SV=1;sp|P51592|HYD_DROME E3 ubiquitin-protein ligase	25	194400000	270410000	345390000	338340000	341865000	232405000	1.47099	0.556786	0.103121
Q24253	AP-1-2beta	tr|Q24253|Q24253_DROME AP complex subunit beta OS=Drosophila melanogaster OX=7227 GN=AP-1-2beta PE=1 SV=1;tr|Q960F2|Q960F2_DROME AP complex subunit beta OS=Drosophila melanogaster OX=7227 GN=AP-1-2beta PE=2 SV=1	17	150760000	255750000	380510000	217340000	298925000	203255000	1.47069	0.556493	0.428022
M9PGG8	CG17493	tr|M9PGG8|M9PGG8_DROME Uncharacterized protein, isoform B OS=Drosophila melanogaster OX=7227 GN=CG40016 PE=1 SV=1;tr|Q8SXJ8|Q8SXJ8_DROME RE19335p OS=Drosophila melanogaster OX=7227 GN=CG17493 PE=2 SV=1	1	5740200	0	8438000	0	4219000	2870100	1.46998	0.5558	0.816258
Q9VG01	CG46280	tr|Q9VG01|Q9VG01_DROME RE12073p OS=Drosophila melanogaster OX=7227 GN=Dmel\CG46280 PE=1 SV=1	11	249050000	274490000	357080000	412400000	384740000	261770000	1.46976	0.555584	0.0561792
F3YDI6	Hsp70Ab-RA;Hsp70Aa;Hsp70Ab;Hsp70Ba-RA;Hsp70Bb;Hsp70Bc;Hsp70Ba;Hsp70Bbb-RA;Hsp70Bbb	tr|F3YDI6|F3YDI6_DROME LP03941p OS=Drosophila melanogaster OX=7227 GN=Hsp70Ab-RA PE=2 SV=1;sp|P82910|HSP70_DROME Major heat shock 70 kDa protein Aa OS=Drosophila melanogaster OX=7227 GN=Hsp70Aa PE=2 SV=2;sp|P02825|HSP71_DROME Major heat shock 70 kDa protei	4	30704000	17122000	34042000	36218000	35130000	23913000	1.46908	0.554908	0.244478
Q9VUG4	goddard	tr|Q9VUG4|Q9VUG4_DROME GEO12017p1 OS=Drosophila melanogaster OX=7227 GN=goddard PE=1 SV=1	3	129580000	125560000	178040000	196340000	187190000	127570000	1.46735	0.553214	0.0238119
Q9VT32	CG6767	tr|Q9VT32|Q9VT32_DROME RE57174p OS=Drosophila melanogaster OX=7227 GN=Dmel\CG6767 PE=1 SV=2;tr|M9PEY1|M9PEY1_DROME Uncharacterized protein, isoform C OS=Drosophila melanogaster OX=7227 GN=Dmel\CG6767 PE=1 SV=1;tr|M9PEP5|M9PEP5_DROME Uncharacterized protein	14	646050000	728430000	1074400000	939470000	1006935000	687240000	1.46519	0.551085	0.0560437
Q9W3P6	CG10920-RA;CG10920	tr|Q9W3P6|Q9W3P6_DROME CG10920-PA OS=Drosophila melanogaster OX=7227 GN=Dmel\CG10920 PE=2 SV=2;tr|C0MLA3|C0MLA3_DROME CG10920-PA OS=Drosophila melanogaster OX=7227 GN=CG10920 PE=3 SV=1;tr|B4F5B5|B4F5B5_DROME CG10920-PA OS=Drosophila melanogaster OX=7227 GN	0	340430000	332360000	517290000	467470000	492380000	336395000	1.4637	0.549616	0.025187
Q9VT75	vnc	tr|Q9VT75|Q9VT75_DROME LD19812p OS=Drosophila melanogaster OX=7227 GN=vnc PE=1 SV=1	6	260010000	189570000	307050000	350830000	328940000	224790000	1.46332	0.549247	0.128641
Q9VBK9	CG5913	tr|Q9VBK9|Q9VBK9_DROME Uncharacterized protein OS=Drosophila melanogaster OX=7227 GN=Dmel\CG5913 PE=1 SV=1;tr|Q960C1|Q960C1_DROME SD08037p OS=Drosophila melanogaster OX=7227 GN=CG5913 PE=2 SV=1	12	214270000	267940000	339420000	366180000	352800000	241105000	1.46326	0.549189	0.065111
Q9W350	c11.1	tr|Q9W350|Q9W350_DROME C11.1, isoform A OS=Drosophila melanogaster OX=7227 GN=c11.1 PE=1 SV=2;tr|Q9NHY0|Q9NHY0_DROME C11.1 (Fragment) OS=Drosophila melanogaster OX=7227 GN=c11.1 PE=4 SV=1	9	160080000	279620000	322800000	320290000	321545000	219850000	1.46257	0.548501	0.231037
Q9VY28	mRpS25	sp|Q9VY28|RT25_DROME Probable 28S ribosomal protein S25, mitochondrial OS=Drosophila melanogaster OX=7227 GN=mRpS25 PE=1 SV=1	3	35655000	45810000	47426000	71700000	59563000	40732500	1.4623	0.548236	0.288662
Q9VQX6	CG3702	tr|Q9VQX6|Q9VQX6_DROME LP05054p OS=Drosophila melanogaster OX=7227 GN=cg3702 PE=1 SV=2	7	161050000	204330000	257580000	276090000	266835000	182690000	1.46059	0.54655	0.0701086
Q9V466	Nup107	sp|Q9V466|NU107_DROME Nuclear pore complex protein Nup107 OS=Drosophila melanogaster OX=7227 GN=Nup107 PE=1 SV=1;tr|A1YK65|A1YK65_DROME Nuclear pore complex protein OS=Drosophila melanogaster OX=7227 GN=Nup107 PE=3 SV=1;tr|A1YK63|A1YK63_DROME Nuclear pore	2	0	23397000	18767000	15405000	17086000	11698500	1.46053	0.546491	0.693211
P36951	Gip	sp|P36951|HYI_DROME Putative hydroxypyruvate isomerase OS=Drosophila melanogaster OX=7227 GN=Gip PE=2 SV=1	5	47470000	81124000	100170000	87626000	93898000	64297000	1.46038	0.546343	0.241048
Q9VJY4	CG10859	tr|Q9VJY4|Q9VJY4_DROME GH14707p OS=Drosophila melanogaster OX=7227 GN=Dmel\CG10859 PE=2 SV=1	16	348900000	507260000	528770000	718900000	623835000	428080000	1.45729	0.543284	0.254415
A0A0B4KHR8	mask	tr|A0A0B4KHR8|A0A0B4KHR8_DROME Multiple ankyrin repeats single KH domain, isoform E OS=Drosophila melanogaster OX=7227 GN=mask PE=4 SV=1;tr|A0A0H4XWY3|A0A0H4XWY3_DROME FI24704p1 (Fragment) OS=Drosophila melanogaster OX=7227 GN=mask-RA PE=2 SV=1;tr|A0A0B4K7	12	93822000	101660000	111780000	172950000	142365000	97741000	1.45655	0.542559	0.284793
X2JC35	RpL36	tr|X2JC35|X2JC35_DROME 60S ribosomal protein L36 OS=Drosophila melanogaster OX=7227 GN=RpL36 PE=2 SV=1;sp|P49630|RL36_DROME 60S ribosomal protein L36 OS=Drosophila melanogaster OX=7227 GN=RpL36 PE=1 SV=1	11	1726200000	1516000000	2337600000	2384000000	2360800000	1621100000	1.4563	0.542303	0.0205223
Q9VP94	CG10588-RA	tr|Q9VP94|Q9VP94_DROME Uncharacterized protein, isoform A OS=Drosophila melanogaster OX=7227 GN=Dmel\CG10588 PE=3 SV=2;tr|B6IDT7|B6IDT7_DROME IP19817p (Fragment) OS=Drosophila melanogaster OX=7227 GN=CG10588-RA PE=2 SV=1	3	27411000	25209000	44621000	31984000	38302500	26310000	1.45582	0.541827	0.202432
Q9VC10	PIG-S;CG13644;CG31120-RB	tr|Q9VC10|Q9VC10_DROME Phosphatidylinositol glycan anchor biosynthesis class S OS=Drosophila melanogaster OX=7227 GN=PIG-S PE=1 SV=2;tr|Q86NX1|Q86NX1_DROME GM10512p (Fragment) OS=Drosophila melanogaster OX=7227 GN=CG13644 PE=2 SV=1;tr|B8A3W8|B8A3W8_DROME F	7	163160000	130050000	245930000	180900000	213415000	146605000	1.45571	0.541727	0.208568
Q9VRG6	CG1704	tr|Q9VRG6|Q9VRG6_DROME GM05135p OS=Drosophila melanogaster OX=7227 GN=anox PE=2 SV=2	3	29779000	33364000	49862000	41990000	45926000	31571500	1.45467	0.540688	0.0800325
X2JFG0	r	tr|X2JFG0|X2JFG0_DROME Rudimentary, isoform D OS=Drosophila melanogaster OX=7227 GN=r PE=1 SV=1;sp|P05990|PYR1_DROME CAD protein OS=Drosophila melanogaster OX=7227 GN=r PE=1 SV=3;tr|Q1RKZ5|Q1RKZ5_DROME IP15551p (Fragment) OS=Drosophila melanogaster OX=7227	35	483650000	517940000	785380000	671250000	728315000	500795000	1.45432	0.540342	0.0622501
Q9W1I0	TBPH	tr|Q9W1I0|Q9W1I0_DROME TAR DNA-binding protein-43 homolog, isoform A OS=Drosophila melanogaster OX=7227 GN=TBPH PE=1 SV=2;tr|O97469|O97469_DROME TAR-binding protein OS=Drosophila melanogaster OX=7227 GN=TBPH PE=2 SV=1;tr|Q8SXP8|Q8SXP8_DROME GH09868p OS=Dro	4	107860000	117870000	176890000	151220000	164055000	112865000	1.45355	0.539581	0.0654013
Q9VE13	gukh	tr|Q9VE13|Q9VE13_DROME GUK-holder, isoform A OS=Drosophila melanogaster OX=7227 GN=gukh PE=1 SV=3;tr|Q95S72|Q95S72_DROME GM06978p OS=Drosophila melanogaster OX=7227 GN=gukh PE=2 SV=1;tr|Q4AB30|Q4AB30_DROME GUK-holder, isoform C OS=Drosophila melanogaster O	2	0	10590000	6461300	8925400	7693350	5295000	1.45295	0.538981	0.702205
Q8MSI7	ND-B17.2	tr|Q8MSI7|Q8MSI7_DROME NADH dehydrogenase [ubiquinone] 1 alpha subcomplex subunit 12 OS=Drosophila melanogaster OX=7227 GN=ND-B17.2 PE=2 SV=1;tr|Q9VQD7|Q9VQD7_DROME NADH dehydrogenase [ubiquinone] 1 alpha subcomplex subunit 12 OS=Drosophila melanogaster OX	8	231840000	246180000	305160000	388650000	346905000	239010000	1.45142	0.53747	0.125702
Q9W0Q0	Ppm1	tr|Q9W0Q0|Q9W0Q0_DROME AT28366p OS=Drosophila melanogaster OX=7227 GN=Ppm1 PE=2 SV=1	14	2265800000	2187400000	3066300000	3387700000	3227000000	2226600000	1.44929	0.535351	0.0262669
Q7KKI0	Cct5;Cct5-RB	tr|Q7KKI0|Q7KKI0_DROME T-complex protein 1 subunit epsilon OS=Drosophila melanogaster OX=7227 GN=CCT5 PE=1 SV=1;tr|A1Z8U4|A1Z8U4_DROME T-complex protein 1 subunit epsilon OS=Drosophila melanogaster OX=7227 GN=CCT5 PE=1 SV=1;tr|C8VV32|C8VV32_DROME T-complex	32	4317200000	4431700000	6214800000	6452200000	6333500000	4374450000	1.44784	0.533901	0.00449474
Q9VWR1	CG6873-RA	tr|Q9VWR1|Q9VWR1_DROME IP04855p OS=Drosophila melanogaster OX=7227 GN=Dmel\CG6873 PE=2 SV=1	4	24067000	26043000	37789000	34705000	36247000	25055000	1.4467	0.532763	0.0257458
Q9VHS8	eIF4AIII	sp|Q9VHS8|IF4A3_DROME Eukaryotic initiation factor 4A-III OS=Drosophila melanogaster OX=7227 GN=CG7483 PE=1 SV=1	8	92778000	88148000	135100000	126130000	130615000	90463000	1.44385	0.529921	0.0154363
Q7K2N0	Lnpk	tr|Q7K2N0|Q7K2N0_DROME GH24644p OS=Drosophila melanogaster OX=7227 GN=Lnpk PE=1 SV=1	11	884430000	877720000	1142100000	1400700000	1271400000	881075000	1.44301	0.529081	0.0945005
C0PV37	CG10839-RA	tr|C0PV37|C0PV37_DROME MIP08157p (Fragment) OS=Drosophila melanogaster OX=7227 GN=CG10839-RA PE=2 SV=1;tr|Q9V3Q0|Q9V3Q0_DROME IP06404p OS=Drosophila melanogaster OX=7227 GN=Dmel\CG10839 PE=2 SV=1	5	307040000	223080000	393870000	370940000	382405000	265060000	1.44271	0.528782	0.114406
Q9W462	CG3016	sp|Q9W462|UBP30_DROME Ubiquitin carboxyl-terminal hydrolase 30 homolog OS=Drosophila melanogaster OX=7227 GN=Usp30 PE=2 SV=1	5	161170000	33043000	181810000	98335000	140072500	97106500	1.44246	0.528534	0.630732
X2JF59	Jafrac1;CG1633	tr|X2JF59|X2JF59_DROME Thioredoxin peroxidase 1, isoform C OS=Drosophila melanogaster OX=7227 GN=Jafrac1 PE=1 SV=1;sp|Q9V3P0|PRDX1_DROME Peroxiredoxin 1 OS=Drosophila melanogaster OX=7227 GN=Jafrac1 PE=1 SV=1;tr|F6J6B9|F6J6B9_DROME CG1633 (Fragment) OS=Dro	11	1839500000	2675000000	3092300000	3417900000	3255100000	2257250000	1.44206	0.528136	0.155982
Q9W1M5	IM18-RA	tr|Q9W1M5|Q9W1M5_DROME FI08233p OS=Drosophila melanogaster OX=7227 GN=BcDNA:AT19986 PE=2 SV=2	2	25998000	41892000	40013000	57874000	48943500	33945000	1.44185	0.527918	0.336358
D2NUK5	CG3760-RB;CG3760-RA;CG3760	tr|D2NUK5|D2NUK5_DROME IP16103p OS=Drosophila melanogaster OX=7227 GN=CG3760-RB PE=2 SV=1;tr|H0RNI8|H0RNI8_DROME FI17821p1 OS=Drosophila melanogaster OX=7227 GN=CG3760-RB PE=1 SV=1;tr|A0A0B4LGI9|A0A0B4LGI9_DROME Uncharacterized protein, isoform D OS=Drosop	11	970890000	773090000	1101600000	1411600000	1256600000	871990000	1.44107	0.527142	0.171563
Q7KTB0	BG:DS01368.1	tr|Q7KTB0|Q7KTB0_DROME RE25285p OS=Drosophila melanogaster OX=7227 GN=DS01368.1 PE=2 SV=1	1	23209000	0	13872000	19561000	16716500	11604500	1.44052	0.526588	0.710425
Q9VKK1	Ge-1	sp|Q9VKK1|EDC4_DROME Enhancer of mRNA-decapping protein 4 homolog OS=Drosophila melanogaster OX=7227 GN=Ge-1 PE=1 SV=2	6	37075000	32930000	61919000	38879000	50399000	35002500	1.43987	0.525937	0.318941
Q9VEJ0	Prx3	tr|Q9VEJ0|Q9VEJ0_DROME Peroxiredoxin 3 OS=Drosophila melanogaster OX=7227 GN=Prx3 PE=1 SV=2	15	2051800000	1844700000	2913500000	2693500000	2803500000	1948250000	1.43898	0.52505	0.0298134
Q9W2T5	CG15296-RA	tr|Q9W2T5|Q9W2T5_DROME MICOS complex subunit MIC13 OS=Drosophila melanogaster OX=7227 GN=Dmel\CG15296 PE=2 SV=2;tr|C1C3G8|C1C3G8_DROME MICOS complex subunit MIC13 (Fragment) OS=Drosophila melanogaster OX=7227 GN=CG15296-RA PE=2 SV=1	3	82814000	116970000	119590000	167690000	143640000	99892000	1.43795	0.524017	0.276275
A4V4A1	Klp10A	tr|A4V4A1|A4V4A1_DROME Kinesin-like protein OS=Drosophila melanogaster OX=7227 GN=Klp10A PE=1 SV=1;sp|Q960Z0|KI10A_DROME Kinesin-like protein Klp10A OS=Drosophila melanogaster OX=7227 GN=Klp10A PE=1 SV=1	17	503250000	507410000	664470000	788470000	726470000	505330000	1.43762	0.523677	0.0704756
Q9VIJ9	Ns4	tr|Q9VIJ9|Q9VIJ9_DROME LD10773p OS=Drosophila melanogaster OX=7227 GN=Ns4 PE=1 SV=1	3	29448000	0	18946000	23383000	21164500	14724000	1.43742	0.523477	0.707527
A0A1B2AJY7	SmE	tr|A0A1B2AJY7|A0A1B2AJY7_DROME Small nuclear ribonucleoprotein E (Fragment) OS=Drosophila melanogaster OX=7227 PE=2 SV=1;sp|Q9VLV5|RUXE_DROME Probable small nuclear ribonucleoprotein E OS=Drosophila melanogaster OX=7227 GN=SmE PE=1 SV=1	2	0	51429000	38487000	35402000	36944500	25714500	1.43672	0.522778	0.705425
Q86B44	GS	tr|Q86B44|Q86B44_DROME Glutathione synthetase OS=Drosophila melanogaster OX=7227 GN=Gss2 PE=1 SV=2;tr|A3FP36|A3FP36_DROME Glutathione synthetase OS=Drosophila melanogaster OX=7227 PE=2 SV=1	4	1199600000	1050500000	1642600000	1587500000	1615050000	1125050000	1.43554	0.52159	0.0253139
Q7K0E6	Aats-asp	tr|Q7K0E6|Q7K0E6_DROME Aspartyl-tRNA synthetase, isoform A OS=Drosophila melanogaster OX=7227 GN=AspRS PE=1 SV=1;tr|Q9XYM1|Q9XYM1_DROME Aspartyl tRNA synthetase OS=Drosophila melanogaster OX=7227 GN=AspRS PE=2 SV=1	21	688090000	900610000	1161000000	1118800000	1139900000	794350000	1.43501	0.521061	0.0858261
Q9VTI5	CG6140-RA	tr|Q9VTI5|Q9VTI5_DROME DI01318p1 OS=Drosophila melanogaster OX=7227 GN=Fum3 PE=2 SV=1	24	3182700000	3064300000	4426300000	4533600000	4479950000	3123500000	1.43427	0.520319	0.00345114
Q6IDF5	ND-B15	tr|Q6IDF5|Q6IDF5_DROME NADH dehydrogenase (Ubiquinone) B15 subunit OS=Drosophila melanogaster OX=7227 GN=ND-B15 PE=1 SV=1	4	368070000	324220000	433900000	558270000	496085000	346145000	1.43317	0.519211	0.150824
Q9VNE2	kra	sp|Q9VNE2|PKRA_DROME Protein krasavietz OS=Drosophila melanogaster OX=7227 GN=kra PE=1 SV=1	14	544500000	377830000	636220000	684910000	660565000	461165000	1.43238	0.518418	0.148479
E8NH92	Psa-RC;Psa;Psa-RA	tr|E8NH92|E8NH92_DROME AT07754p OS=Drosophila melanogaster OX=7227 GN=Psa-RC PE=2 SV=1;tr|Q9W0E4|Q9W0E4_DROME Aminopeptidase OS=Drosophila melanogaster OX=7227 GN=Psa PE=1 SV=1;tr|Q8IRH0|Q8IRH0_DROME LP21249p OS=Drosophila melanogaster OX=7227 GN=Psa PE=1	47	5805300000	5524400000	8036800000	8188700000	8112750000	5664850000	1.43212	0.518153	0.00422766
Q9VWD5	CG14232	tr|Q9VWD5|Q9VWD5_DROME LD35087p OS=Drosophila melanogaster OX=7227 GN=Dmel\CG14232 PE=1 SV=1	6	69679000	56306000	88798000	91546000	90172000	62992500	1.43147	0.517499	0.0576748
P29843	Hsc70-1;Hsc70-1-RA	sp|P29843|HSP7A_DROME Heat shock 70 kDa protein cognate 1 OS=Drosophila melanogaster OX=7227 GN=Hsc70-1 PE=1 SV=1;tr|F3YDH5|F3YDH5_DROME AT29089p (Fragment) OS=Drosophila melanogaster OX=7227 GN=Hsc70-1-RA PE=2 SV=1;tr|Q8IH88|Q8IH88_DROME AT28834p (Fragmen	15	2029700000	1869700000	2857100000	2722100000	2789600000	1949700000	1.43078	0.516806	0.0151786
Q9VEY5	CG5903	tr|Q9VEY5|Q9VEY5_DROME MICOS complex subunit OS=Drosophila melanogaster OX=7227 GN=Dmel\CG5903 PE=1 SV=1	6	531000000	419500000	625840000	730460000	678150000	475250000	1.42693	0.512918	0.117469
Q9V453	BG:DS03323.1	tr|Q9V453|Q9V453_DROME Uncharacterized protein OS=Drosophila melanogaster OX=7227 GN=Dmel\CG3491 PE=4 SV=1;tr|Q8MSP6|Q8MSP6_DROME AT03687p OS=Drosophila melanogaster OX=7227 GN=BG:DS03323.1 PE=2 SV=1	9	92266000	91369000	131550000	130430000	130990000	91817500	1.42663	0.512616	0.000335287
Q9VYQ3	Uch-L5R;CG1950	tr|Q9VYQ3|Q9VYQ3_DROME Ubiquitin carboxyl-terminal hydrolase OS=Drosophila melanogaster OX=7227 GN=Uch-L5R PE=2 SV=1;tr|Q8T487|Q8T487_DROME Ubiquitin carboxyl-terminal hydrolase OS=Drosophila melanogaster OX=7227 GN=Uch-L5R PE=2 SV=1;tr|C0ML17|C0ML17_DROME	4	58941000	64074000	99000000	76381000	87690500	61507500	1.42569	0.511658	0.152531
Q9W1U3	CG3215	tr|Q9W1U3|Q9W1U3_DROME Glycerol-3-phosphate dehydrogenase [NAD(+)] OS=Drosophila melanogaster OX=7227 GN=Gpdh2 PE=3 SV=2;tr|Q8T3Y7|Q8T3Y7_DROME Glycerol-3-phosphate dehydrogenase [NAD(+)] OS=Drosophila melanogaster OX=7227 GN=Gpdh2 PE=2 SV=1;tr|B5RJA4|B5RJ	11	500180000	403590000	625460000	662700000	644080000	451885000	1.42532	0.511284	0.0654843
Q9VJ38	mRpL13	sp|Q9VJ38|RM13_DROME 39S ribosomal protein L13, mitochondrial OS=Drosophila melanogaster OX=7227 GN=mRpL13 PE=2 SV=2	1	24325000	0	18816000	15848000	17332000	12162500	1.42504	0.510998	0.714118
Q9VJ31	CG10623	tr|Q9VJ31|Q9VJ31_DROME CG10623 protein OS=Drosophila melanogaster OX=7227 GN=Dmel\CG10623 PE=1 SV=1;tr|C0MKB5|C0MKB5_DROME CG10623-PA OS=Drosophila melanogaster OX=7227 GN=CG10623 PE=4 SV=1;tr|A0APR1|A0APR1_DROME CG10623 protein OS=Drosophila melanogaster	7	253090000	202510000	287890000	360040000	323965000	227800000	1.42215	0.50807	0.160753
Q9VP77	CG10565	tr|Q9VP77|Q9VP77_DROME LD23875p OS=Drosophila melanogaster OX=7227 GN=Dmel\CG10565 PE=1 SV=1	16	327400000	416110000	522220000	534270000	528245000	371755000	1.42095	0.506855	0.0729756
Q8SYV8	CG15407;CG33281-RA	tr|Q8SYV8|Q8SYV8_DROME RE31553p OS=Drosophila melanogaster OX=7227 GN=CG15407 PE=2 SV=1;tr|Q8IPZ9|Q8IPZ9_DROME FI02831p OS=Drosophila melanogaster OX=7227 GN=CG15407 PE=2 SV=1	2	159790000	185890000	248730000	242390000	245560000	172840000	1.42074	0.506638	0.0324534
E2QCN3	Hydr1	tr|E2QCN3|E2QCN3_DROME Alpha/beta hydrolase 1, isoform B OS=Drosophila melanogaster OX=7227 GN=Hydr1 PE=4 SV=1;tr|A1Z7Q7|A1Z7Q7_DROME Alpha/beta hydrolase 1, isoform A OS=Drosophila melanogaster OX=7227 GN=Hydr1 PE=2 SV=1;tr|Q95S61|Q95S61_DROME GM08242p OS	13	85087000	116180000	142100000	143400000	142750000	100633500	1.41851	0.50438	0.113687
A0A0B4JCS8	CG42733	tr|A0A0B4JCS8|A0A0B4JCS8_DROME Uncharacterized protein, isoform D OS=Drosophila melanogaster OX=7227 GN=CG42733 PE=4 SV=1	1	15742000	0	12183000	10147000	11165000	7871000	1.4185	0.504364	0.718398
D2A6K3	ARY	tr|D2A6K3|D2A6K3_DROME Aldehyde reductase Y, isoform D OS=Drosophila melanogaster OX=7227 GN=ARY PE=4 SV=1;tr|Q7PLK6|Q7PLK6_DROME Aldehyde reductase OS=Drosophila melanogaster OX=7227 GN=ARY PE=4 SV=3	18	1310500000	1534200000	2001500000	2031700000	2016600000	1422350000	1.41779	0.503648	0.0342312
M9PFF0	RpL13	tr|M9PFF0|M9PFF0_DROME 60S ribosomal protein L13 OS=Drosophila melanogaster OX=7227 GN=RpL13 PE=1 SV=1;sp|P41126|RL13_DROME 60S ribosomal protein L13 OS=Drosophila melanogaster OX=7227 GN=RpL13 PE=1 SV=1	17	5500800000	3959000000	5966800000	7444100000	6705450000	4729900000	1.41767	0.503524	0.205483
A0A0B4KGY1	BcDNA:RE70963	tr|A0A0B4KGY1|A0A0B4KGY1_DROME Uncharacterized protein, isoform H OS=Drosophila melanogaster OX=7227 GN=BcDNA:RE70963 PE=4 SV=1;tr|Q9VHF4|Q9VHF4_DROME RE70963p OS=Drosophila melanogaster OX=7227 GN=CG33188 PE=2 SV=2	5	38007000	68351000	73925000	76803000	75364000	53179000	1.41718	0.503019	0.282746
Q9VN18	CG9855	tr|Q9VN18|Q9VN18_DROME FI03672p OS=Drosophila melanogaster OX=7227 GN=Dmel\CG9855 PE=2 SV=1;tr|Q961R6|Q961R6_DROME GH09360p OS=Drosophila melanogaster OX=7227 GN=CG9855 PE=2 SV=1	3	25730000	0	20301000	16152000	18226500	12865000	1.41675	0.502586	0.720653
Q8IP79	Pect	tr|Q8IP79|Q8IP79_DROME Phosphoethanolamine cytidylyltransferase, isoform C OS=Drosophila melanogaster OX=7227 GN=Pect PE=1 SV=2;tr|Q7KTB3|Q7KTB3_DROME Phosphoethanolamine cytidylyltransferase, isoform E OS=Drosophila melanogaster OX=7227 GN=Pect PE=1 SV=1;	30	5025300000	4715600000	6516000000	7281200000	6898600000	4870450000	1.41642	0.502249	0.0390089
Q9W4V2	CG3526-RA	tr|Q9W4V2|Q9W4V2_DROME FI16630p1 OS=Drosophila melanogaster OX=7227 GN=Dmel\CG3526 PE=2 SV=2	1	10951000	5477400	16633000	6630400	11631700	8214200	1.41605	0.50187	0.609742
Q9V9P5	CG2528-RB	tr|Q9V9P5|Q9V9P5_DROME Uncharacterized protein, isoform E OS=Drosophila melanogaster OX=7227 GN=lincRNA.224 PE=4 SV=4;tr|D5SHQ2|D5SHQ2_DROME FI10940p (Fragment) OS=Drosophila melanogaster OX=7227 GN=CG2528-RB PE=2 SV=1;tr|A0A0T7B3Z6|A0A0T7B3Z6_DROME Unchar	27	748970000	796020000	1081300000	1105900000	1093600000	772495000	1.41567	0.501488	0.00676542
Q9W379	Zpr1	tr|Q9W379|Q9W379_DROME LD37736p OS=Drosophila melanogaster OX=7227 GN=Zpr1 PE=1 SV=1	6	86337000	28293000	97408000	64861000	81134500	57315000	1.41559	0.501403	0.548365
M9PBU2	Rac2	tr|M9PBU2|M9PBU2_DROME Rac2, isoform B OS=Drosophila melanogaster OX=7227 GN=Rac2 PE=4 SV=1;sp|P48554|RAC2_DROME Ras-related protein Rac2 OS=Drosophila melanogaster OX=7227 GN=Rac2 PE=1 SV=1	1	36449000	17896000	45106000	31823000	38464500	27172500	1.41557	0.50138	0.426614
P17704	RpS17	sp|P17704|RS17_DROME 40S ribosomal protein S17 OS=Drosophila melanogaster OX=7227 GN=RpS17 PE=1 SV=2	6	2836300000	3045000000	3487800000	4829400000	4158600000	2940650000	1.41418	0.499963	0.214655
Q9VJZ5	Tap42	tr|Q9VJZ5|Q9VJZ5_DROME LD07294p OS=Drosophila melanogaster OX=7227 GN=Tap42 PE=1 SV=2	6	34695000	74033000	71155000	82589000	76872000	54364000	1.41402	0.499807	0.386436
Q9VHR8	DppIII;CG5618	sp|Q9VHR8|DPP3_DROME Dipeptidyl peptidase 3 OS=Drosophila melanogaster OX=7227 GN=DppIII PE=2 SV=2;tr|Q6BCZ0|Q6BCZ0_DROME CG7415 (Fragment) OS=Drosophila melanogaster OX=7227 PE=2 SV=1;tr|Q8IGZ7|Q8IGZ7_DROME LP10840p OS=Drosophila melanogaster OX=7227 GN=C	45	4813400000	3823800000	6412800000	5798700000	6105750000	4318600000	1.41383	0.499605	0.0917892
M9PBS9	CG10103	tr|M9PBS9|M9PBS9_DROME Uncharacterized protein, isoform F OS=Drosophila melanogaster OX=7227 GN=Dmel\CG10103 PE=1 SV=1;tr|M9PEJ2|M9PEJ2_DROME Uncharacterized protein, isoform D OS=Drosophila melanogaster OX=7227 GN=Dmel\CG10103 PE=1 SV=1;tr|M9PHL4|M9PHL4_D	3	28563000	24644000	41569000	33585000	37577000	26603500	1.41248	0.498234	0.132385
A0A0B4K883	Pof	tr|A0A0B4K883|A0A0B4K883_DROME Painting of fourth, isoform C OS=Drosophila melanogaster OX=7227 GN=Pof PE=4 SV=1;sp|Q9W123|POF_DROME Protein painting of fourth OS=Drosophila melanogaster OX=7227 GN=Pof PE=1 SV=1	15	1457500000	1642800000	2053100000	2324800000	2188950000	1550150000	1.41209	0.497831	0.060328
Q9VQH1	G6P;CG15400	tr|Q9VQH1|Q9VQH1_DROME FI19814p1 OS=Drosophila melanogaster OX=7227 GN=G6P PE=2 SV=2;tr|Q4V667|Q4V667_DROME IP08013p OS=Drosophila melanogaster OX=7227 GN=CG15400 PE=2 SV=1;tr|A5XD19|A5XD19_DROME CG15400 (Fragment) OS=Drosophila melanogaster OX=7227 GN=CG1	5	112220000	88466000	133190000	150070000	141630000	100343000	1.41146	0.497187	0.105245
Q8T0V8	CG17401;CG31624	tr|Q8T0V8|Q8T0V8_DROME GH01042p OS=Drosophila melanogaster OX=7227 GN=CG17401 PE=2 SV=1;tr|Q3YMR8|Q3YMR8_DROME Uncharacterized protein (Fragment) OS=Drosophila melanogaster OX=7227 GN=CG31624 PE=2 SV=1;tr|Q2XYF8|Q2XYF8_DROME CG31624 (Fragment) OS=Drosophil	4	683090000	381780000	770460000	732290000	751375000	532435000	1.41121	0.496928	0.286113
Q9I7S9	CG1924	tr|Q9I7S9|Q9I7S9_DROME Uncharacterized protein OS=Drosophila melanogaster OX=7227 GN=Dmel\CG1924 PE=3 SV=2	5	200970000	119910000	244380000	208230000	226305000	160440000	1.41053	0.496235	0.276033
Q8I930	hoe1	tr|Q8I930|Q8I930_DROME GH14147p OS=Drosophila melanogaster OX=7227 GN=hoe1 PE=1 SV=1;tr|Q9Y163|Q9Y163_DROME BcDNA.GH02636 OS=Drosophila melanogaster OX=7227 GN=hoe1 PE=1 SV=1;tr|Q9VR47|Q9VR47_DROME FI04465p OS=Drosophila melanogaster OX=7227 GN=hoe1 PE=1 S	4	55709000	48148000	74648000	71815000	73231500	51928500	1.41024	0.495938	0.0340887
X2J5E8	FKBP59	tr|X2J5E8|X2J5E8_DROME Peptidylprolyl isomerase OS=Drosophila melanogaster OX=7227 GN=Fkbp59 PE=4 SV=1;sp|Q9VL78|FKB59_DROME FK506-binding protein 59 OS=Drosophila melanogaster OX=7227 GN=FKBP59 PE=1 SV=1	34	4517200000	3415200000	5499000000	5682900000	5590950000	3966200000	1.40965	0.495336	0.100675
X2JCB6	28575006	tr|X2JCB6|X2JCB6_DROME Uncharacterized protein, isoform C OS=Drosophila melanogaster OX=7227 GN=28575006 PE=1 SV=1;tr|Q961B3|Q961B3_DROME LD24878p OS=Drosophila melanogaster OX=7227 GN=28575006 PE=1 SV=1	8	137140000	83860000	173910000	137560000	155735000	110500000	1.40937	0.495047	0.295798
Q8T9K7	fu12	tr|Q8T9K7|Q8T9K7_DROME 1-acyl-sn-glycerol-3-phosphate acyltransferase OS=Drosophila melanogaster OX=7227 GN=Agpat2 PE=2 SV=1;tr|Q7KTI0|Q7KTI0_DROME 1-acyl-sn-glycerol-3-phosphate acyltransferase OS=Drosophila melanogaster OX=7227 GN=Agpat2 PE=2 SV=1	8	379350000	103500000	489780000	189700000	339740000	241425000	1.40723	0.492856	0.677155
Q4V5L1	CG15124	tr|Q4V5L1|Q4V5L1_DROME IP07030p OS=Drosophila melanogaster OX=7227 GN=Dmel\CG15124 PE=2 SV=1	4	80604000	125870000	139940000	150610000	145275000	103237000	1.4072	0.492826	0.212366
Q5BI33	CG7639	tr|Q5BI33|Q5BI33_DROME LD18146p OS=Drosophila melanogaster OX=7227 GN=CG7639 PE=2 SV=1;sp|Q9V784|SAM50_DROME SAM50-like protein CG7639 OS=Drosophila melanogaster OX=7227 GN=CG7639 PE=2 SV=2	10	118550000	164130000	195160000	202540000	198850000	141340000	1.40689	0.492511	0.130372
A0A0B4KI24	Nlp	tr|A0A0B4KI24|A0A0B4KI24_DROME Nucleoplasmin, isoform B OS=Drosophila melanogaster OX=7227 GN=Nlp PE=4 SV=1;sp|Q27415|NLP_DROME Nucleoplasmin-like protein OS=Drosophila melanogaster OX=7227 GN=Nlp PE=1 SV=1	3	282810000	435220000	526480000	483630000	505055000	359015000	1.40678	0.492396	0.206353
Q9VBP9	Npl4	sp|Q9VBP9|NPL4_DROME Nuclear protein localization protein 4 homolog OS=Drosophila melanogaster OX=7227 GN=Npl4 PE=1 SV=3	18	459560000	371370000	643840000	524820000	584330000	415465000	1.40645	0.492056	0.150208
Q9VTU4	CG5642	sp|Q9VTU4|EIF3L_DROME Eukaryotic translation initiation factor 3 subunit L OS=Drosophila melanogaster OX=7227 GN=eIF3l PE=2 SV=1	7	289460000	91650000	303340000	232570000	267955000	190555000	1.40618	0.491783	0.537936
M9PHF9	CG12493	tr|M9PHF9|M9PHF9_DROME Uncharacterized protein, isoform B OS=Drosophila melanogaster OX=7227 GN=Dmel\CG12493 PE=4 SV=1;tr|Q9VZ88|Q9VZ88_DROME AT07585p OS=Drosophila melanogaster OX=7227 GN=Dmel\CG12493 PE=2 SV=2	16	1409600000	1386400000	2005400000	1925800000	1965600000	1398000000	1.40601	0.491605	0.00529215
Q1EC13	CG12203;ND-18	tr|Q1EC13|Q1EC13_DROME IP11020p (Fragment) OS=Drosophila melanogaster OX=7227 GN=CG12203 PE=2 SV=1;tr|Q9VWI0|Q9VWI0_DROME NADH dehydrogenase (Ubiquinone) 18 kDa subunit OS=Drosophila melanogaster OX=7227 GN=ND-18 PE=1 SV=2	8	386070000	430320000	537830000	609690000	573760000	408195000	1.4056	0.491189	0.0592401
Q9VCT9	Usp12-46	tr|Q9VCT9|Q9VCT9_DROME RE52890p OS=Drosophila melanogaster OX=7227 GN=Usp12-46 PE=2 SV=1	2	25337000	0	14407000	21198000	17802500	12668500	1.40526	0.490834	0.73324
Q9VS83	CG7546	tr|Q9VS83|Q9VS83_DROME LD23551p OS=Drosophila melanogaster OX=7227 GN=Dmel\CG7546 PE=1 SV=3;tr|B3DNM3|B3DNM3_DROME RE35650p OS=Drosophila melanogaster OX=7227 PE=2 SV=1;tr|M9PHN9|M9PHN9_DROME Uncharacterized protein, isoform F OS=Drosophila melanogaster OX	14	307360000	305390000	394580000	465070000	429825000	306375000	1.40294	0.488451	0.0727806
Q8T047	CG10624;sinu	tr|Q8T047|Q8T047_DROME LD29359p OS=Drosophila melanogaster OX=7227 GN=CG10624 PE=2 SV=1;tr|Q9VRM3|Q9VRM3_DROME Sinuous OS=Drosophila melanogaster OX=7227 GN=sinu PE=1 SV=3	1	17973000	0	20682000	4522900	12602450	8986500	1.40238	0.487873	0.793001
Q9VNW4	CG7140	tr|Q9VNW4|Q9VNW4_DROME Glucose-6-phosphate 1-dehydrogenase OS=Drosophila melanogaster OX=7227 GN=Dmel\CG7140 PE=3 SV=4;tr|Q8T8Z3|Q8T8Z3_DROME AT14419p OS=Drosophila melanogaster OX=7227 GN=CG7140 PE=2 SV=1	10	69783000	229750000	152380000	267530000	209955000	149766500	1.40188	0.487365	0.603535
A0A0B4LGQ1	Sod2	tr|A0A0B4LGQ1|A0A0B4LGQ1_DROME Superoxide dismutase OS=Drosophila melanogaster OX=7227 GN=Sod2 PE=3 SV=1;sp|Q00637|SODM_DROME Superoxide dismutase [Mn], mitochondrial OS=Drosophila melanogaster OX=7227 GN=Sod2 PE=2 SV=3	7	941060000	1653800000	1869800000	1766700000	1818250000	1297430000	1.40142	0.486894	0.284981
Q9VSY6	aay	sp|Q9VSY6|SERB_DROME Phosphoserine phosphatase OS=Drosophila melanogaster OX=7227 GN=aay PE=2 SV=1	3	26192000	41258000	42992000	51509000	47250500	33725000	1.40105	0.486511	0.258474
Q7JZN0	Sec61beta	tr|Q7JZN0|Q7JZN0_DROME Protein transport protein Sec61 subunit beta OS=Drosophila melanogaster OX=7227 GN=Sec61beta PE=1 SV=1	3	608670000	129260000	704900000	328460000	516680000	368965000	1.40035	0.485787	0.675794
A0A0B4LFX0	ena	tr|A0A0B4LFX0|A0A0B4LFX0_DROME Enabled, isoform G OS=Drosophila melanogaster OX=7227 GN=ena PE=4 SV=1;sp|Q8T4F7|ENA_DROME Protein enabled OS=Drosophila melanogaster OX=7227 GN=ena PE=1 SV=4	1	0	13802000	8513500	10813000	9663250	6901000	1.40027	0.485703	0.731099
Q9I7P8	CG4365-RC	tr|Q9I7P8|Q9I7P8_DROME Tenzing norgay, isoform B OS=Drosophila melanogaster OX=7227 GN=tzn PE=1 SV=1;tr|Q9VPB3|Q9VPB3_DROME LD26447p OS=Drosophila melanogaster OX=7227 GN=tzn PE=1 SV=2;tr|Q8IPU3|Q8IPU3_DROME Tenzing norgay, isoform C OS=Drosophila melanoga	15	1374100000	1236100000	1608200000	2044700000	1826450000	1305100000	1.39947	0.484882	0.150443
O62602	lic	tr|O62602|O62602_DROME Licorne OS=Drosophila melanogaster OX=7227 GN=lic PE=1 SV=1;tr|Q9U983|Q9U983_DROME MAPKK OS=Drosophila melanogaster OX=7227 GN=lic PE=2 SV=1	2	45686000	15515000	52934000	32649000	42791500	30600500	1.39839	0.483769	0.571521
O97118	RpL23A;RpL23a	tr|O97118|O97118_DROME Ribosomal protein L23a (Fragment) OS=Drosophila melanogaster OX=7227 GN=RpL23A PE=2 SV=1;tr|A1A6X4|A1A6X4_DROME IP17216p (Fragment) OS=Drosophila melanogaster OX=7227 GN=RpL23a PE=2 SV=1;tr|Q9W0A8|Q9W0A8_DROME FI01658p OS=Drosophila	14	5315200000	3174500000	5975500000	5886800000	5931150000	4244850000	1.39726	0.482598	0.256121
B5RIR0	vls-RA;vls	tr|B5RIR0|B5RIR0_DROME FI04117p (Fragment) OS=Drosophila melanogaster OX=7227 GN=vls-RA PE=2 SV=1;sp|Q9VIP8|VLS_DROME Protein valois OS=Drosophila melanogaster OX=7227 GN=vls PE=1 SV=1	4	44570000	50046000	58882000	73274000	66078000	47308000	1.39676	0.482086	0.135006
Q9VIK1	TM9SF2	tr|Q9VIK1|Q9VIK1_DROME Transmembrane 9 superfamily member OS=Drosophila melanogaster OX=7227 GN=TM9SF2 PE=1 SV=1	4	80176000	45558000	74415000	101120000	87767500	62867000	1.39608	0.481384	0.372729
A0A0B4KGF9	Syp	tr|A0A0B4KGF9|A0A0B4KGF9_DROME Syncrip, isoform N OS=Drosophila melanogaster OX=7227 GN=Syp PE=1 SV=1;tr|Q7KSA0|Q7KSA0_DROME Syncrip, isoform B OS=Drosophila melanogaster OX=7227 GN=Syp PE=1 SV=1;tr|A4V364|A4V364_DROME Syncrip, isoform F OS=Drosophila mela	0	3879900000	4380100000	5570400000	5940700000	5755550000	4130000000	1.3936	0.478812	0.0347461
Q9VFN5	CG9920	tr|Q9VFN5|Q9VFN5_DROME AT30951p OS=Drosophila melanogaster OX=7227 GN=Dmel\CG9920 PE=1 SV=1	12	26944000000	31487000000	40147000000	41266000000	40706500000	29215500000	1.39332	0.478525	0.039036
Q9GU68	eIF-5A	sp|Q9GU68|IF5A_DROME Eukaryotic translation initiation factor 5A OS=Drosophila melanogaster OX=7227 GN=eEF5 PE=2 SV=2	10	2538400000	2761200000	3446900000	3934500000	3690700000	2649800000	1.39282	0.478011	0.0603703
Q7JY99	CG8298	tr|Q7JY99|Q7JY99_DROME RE20574p OS=Drosophila melanogaster OX=7227 GN=Dmel\CG8298 PE=2 SV=1	6	81306000	98889000	132700000	118100000	125400000	90097500	1.39183	0.476978	0.0907417
Q8T3H6	CG13693	tr|Q8T3H6|Q8T3H6_DROME AT26524p (Fragment) OS=Drosophila melanogaster OX=7227 GN=CG13693 PE=2 SV=1;tr|Q9VPL8|Q9VPL8_DROME Uncharacterized protein OS=Drosophila melanogaster OX=7227 GN=Dmel\CG13693 PE=4 SV=1	1	15362000	0	15578000	5798000	10688000	7681000	1.39149	0.476626	0.772602
Q9VF70	Ccm3	tr|Q9VF70|Q9VF70_DROME Cerebral cavernous malformation 3 OS=Drosophila melanogaster OX=7227 GN=Ccm3 PE=1 SV=2	5	28721000	58980000	67901000	54011000	60956000	43850500	1.39009	0.475175	0.412202
Q9VR58	Cp110;CG14617;Cp110-RC	tr|Q9VR58|Q9VR58_DROME Centriolar coiled coil protein 110kDa, isoform A OS=Drosophila melanogaster OX=7227 GN=Cp110 PE=2 SV=2;tr|Q45EX1|Q45EX1_DROME AT11309p OS=Drosophila melanogaster OX=7227 GN=CG14617 PE=2 SV=1;tr|M9PI43|M9PI43_DROME Centriolar coiled c	2	26972000	22445000	30986000	37696000	34341000	24708500	1.38985	0.474925	0.140312
Q9VB05	ALiX	tr|Q9VB05|Q9VB05_DROME ALG-2 interacting protein X OS=Drosophila melanogaster OX=7227 GN=ALiX PE=1 SV=1	21	730660000	960030000	1140400000	1207200000	1173800000	845345000	1.38855	0.473574	0.110721
M9MSD3	Ranbp16	tr|M9MSD3|M9MSD3_DROME Ranbp16, isoform F OS=Drosophila melanogaster OX=7227 GN=Ranbp16 PE=4 SV=1;tr|M9MSN9|M9MSN9_DROME Ranbp16, isoform C OS=Drosophila melanogaster OX=7227 GN=Ranbp16 PE=4 SV=1;tr|M9MS57|M9MS57_DROME Ranbp16, isoform E OS=Drosophila mela	11	201770000	173960000	262450000	258620000	260535000	187865000	1.38682	0.471781	0.0353413
Q9VE49	CG7702-RB	tr|Q9VE49|Q9VE49_DROME LP06937p OS=Drosophila melanogaster OX=7227 GN=CT23351 PE=1 SV=1;tr|E1NZD7|E1NZD7_DROME RT10291p (Fragment) OS=Drosophila melanogaster OX=7227 GN=CG7702-RB PE=2 SV=1	7	77446000	93736000	123360000	114030000	118695000	85591000	1.38677	0.471728	0.0718396
Q9V9A8	phtf	sp|Q9V9A8|PHTF_DROME Putative homeodomain transcription factor OS=Drosophila melanogaster OX=7227 GN=phtf PE=1 SV=2	3	0	16880000	18751000	4627900	11689450	8440000	1.38501	0.469892	0.795611
Q8IR43	CG32591-RA;CG32591	tr|Q8IR43|Q8IR43_DROME FI08446p OS=Drosophila melanogaster OX=7227 GN=Dmel\CG32591 PE=2 SV=1;tr|Q6NLI6|Q6NLI6_DROME AT07976p OS=Drosophila melanogaster OX=7227 GN=CG32591 PE=2 SV=1	21	971000000	985540000	1347400000	1360800000	1354100000	978270000	1.38418	0.46903	0.000691277
Q960M4	Prx5	tr|Q960M4|Q960M4_DROME LD45324p OS=Drosophila melanogaster OX=7227 GN=Prx5 PE=1 SV=1	8	975060000	1274700000	1441600000	1672200000	1556900000	1124880000	1.38406	0.468905	0.149662
E1JHM0	CdGAPr	tr|E1JHM0|E1JHM0_DROME Cd GTPase activating protein-related, isoform C OS=Drosophila melanogaster OX=7227 GN=CdGAPr PE=1 SV=1;tr|E1JHM1|E1JHM1_DROME Cd GTPase activating protein-related, isoform B OS=Drosophila melanogaster OX=7227 GN=CdGAPr PE=1 SV=1;tr|M	8	108390000	113720000	151730000	155520000	153625000	111055000	1.38332	0.468139	0.00584897
Q9VHI7	CG11982	tr|Q9VHI7|Q9VHI7_DROME LD47007p OS=Drosophila melanogaster OX=7227 GN=Dmel\CG11982 PE=1 SV=1	8	228490000	225590000	292150000	335780000	313965000	227040000	1.38286	0.467657	0.057828
Q9VNC1	mRpL44	tr|Q9VNC1|Q9VNC1_DROME Mitochondrial ribosomal protein L44 OS=Drosophila melanogaster OX=7227 GN=mRpL44 PE=1 SV=1;tr|Q7K141|Q7K141_DROME LD10028p (Fragment) OS=Drosophila melanogaster OX=7227 GN=mRpL44 PE=2 SV=1	4	56194000	0	38979000	38719000	38849000	28097000	1.38267	0.467461	0.738805
Q8T973	CG9016-RA	tr|Q8T973|Q8T973_DROME AT19175p OS=Drosophila melanogaster OX=7227 PE=2 SV=1;tr|Q9I7P2|Q9I7P2_DROME AT24795p OS=Drosophila melanogaster OX=7227 GN=bs29e04.y1 PE=2 SV=1	3	33319000	39939000	40217000	60965000	50591000	36629000	1.38117	0.465894	0.328322
Q9VXF6	Cnx14D	tr|Q9VXF6|Q9VXF6_DROME Calnexin 14D OS=Drosophila melanogaster OX=7227 GN=Cnx14D PE=3 SV=2	20	2748200000	2717200000	3516400000	4010900000	3763650000	2732700000	1.37726	0.461805	0.053179
P40304	Prosbeta6	sp|P40304|PSB1_DROME Proteasome subunit beta type-1 OS=Drosophila melanogaster OX=7227 GN=Prosbeta6 PE=2 SV=2	6	1658600000	1879200000	2217100000	2654300000	2435700000	1768900000	1.37696	0.461484	0.11253
Q9V3Y4	Mtch	tr|Q9V3Y4|Q9V3Y4_DROME LD43650p OS=Drosophila melanogaster OX=7227 GN=Mtch PE=1 SV=1	12	717620000	931820000	1144500000	1124800000	1134650000	824720000	1.3758	0.460271	0.10228
Q9VKH0	CG6488	sp|Q9VKH0|COG8_DROME Conserved oligomeric Golgi complex subunit 8 OS=Drosophila melanogaster OX=7227 GN=CG6488 PE=2 SV=1	4	13037000	14460000	11840000	25985000	18912500	13748500	1.3756	0.460066	0.543062
H0RN81	FK506-bp2-RA;FK506-bp2	tr|H0RN81|H0RN81_DROME Peptidylprolyl isomerase OS=Drosophila melanogaster OX=7227 GN=FK506-bp2-RA PE=2 SV=1;sp|P48375|FKB12_DROME 12 kDa FK506-binding protein OS=Drosophila melanogaster OX=7227 GN=FK506-bp2 PE=3 SV=2	10	3866800000	3267900000	4863100000	4950400000	4906750000	3567350000	1.37546	0.459915	0.0474425
A0A0B4KH36	Bruce	tr|A0A0B4KH36|A0A0B4KH36_DROME BIR repeat containing ubiquitin-conjugating enzyme, isoform C OS=Drosophila melanogaster OX=7227 GN=Bruce PE=1 SV=1;tr|A0A0B4KFQ0|A0A0B4KFQ0_DROME BIR repeat containing ubiquitin-conjugating enzyme, isoform E OS=Drosophila me	28	258700000	293290000	371550000	386680000	379115000	275995000	1.37363	0.457993	0.0319153
Q8SZX1	CG7387	tr|Q8SZX1|Q8SZX1_DROME CG7387 protein OS=Drosophila melanogaster OX=7227 GN=Dmel\CG7387 PE=2 SV=1;tr|A0AMW9|A0AMW9_DROME CG7387 protein OS=Drosophila melanogaster OX=7227 GN=CG7387 PE=4 SV=1;tr|A0AMW8|A0AMW8_DROME CG7387 protein OS=Drosophila melanogaster	9	262870000	139930000	277740000	275150000	276445000	201400000	1.37262	0.456929	0.346625
H8F4T6	CG16935-RA;CG16935	tr|H8F4T6|H8F4T6_DROME FI19911p1 OS=Drosophila melanogaster OX=7227 GN=CG16935-RA PE=1 SV=1;sp|Q9V6U9|MECR_DROME Enoyl-[acyl-carrier-protein] reductase, mitochondrial OS=Drosophila melanogaster OX=7227 GN=CG16935 PE=3 SV=2;tr|Q58CJ2|Q58CJ2_DROME AT25977p O	19	1771400000	1907700000	2516800000	2533000000	2524900000	1839550000	1.37256	0.456873	0.00987929
Q9VPT9	CG3662	tr|Q9VPT9|Q9VPT9_DROME LD27268p OS=Drosophila melanogaster OX=7227 GN=Dmel\CG3662 PE=1 SV=1;tr|Q2PDW1|Q2PDW1_DROME Uncharacterized protein, isoform B OS=Drosophila melanogaster OX=7227 GN=Dmel\CG3662 PE=1 SV=1;tr|Q8T0C2|Q8T0C2_DROME LD11211p OS=Drosophila	6	105520000	89045000	143620000	122920000	133270000	97282500	1.36993	0.4541	0.112719
A4V1P2	orb2;orb2-RB	tr|A4V1P2|A4V1P2_DROME Orb2, isoform B OS=Drosophila melanogaster OX=7227 GN=orb2 PE=4 SV=1;sp|Q9VSR3|ORB2_DROME Translational regulator orb2 OS=Drosophila melanogaster OX=7227 GN=orb2 PE=1 SV=1;tr|C8VV27|C8VV27_DROME AT01007p OS=Drosophila melanogaster OX	15	1492800000	1388400000	1810600000	2135200000	1972900000	1440600000	1.3695	0.453648	0.0890875
M9MRD0	Uch	tr|M9MRD0|M9MRD0_DROME Ubiquitin carboxyl-terminal hydrolase OS=Drosophila melanogaster OX=7227 GN=Uch PE=3 SV=1;sp|P35122|UCHL_DROME Ubiquitin carboxyl-terminal hydrolase OS=Drosophila melanogaster OX=7227 GN=Uch PE=2 SV=2;tr|M9PE40|M9PE40_DROME Ubiquitin	25	10380000000	12383000000	16202000000	14894000000	15548000000	11381500000	1.36608	0.450038	0.0734511
M9PIM0	RpL10	tr|M9PIM0|M9PIM0_DROME Ribosomal protein L10, isoform E OS=Drosophila melanogaster OX=7227 GN=RpL10 PE=4 SV=1;sp|O61231|RL10_DROME 60S ribosomal protein L10 OS=Drosophila melanogaster OX=7227 GN=RpL10 PE=1 SV=1	17	2582200000	2346500000	3321600000	3410600000	3366100000	2464350000	1.36592	0.449871	0.0189619
Q9VHQ5	CG11737	tr|Q9VHQ5|Q9VHQ5_DROME RE12402p OS=Drosophila melanogaster OX=7227 GN=Dmel\CG11737 PE=2 SV=1	6	159450000	122350000	153530000	231350000	192440000	140900000	1.36579	0.449737	0.354364
E6PBV6	CG1354-RA;CG1354;CG1354-RB	tr|E6PBV6|E6PBV6_DROME Obg-like ATPase 1 OS=Drosophila melanogaster OX=7227 GN=CG1354-RA PE=1 SV=1;sp|Q8SWU7|OLA1_DROME Obg-like ATPase 1 OS=Drosophila melanogaster OX=7227 GN=CG1354 PE=1 SV=1;tr|C9QP30|C9QP30_DROME SD24341p (Fragment) OS=Drosophila melano	12	490440000	201140000	552360000	392050000	472205000	345790000	1.36558	0.449517	0.524492
M9NDP1	ctp	tr|M9NDP1|M9NDP1_DROME Dynein light chain OS=Drosophila melanogaster OX=7227 GN=ctp PE=2 SV=1;sp|Q24117|DYL1_DROME Dynein light chain 1, cytoplasmic OS=Drosophila melanogaster OX=7227 GN=ctp PE=1 SV=1	3	227260000	627260000	620900000	545310000	583105000	427260000	1.36475	0.448641	0.52389
Q7JY31	CG1690	tr|Q7JY31|Q7JY31_DROME AT20942p OS=Drosophila melanogaster OX=7227 GN=Dmel\CG1690 PE=2 SV=1	4	329100000	553370000	536950000	667000000	601975000	441235000	1.3643	0.448156	0.340711
Q9VK69	CCT4	tr|Q9VK69|Q9VK69_DROME T-complex protein 1 subunit delta OS=Drosophila melanogaster OX=7227 GN=CCT4 PE=1 SV=1	17	2886700000	3202900000	4278400000	4027100000	4152750000	3044800000	1.36388	0.44772	0.0316544
A8JNP2	Argk	tr|A8JNP2|A8JNP2_DROME Arginine kinase, isoform E OS=Drosophila melanogaster OX=7227 GN=Argk PE=1 SV=1	3	23176000000	24609000000	31582000000	33534000000	32558000000	23892500000	1.36269	0.446454	0.0189686
L0CRF4	RPS11;RpS11;RpS11-RB	tr|L0CRF4|L0CRF4_DROME Ribosomal protein S11 (Fragment) OS=Drosophila melanogaster OX=7227 GN=RPS11 PE=3 SV=1;tr|L0CPM0|L0CPM0_DROME Ribosomal protein S11 (Fragment) OS=Drosophila melanogaster OX=7227 GN=RPS11 PE=3 SV=1;tr|L0CPL5|L0CPL5_DROME Ribosomal pro	17	6479700000	2170100000	7207100000	4579300000	5893200000	4324900000	1.36262	0.446384	0.59772
P23380	Vha16-1	sp|P23380|VATL_DROME V-type proton ATPase 16 kDa proteolipid subunit OS=Drosophila melanogaster OX=7227 GN=Vha16-1 PE=2 SV=1	1	0	45494000	33601000	28350000	30975500	22747000	1.36174	0.445451	0.753725
M9PFN1	rept	tr|M9PFN1|M9PFN1_DROME RuvB-like helicase OS=Drosophila melanogaster OX=7227 GN=rept PE=3 SV=1;sp|Q9V3K3|RUVB2_DROME RuvB-like helicase 2 OS=Drosophila melanogaster OX=7227 GN=rept PE=1 SV=1	31	3582900000	4070100000	4910600000	5503700000	5207150000	3826500000	1.36081	0.444469	0.0693267
M9PEB1	CG10289	tr|M9PEB1|M9PEB1_DROME Uncharacterized protein, isoform B OS=Drosophila melanogaster OX=7227 GN=fmt PE=1 SV=1;tr|Q9VRV1|Q9VRV1_DROME Uncharacterized protein, isoform A OS=Drosophila melanogaster OX=7227 GN=fmt PE=1 SV=2;tr|Q95R81|Q95R81_DROME SD02803p OS=D	9	108560000	100130000	143250000	140660000	141955000	104345000	1.36044	0.444072	0.0134685
Q7JQU6	BcDNA:AT30260	tr|Q7JQU6|Q7JQU6_DROME AT13886p OS=Drosophila melanogaster OX=7227 GN=BcDNA:AT30260 PE=2 SV=1	17	3450500000	2321700000	4309900000	3540200000	3925050000	2886100000	1.35998	0.44359	0.267678
B7Z090	Psn	tr|B7Z090|B7Z090_DROME Presenilin OS=Drosophila melanogaster OX=7227 GN=Psn PE=1 SV=1;tr|M9PFS2|M9PFS2_DROME Presenilin OS=Drosophila melanogaster OX=7227 GN=Psn PE=1 SV=1;tr|M9PG70|M9PG70_DROME Presenilin OS=Drosophila melanogaster OX=7227 GN=Psn PE=1 SV=	2	33919000	14462000	45071000	20708000	32889500	24190500	1.3596	0.443186	0.632969
M9PGL7	Tom40	tr|M9PGL7|M9PGL7_DROME Translocase of outer membrane 40, isoform C OS=Drosophila melanogaster OX=7227 GN=Tom40 PE=4 SV=1;sp|Q9U4L6|TO401_DROME Mitochondrial import receptor subunit TOM40 homolog 1 OS=Drosophila melanogaster OX=7227 GN=Tom40 PE=2 SV=2	11	416940000	579210000	683700000	668810000	676255000	498075000	1.35774	0.441204	0.160282
Q9U4F8	BcDNA.LD34475	tr|Q9U4F8|Q9U4F8_DROME BcDNA.LD34475 OS=Drosophila melanogaster OX=7227 GN=BcDNA.LD34475 PE=1 SV=1	9	83862000	161510000	144510000	188420000	166465000	122686000	1.35684	0.440248	0.429816
Q9VMB9	COX5B	tr|Q9VMB9|Q9VMB9_DROME Cytochrome c oxidase subunit 5B, isoform A OS=Drosophila melanogaster OX=7227 GN=COX5B PE=1 SV=1;tr|Q86NN8|Q86NN8_DROME RH49324p (Fragment) OS=Drosophila melanogaster OX=7227 GN=COX5B PE=2 SV=1	5	971630000	712480000	1116900000	1167900000	1142400000	842055000	1.35668	0.440082	0.150791
B6IDM7	Roe1-RA;Roe1	tr|B6IDM7|B6IDM7_DROME GrpE protein homolog OS=Drosophila melanogaster OX=7227 GN=Roe1-RA PE=2 SV=1;sp|P48604|GRPE_DROME GrpE protein homolog, mitochondrial OS=Drosophila melanogaster OX=7227 GN=Roe1 PE=2 SV=2	10	1357400000	1823700000	2069900000	2244400000	2157150000	1590550000	1.35623	0.439601	0.15061
E1JJ73	CG1307	tr|E1JJ73|E1JJ73_DROME Uncharacterized protein, isoform C OS=Drosophila melanogaster OX=7227 GN=Dmel\CG1307 PE=1 SV=1;sp|O97067|PTH2_DROME Probable peptidyl-tRNA hydrolase 2 OS=Drosophila melanogaster OX=7227 GN=CG1307 PE=2 SV=2	4	85481000	115460000	133000000	139390000	136195000	100470500	1.35557	0.438902	0.14505
Q4ABK3	CG33704-RA	tr|Q4ABK3|Q4ABK3_DROME GEO11111p1 OS=Drosophila melanogaster OX=7227 GN=CG33704-RA PE=2 SV=1	1	30980000	23019000	34072000	39049000	36560500	26999500	1.35412	0.437353	0.1786
Q9VW43	Cyp305a1	sp|Q9VW43|CP305_DROME Probable cytochrome P450 305a1 OS=Drosophila melanogaster OX=7227 GN=Cyp305a1 PE=2 SV=1	3	46296000	0	18807000	43880000	31343500	23148000	1.35405	0.437279	0.785009
Q961C3	CG8478	tr|Q961C3|Q961C3_DROME LD23630p OS=Drosophila melanogaster OX=7227 GN=Dmel\CG8478 PE=1 SV=1;tr|Q9VH75|Q9VH75_DROME Uncharacterized protein, isoform C OS=Drosophila melanogaster OX=7227 GN=Dmel\CG8478 PE=1 SV=4;tr|Q6NN19|Q6NN19_DROME RE04973p OS=Drosophila	9	102250000	149440000	203630000	136760000	170195000	125845000	1.35242	0.435541	0.391733
Q7KVL7	Vps35	tr|Q7KVL7|Q7KVL7_DROME Vacuolar protein sorting-associated protein 35 OS=Drosophila melanogaster OX=7227 GN=Vps35 PE=1 SV=2;tr|Q9W277|Q9W277_DROME Vacuolar protein sorting-associated protein 35 OS=Drosophila melanogaster OX=7227 GN=Vps35 PE=1 SV=4;tr|Q6AWP	7	76441000	35284000	79794000	71251000	75522500	55862500	1.35194	0.435026	0.448318
Q8T0L3	Uba1	tr|Q8T0L3|Q8T0L3_DROME GH24511p OS=Drosophila melanogaster OX=7227 GN=Uba1 PE=1 SV=1	2	3458700000	4328800000	5065700000	5461600000	5263650000	3893750000	1.35182	0.434903	0.103228
Q8T046	Rab14	tr|Q8T046|Q8T046_DROME LD29476p OS=Drosophila melanogaster OX=7227 GN=Rab14 PE=2 SV=1;tr|O18336|O18336_DROME MIP20481p OS=Drosophila melanogaster OX=7227 GN=Rab14 PE=1 SV=1;tr|A8E777|A8E777_DROME RH10422p OS=Drosophila melanogaster OX=7227 GN=Rab14 PE=2 SV	4	112730000	160700000	165150000	204180000	184665000	136715000	1.35073	0.433739	0.26112
A0A0B4JDE8	CG6136	tr|A0A0B4JDE8|A0A0B4JDE8_DROME Uncharacterized protein, isoform B OS=Drosophila melanogaster OX=7227 GN=Dmel\CG6136 PE=3 SV=1;sp|Q9VF71|CUTC_DROME Copper homeostasis protein cutC homolog OS=Drosophila melanogaster OX=7227 GN=CG6136 PE=2 SV=1	6	122740000	127940000	169070000	169460000	169265000	125340000	1.35045	0.433437	0.00350487
Q9W4E0	CG3323	tr|Q9W4E0|Q9W4E0_DROME GH14578p OS=Drosophila melanogaster OX=7227 GN=Dmel\CG3323 PE=1 SV=2;tr|Q8MZE6|Q8MZE6_DROME AT07424p OS=Drosophila melanogaster OX=7227 GN=CG3323 PE=2 SV=1	18	548790000	673890000	879520000	771510000	825515000	611340000	1.35034	0.433319	0.122182
H9XVM6	Crk	tr|H9XVM6|H9XVM6_DROME Crk oncogene, isoform E OS=Drosophila melanogaster OX=7227 GN=Crk PE=1 SV=1;sp|Q9XYM0|CRK_DROME Adapter molecule Crk OS=Drosophila melanogaster OX=7227 GN=Crk PE=1 SV=1;tr|H9XVM7|H9XVM7_DROME Crk oncogene, isoform D OS=Drosophila mel	5	21434000	42095000	32917000	52866000	42891500	31764500	1.3503	0.433276	0.51949
Q9VU35	CG11267	tr|Q9VU35|Q9VU35_DROME RH34413p OS=Drosophila melanogaster OX=7227 GN=Dmel\CG11267 PE=1 SV=1	14	10376000000	4826700000	10355000000	10163000000	10259000000	7601350000	1.34963	0.432563	0.439455
Q9VAB9	RpS28a	tr|Q9VAB9|Q9VAB9_DROME GEO11747p1 OS=Drosophila melanogaster OX=7227 GN=RpS28a PE=2 SV=1	2	22327000	18439000	28593000	26388000	27490500	20383000	1.3487	0.431567	0.0862693
Q9VA97	CG1983	tr|Q9VA97|Q9VA97_DROME Pyridoxal phosphate homeostasis protein OS=Drosophila melanogaster OX=7227 GN=Dmel\CG1983 PE=1 SV=2	3	37969000	49895000	49128000	69330000	59229000	43932000	1.3482	0.431032	0.322088
X2J950	RpS13	tr|X2J950|X2J950_DROME GEO04621p1 OS=Drosophila melanogaster OX=7227 GN=RpS13 PE=2 SV=1;sp|Q03334|RS13_DROME 40S ribosomal protein S13 OS=Drosophila melanogaster OX=7227 GN=RpS13 PE=1 SV=3	10	5087500000	4641200000	6102500000	7013500000	6558000000	4864350000	1.34818	0.431009	0.0791848
Q27237	l(2)tid;l(2)tid-RC;l(2)tid-RA	sp|Q27237|TID_DROME Protein tumorous imaginal discs, mitochondrial OS=Drosophila melanogaster OX=7227 GN=l(2)tid PE=1 SV=2;tr|A0A0F7J3E9|A0A0F7J3E9_DROME MIP06027p1 OS=Drosophila melanogaster OX=7227 GN=l(2)tid-RB PE=2 SV=1;tr|T2GGE7|T2GGE7_DROME MIP11551p	5	786810000	882840000	1130800000	1118800000	1124800000	834825000	1.34735	0.430123	0.0267343
A8E6K0	CG4038	tr|A8E6K0|A8E6K0_DROME H/ACA ribonucleoprotein complex subunit OS=Drosophila melanogaster OX=7227 GN=CG4038 PE=2 SV=1;sp|Q7KVQ0|GAR1_DROME Probable H/ACA ribonucleoprotein complex subunit 1 OS=Drosophila melanogaster OX=7227 GN=CG4038 PE=2 SV=1	3	60795000	80329000	88879000	101080000	94979500	70562000	1.34604	0.428725	0.168064
B3STG5	MLE;mle	tr|B3STG5|B3STG5_DROME Maleless OS=Drosophila melanogaster OX=7227 GN=MLE PE=4 SV=1;tr|B3STH6|B3STH6_DROME Maleless OS=Drosophila melanogaster OX=7227 GN=MLE PE=4 SV=1;tr|B3STH2|B3STH2_DROME Maleless OS=Drosophila melanogaster OX=7227 GN=MLE PE=4 SV=1;tr|B	13	150570000	180430000	199230000	246030000	222630000	165500000	1.3452	0.427817	0.175809
M9PG47	RpS26	tr|M9PG47|M9PG47_DROME 40S ribosomal protein S26 OS=Drosophila melanogaster OX=7227 GN=RpS26 PE=3 SV=1;sp|P13008|RS26_DROME 40S ribosomal protein S26 OS=Drosophila melanogaster OX=7227 GN=RpS26 PE=1 SV=1	2	992280000	228640000	908250000	732580000	820415000	610460000	1.34393	0.426457	0.64566
M9MRC9	RpL27A	tr|M9MRC9|M9MRC9_DROME GEO07462p1 OS=Drosophila melanogaster OX=7227 GN=RpL27A PE=2 SV=1;sp|P41092|RL27A_DROME 60S ribosomal protein L27a OS=Drosophila melanogaster OX=7227 GN=RpL27A PE=1 SV=2	6	3721600000	2986900000	4662500000	4348800000	4505650000	3354250000	1.34327	0.425745	0.102225
U3PXB4	Sra-1-RA;Sra-1	tr|U3PXB4|U3PXB4_DROME FI23909p1 (Fragment) OS=Drosophila melanogaster OX=7227 GN=Sra-1-RA PE=2 SV=1;sp|Q9VF87|CYFIP_DROME Cytoplasmic FMR1-interacting protein OS=Drosophila melanogaster OX=7227 GN=Sra-1 PE=1 SV=1;tr|B7FNQ8|B7FNQ8_DROME RE62682p OS=Drosoph	10	36131000	63294000	63253000	70258000	66755500	49712500	1.34283	0.425278	0.348303
M9PFU6	CG18507-RB	tr|M9PFU6|M9PFU6_DROME Uncharacterized protein, isoform C OS=Drosophila melanogaster OX=7227 GN=BG:DS01368.1 PE=4 SV=1;tr|D6W4W6|D6W4W6_DROME MIP20337p OS=Drosophila melanogaster OX=7227 GN=CG18507-RB PE=2 SV=1;tr|M9PCX0|M9PCX0_DROME Uncharacterized protei	1	0	38907000	24757000	27447000	26102000	19453500	1.34176	0.424131	0.765627
Q9W1N4	wmd	tr|Q9W1N4|Q9W1N4_DROME HL01517p OS=Drosophila melanogaster OX=7227 GN=wmd PE=1 SV=1	4	28320000	63905000	43659000	80041000	61850000	46112500	1.34128	0.423616	0.599315
Q9VWN3	SdhBL	tr|Q9VWN3|Q9VWN3_DROME Succinate dehydrogenase [ubiquinone] iron-sulfur subunit, mitochondrial OS=Drosophila melanogaster OX=7227 GN=SdhBL PE=3 SV=2;tr|Q8SXL9|Q8SXL9_DROME Succinate dehydrogenase [ubiquinone] iron-sulfur subunit, mitochondrial OS=Drosophil	9	1221700000	378430000	1119700000	1026200000	1072950000	800065000	1.34108	0.423394	0.585962
P06604	alphaTub85E	sp|P06604|TBA2_DROME Tubulin alpha-2 chain OS=Drosophila melanogaster OX=7227 GN=alphaTub85E PE=1 SV=1	13	1197700000	1066400000	1500800000	1534000000	1517400000	1132050000	1.3404	0.422664	0.0295193
Q9VLP1	CG14275	tr|Q9VLP1|Q9VLP1_DROME GEO08095p1 OS=Drosophila melanogaster OX=7227 GN=Dmel\CG14275 PE=1 SV=1	4	58858000	96465000	83596000	124540000	104068000	77661500	1.34002	0.422255	0.442391
Q7KAK2	Fpps	tr|Q7KAK2|Q7KAK2_DROME Farnesyl pyrophosphate synthase (Dimethylallyltransferase) (Fragment) OS=Drosophila melanogaster OX=7227 GN=Fpps PE=2 SV=1;tr|Q7KN61|Q7KN61_DROME Farnesyl pyrophosphate synthase OS=Drosophila melanogaster OX=7227 GN=Fpps PE=1 SV=1	9	386390000	449020000	536840000	580720000	558780000	417705000	1.33774	0.419796	0.0662431
P36241	RpL19	sp|P36241|RL19_DROME 60S ribosomal protein L19 OS=Drosophila melanogaster OX=7227 GN=RpL19 PE=1 SV=2	16	4462400000	3581000000	5247800000	5503600000	5375700000	4021700000	1.33667	0.418647	0.0982278
Q7K172	ste24a	tr|Q7K172|Q7K172_DROME LD04933p OS=Drosophila melanogaster OX=7227 GN=ste24a PE=1 SV=1	4	38313000	71279000	87158000	59312000	73235000	54796000	1.3365	0.418463	0.482808
Q9VK55	CG15483;CG15483-RA	tr|Q9VK55|Q9VK55_DROME Uncharacterized protein OS=Drosophila melanogaster OX=7227 GN=dibeta3GnT3 PE=4 SV=1;tr|Q6NMU4|Q6NMU4_DROME AT16019p OS=Drosophila melanogaster OX=7227 GN=CG15483 PE=2 SV=1;tr|B6IDY0|B6IDY0_DROME FI06150p (Fragment) OS=Drosophila mela	3	56731000	64681000	84279000	77853000	81066000	60706000	1.33539	0.417258	0.0576271
C0MKX3	CG9156;Pp1-13C;Pp1-87B	tr|C0MKX3|C0MKX3_DROME Serine/threonine-protein phosphatase OS=Drosophila melanogaster OX=7227 GN=CG9156 PE=3 SV=1;tr|B4F4X2|B4F4X2_DROME Serine/threonine-protein phosphatase OS=Drosophila melanogaster OX=7227 GN=CG9156 PE=3 SV=1;sp|Q05547|PP13_DROME Serin	4	372340000	457830000	554200000	553860000	554030000	415085000	1.33474	0.416557	0.0830269
Q8SY81	ox;ox-RA	tr|Q8SY81|Q8SY81_DROME RH44662p OS=Drosophila melanogaster OX=7227 GN=ox PE=2 SV=1;tr|A0A1B2AJQ1|A0A1B2AJQ1_DROME GEO13363p1 (Fragment) OS=Drosophila melanogaster OX=7227 PE=2 SV=1;sp|Q9XY35|QCR9_DROME Cytochrome b-c1 complex subunit 9 OS=Drosophila melano	4	35507000	50275000	50640000	63841000	57240500	42891000	1.33456	0.416361	0.284391
Q9VQZ6	Elp3	sp|Q9VQZ6|ELP3_DROME Probable elongator complex protein 3 OS=Drosophila melanogaster OX=7227 GN=Elp3 PE=2 SV=1	8	65600000	72167000	96280000	87569000	91924500	68883500	1.33449	0.416291	0.0517314
A0A0B4LIJ0	Rpt2	tr|A0A0B4LIJ0|A0A0B4LIJ0_DROME Regulatory particle triple-A ATPase 2, isoform B OS=Drosophila melanogaster OX=7227 GN=Rpt2 PE=3 SV=1;sp|P48601|PRS4_DROME 26S proteasome regulatory subunit 4 OS=Drosophila melanogaster OX=7227 GN=Rpt2 PE=1 SV=2	25	1549700000	1980400000	2232900000	2465100000	2349000000	1765050000	1.33084	0.412338	0.139674
Q9V436	Rpn12	tr|Q9V436|Q9V436_DROME 26S proteasome regulatory complex subunit p30 OS=Drosophila melanogaster OX=7227 GN=Rpn12 PE=1 SV=1	5	54239000	50906000	85328000	54597000	69962500	52572500	1.33078	0.412274	0.377403
Q8T3S2	CG5539	tr|Q8T3S2|Q8T3S2_DROME Receptor expression-enhancing protein OS=Drosophila melanogaster OX=7227 GN=CG5539 PE=2 SV=1	1	359580000	421480000	570990000	467800000	519395000	390530000	1.32997	0.411399	0.1655
Q9VWB1	SCCRO4	tr|Q9VWB1|Q9VWB1_DROME Defective in cullin neddylation protein OS=Drosophila melanogaster OX=7227 GN=SCCRO4 PE=2 SV=2;tr|M9MRX5|M9MRX5_DROME Defective in cullin neddylation protein OS=Drosophila melanogaster OX=7227 GN=SCCRO4 PE=4 SV=1	8	33452000	121190000	120660000	85009000	102834500	77321000	1.32997	0.411392	0.643974
Q8IHE3	CG11779;CG11779-RB;CG11779-RA	tr|Q8IHE3|Q8IHE3_DROME Mitochondrial import inner membrane translocase subunit TIM44 OS=Drosophila melanogaster OX=7227 GN=CG11779 PE=2 SV=1;tr|Q9VDZ8|Q9VDZ8_DROME Mitochondrial import inner membrane translocase subunit TIM44 OS=Drosophila melanogaster OX=	24	2183800000	2051900000	2830300000	2800800000	2815550000	2117850000	1.32944	0.410816	0.00925189
Q9VUM2	Romo1	tr|Q9VUM2|Q9VUM2_DROME RH56103p OS=Drosophila melanogaster OX=7227 GN=Romo1 PE=1 SV=1	2	0	41299000	24284000	30617000	27450500	20649500	1.32935	0.410726	0.775669
Q8IGR0	aru;RpS27A;Ubi-p63E;RpL40;Ubi-p5E	tr|Q8IGR0|Q8IGR0_DROME RE44350p OS=Drosophila melanogaster OX=7227 GN=aru PE=2 SV=1;sp|P15357|RS27A_DROME Ubiquitin-40S ribosomal protein S27a OS=Drosophila melanogaster OX=7227 GN=RpS27A PE=1 SV=2;tr|Q24576|Q24576_DROME D.melanogaster ubiquitin (Fragment)	13	1539700000	2206300000	2307800000	2671600000	2489700000	1873000000	1.32926	0.410621	0.245833
Q9VBU4	BcDNA:RH66629	tr|Q9VBU4|Q9VBU4_DROME Peptidyl-prolyl cis-trans isomerase OS=Drosophila melanogaster OX=7227 GN=BcDNA:RH66629 PE=1 SV=1	2	39063000	50119000	58588000	59937000	59262500	44591000	1.32902	0.410367	0.118921
Q9VBV5	CG10420	sp|Q9VBV5|SIL1_DROME Nucleotide exchange factor SIL1 OS=Drosophila melanogaster OX=7227 GN=CG10420 PE=2 SV=1	6	100170000	127600000	162370000	140080000	151225000	113885000	1.32787	0.409119	0.16897
A8DYH3	CG30460;CG30460-RA;CG30460-RB	tr|A8DYH3|A8DYH3_DROME Uncharacterized protein, isoform E OS=Drosophila melanogaster OX=7227 GN=CG30460 PE=4 SV=1;tr|B7YZI6|B7YZI6_DROME Uncharacterized protein, isoform F OS=Drosophila melanogaster OX=7227 GN=CG30460 PE=4 SV=1;tr|A1ZAP8|A1ZAP8_DROME Uncha	12	135530000	87478000	120300000	175820000	148060000	111504000	1.32784	0.409086	0.424302
Q8T3W3	CG14609	tr|Q8T3W3|Q8T3W3_DROME AT27838p OS=Drosophila melanogaster OX=7227 GN=Dmel\CG14609 PE=2 SV=1	21	616600000	587780000	879590000	719140000	799365000	602190000	1.32743	0.408636	0.136702
Q9VFJ2	mRpL11	sp|Q9VFJ2|RM11_DROME 39S ribosomal protein L11, mitochondrial OS=Drosophila melanogaster OX=7227 GN=mRpL11 PE=2 SV=1	2	22973000	26549000	31294000	34419000	32856500	24761000	1.32695	0.408109	0.0763148
Q9VV39	mRpS34	tr|Q9VV39|Q9VV39_DROME Mitochondrial ribosomal protein S34 OS=Drosophila melanogaster OX=7227 GN=mRpS34 PE=1 SV=2	2	19784000	18007000	20791000	29327000	25059000	18895500	1.32619	0.407286	0.292995
M9PB90	Cand1	tr|M9PB90|M9PB90_DROME Cullin-associated and neddylation-dissociated 1, isoform B OS=Drosophila melanogaster OX=7227 GN=Cand1 PE=1 SV=1;sp|Q9VKY2|CAND1_DROME Cullin-associated NEDD8-dissociated protein 1 OS=Drosophila melanogaster OX=7227 GN=Cand1 PE=2 SV=	37	2011300000	2500300000	2851500000	3130200000	2990850000	2255800000	1.32585	0.406916	0.120628
Q8T3L6	beg	sp|Q8T3L6|FABD_DROME Probable malonyl-CoA-acyl carrier protein transacylase, mitochondrial OS=Drosophila melanogaster OX=7227 GN=beg PE=2 SV=2	6	44465000	57849000	56387000	79211000	67799000	51157000	1.32531	0.406332	0.335377
A0A1B2AK53	Tim13	tr|A0A1B2AK53|A0A1B2AK53_DROME GEO11134p1 (Fragment) OS=Drosophila melanogaster OX=7227 PE=2 SV=1;sp|Q9VTN3|TIM13_DROME Mitochondrial import inner membrane translocase subunit Tim13 OS=Drosophila melanogaster OX=7227 GN=Tim13 PE=3 SV=1	3	344730000	464510000	509310000	562560000	535935000	404620000	1.32454	0.40549	0.183023
Q9VN86	Sccpdh1	tr|Q9VN86|Q9VN86_DROME AT14148p OS=Drosophila melanogaster OX=7227 GN=Sccpdh1 PE=1 SV=1	8	162050000	237420000	266930000	262060000	264495000	199735000	1.32423	0.405153	0.228503
M9PEA6	RpS21;oho23B-RE	tr|M9PEA6|M9PEA6_DROME 40S ribosomal protein S21 OS=Drosophila melanogaster OX=7227 GN=RpS21 PE=1 SV=1;tr|E4NKJ9|E4NKJ9_DROME GM24606p (Fragment) OS=Drosophila melanogaster OX=7227 GN=oho23B-RE PE=2 SV=1;sp|O76927|RS21_DROME 40S ribosomal protein S21 OS=Dr	8	1092200000	1637700000	2086700000	1525600000	1806150000	1364950000	1.32324	0.40407	0.376584
Q7JYX5	Vamp7	tr|Q7JYX5|Q7JYX5_DROME RH15778p OS=Drosophila melanogaster OX=7227 GN=Vamp7 PE=1 SV=1	2	61082000	50931000	59975000	88233000	74104000	56006500	1.32313	0.403957	0.351297
Q9VCD5	CG10694	tr|Q9VCD5|Q9VCD5_DROME AT15685p OS=Drosophila melanogaster OX=7227 GN=Dmel\CG10694 PE=2 SV=1	10	532140000	706360000	759400000	878910000	819155000	619250000	1.32282	0.403615	0.198967
Q8MLZ7	Idgf3	sp|Q8MLZ7|IDGF3_DROME Chitinase-like protein Idgf3 OS=Drosophila melanogaster OX=7227 GN=Idgf3 PE=1 SV=3;tr|X2JA18|X2JA18_DROME Imaginal disc growth factor 3, isoform D OS=Drosophila melanogaster OX=7227 GN=Idgf3 PE=3 SV=1	13	649510000	530320000	750450000	809950000	780200000	589915000	1.32256	0.403337	0.1038
Q9VBF9	CG6036;CG6036-RA	tr|Q9VBF9|Q9VBF9_DROME CG6036 protein OS=Drosophila melanogaster OX=7227 GN=Dmel\CG6036 PE=3 SV=2;tr|C0MIW1|C0MIW1_DROME CG6036-PA OS=Drosophila melanogaster OX=7227 GN=CG6036 PE=3 SV=1;tr|C0MIV8|C0MIV8_DROME CG6036-PA OS=Drosophila melanogaster OX=7227 GN	13	405560000	333410000	427980000	549120000	488550000	369485000	1.32225	0.40299	0.233301
Q9VPF6	mRpL15	tr|Q9VPF6|Q9VPF6_DROME FI06804p OS=Drosophila melanogaster OX=7227 GN=mRpL15 PE=1 SV=1;tr|Q8T9L3|Q8T9L3_DROME GM01846p OS=Drosophila melanogaster OX=7227 GN=mRpL15 PE=2 SV=1	4	68407000	34988000	59165000	77536000	68350500	51697500	1.32212	0.402857	0.474563
Q9VEG8	CG7477	tr|Q9VEG8|Q9VEG8_DROME RE59232p OS=Drosophila melanogaster OX=7227 GN=Dmel\CG31249 PE=1 SV=2	7	115870000	90466000	160180000	112570000	136375000	103168000	1.32187	0.402584	0.343528
M9PBB5	vas	tr|M9PBB5|M9PBB5_DROME Vasa, isoform B OS=Drosophila melanogaster OX=7227 GN=vas PE=3 SV=1;sp|P09052|VASA1_DROME ATP-dependent RNA helicase vasa OS=Drosophila melanogaster OX=7227 GN=vas PE=1 SV=3	21	470520000	395890000	603060000	541620000	572340000	433205000	1.32118	0.401823	0.102463
Q9VZC8	CG15019	tr|Q9VZC8|Q9VZC8_DROME GEO12024p1 OS=Drosophila melanogaster OX=7227 GN=Dmel\CG15019 PE=1 SV=1	1	0	33477000	19125000	25090000	22107500	16738500	1.32076	0.401366	0.782074
Q9VUJ4	Rpn12R	tr|Q9VUJ4|Q9VUJ4_DROME AT18239p OS=Drosophila melanogaster OX=7227 GN=Rpn12R PE=2 SV=1	12	608560000	640010000	797500000	849590000	823545000	624285000	1.31918	0.399643	0.0225279
Q9VBJ6	CG14540	tr|Q9VBJ6|Q9VBJ6_DROME Protein tweety homolog OS=Drosophila melanogaster OX=7227 GN=Dmel\CG14540 PE=3 SV=1	20	1146300000	1114000000	1505200000	1475000000	1490100000	1130150000	1.3185	0.398895	0.00375168
Q8MQW9	CG7518	tr|Q8MQW9|Q8MQW9_DROME SD05989p (Fragment) OS=Drosophila melanogaster OX=7227 GN=CG7518 PE=2 SV=1;tr|A0A0B4K6U2|A0A0B4K6U2_DROME Uncharacterized protein, isoform G OS=Drosophila melanogaster OX=7227 GN=Dmel\CG7518 PE=1 SV=1;tr|E1JIJ7|E1JIJ7_DROME Uncharact	4	66608000	73116000	78684000	105500000	92092000	69862000	1.3182	0.398568	0.248445
Q9W0M9	CBP7	tr|Q9W0M9|Q9W0M9_DROME GEO12020p1 OS=Drosophila melanogaster OX=7227 GN=CBP7 PE=2 SV=1	3	32409000	0	21692000	20962000	21327000	16204500	1.31612	0.396287	0.781908
P28668	Aats-glupro;Aats-glupro-RB	sp|P28668|SYEP_DROME Bifunctional glutamate/proline--tRNA ligase OS=Drosophila melanogaster OX=7227 GN=GluProRS PE=1 SV=2;tr|H8F4R5|H8F4R5_DROME FI18146p1 (Fragment) OS=Drosophila melanogaster OX=7227 GN=Aats-glupro-RB PE=2 SV=1	60	1733400000	1876100000	2273900000	2474000000	2373950000	1804750000	1.31539	0.395491	0.0435846
Q9VFS8	CG9588	sp|Q9VFS8|PSMD9_DROME 26S proteasome non-ATPase regulatory subunit 9 OS=Drosophila melanogaster OX=7227 GN=CG9588 PE=1 SV=1	4	58194000	52201000	52406000	92670000	72538000	55197500	1.31415	0.394134	0.483979
A0A023GQA5	l(2)37Cc	tr|A0A023GQA5|A0A023GQA5_DROME Lethal (2) 37Cc, isoform D OS=Drosophila melanogaster OX=7227 GN=l(2)37Cc PE=1 SV=1;sp|P24156|L2CC_DROME Protein l(2)37Cc OS=Drosophila melanogaster OX=7227 GN=l(2)37Cc PE=2 SV=2	17	1562300000	1571400000	1967500000	2150200000	2058850000	1566850000	1.31401	0.393972	0.032865
Q8SXW1	RpL29;RpL29-RB	tr|Q8SXW1|Q8SXW1_DROME 60S ribosomal protein L29 OS=Drosophila melanogaster OX=7227 GN=RpL29 PE=2 SV=1;tr|A0A1B2AJK8|A0A1B2AJK8_DROME 60S ribosomal protein L29 (Fragment) OS=Drosophila melanogaster OX=7227 PE=2 SV=1;tr|B7FNL1|B7FNL1_DROME 60S ribosomal pro	3	489820000	639570000	581780000	902160000	741970000	564695000	1.31393	0.393889	0.421672
E2QC83	Pabp2	tr|E2QC83|E2QC83_DROME Pabp2, isoform B OS=Drosophila melanogaster OX=7227 GN=Pabp2 PE=1 SV=1;sp|Q7KNF2|PABP2_DROME Polyadenylate-binding protein 2 OS=Drosophila melanogaster OX=7227 GN=Pabp2 PE=1 SV=1	2	162010000	65246000	186540000	112000000	149270000	113628000	1.31367	0.393606	0.618537
A1Z8W3	SIP2	tr|A1Z8W3|A1Z8W3_DROME FI05245p OS=Drosophila melanogaster OX=7227 GN=Dmel\CG13164 PE=2 SV=1;tr|A1Z8W2|A1Z8W2_DROME Uncharacterized protein, isoform C OS=Drosophila melanogaster OX=7227 GN=CG13164 PE=4 SV=1;tr|A1Z8W1|A1Z8W1_DROME Uncharacterized protein, i	22	1125400000	1376100000	1635600000	1648300000	1641950000	1250750000	1.31277	0.392617	0.0893538
C7LA94	Hsp60	tr|C7LA94|C7LA94_DROME FI05241p OS=Drosophila melanogaster OX=7227 PE=2 SV=1;sp|O02649|CH60A_DROME Heat shock protein 60A OS=Drosophila melanogaster OX=7227 GN=Hsp60A PE=1 SV=3	39	17793000000	20592000000	24460000000	25856000000	25158000000	19192500000	1.31082	0.390475	0.0623667
Q3ZAJ5	Arp53D;Arp53D-RA	tr|Q3ZAJ5|Q3ZAJ5_DROME AT26678p (Fragment) OS=Drosophila melanogaster OX=7227 GN=Arp53D PE=2 SV=1;tr|F0JAT3|F0JAT3_DROME MIP14694p (Fragment) OS=Drosophila melanogaster OX=7227 GN=Arp53D-RA PE=2 SV=1;sp|P45891|ACTY_DROME Actin-like protein 53D OS=Drosophil	6	98801000	105640000	103490000	164420000	133955000	102220500	1.31045	0.390064	0.409349
E1JI19	Indy;Indy-RB	tr|E1JI19|E1JI19_DROME Im not dead yet, isoform D OS=Drosophila melanogaster OX=7227 GN=Indy PE=1 SV=1;tr|D0IQJ2|D0IQJ2_DROME RH67364p OS=Drosophila melanogaster OX=7227 GN=Indy-RB PE=2 SV=1;sp|Q9VVT2|INDY1_DROME Protein Im not dead yet OS=Drosophila mel	1	40604000	29186000	66108000	25199000	45653500	34895000	1.30831	0.387705	0.662758
Q9VXR5	CG9281	tr|Q9VXR5|Q9VXR5_DROME LD02975p OS=Drosophila melanogaster OX=7227 GN=Dmel\CG9281 PE=1 SV=1;tr|Q8T9H2|Q8T9H2_DROME GM14873p OS=Drosophila melanogaster OX=7227 GN=CG9281 PE=2 SV=1	18	495740000	509390000	646590000	667300000	656945000	502565000	1.30718	0.386462	0.00639166
Q9VPU1	dock	tr|Q9VPU1|Q9VPU1_DROME Dreadlocks, isoform B OS=Drosophila melanogaster OX=7227 GN=dock PE=1 SV=1;tr|Q8IPW2|Q8IPW2_DROME Dreadlocks, isoform A OS=Drosophila melanogaster OX=7227 GN=dock PE=1 SV=1;tr|Q24218|Q24218_DROME SH2/SH3 adaptor protein OS=Drosophila	2	49831000	54185000	66085000	69861000	67973000	52008000	1.30697	0.386228	0.0310691
Q9VCN4	CG17083	tr|Q9VCN4|Q9VCN4_DROME AT03545p OS=Drosophila melanogaster OX=7227 GN=Dmel\CG17083 PE=2 SV=1	14	365600000	277070000	413100000	425480000	419290000	321335000	1.30484	0.38387	0.159752
A0A0B4K6D2	CG16817;CG16817-RA	tr|A0A0B4K6D2|A0A0B4K6D2_DROME Uncharacterized protein, isoform B OS=Drosophila melanogaster OX=7227 GN=p23 PE=1 SV=1;sp|Q9VH95|YC17_DROME Uncharacterized protein CG16817 OS=Drosophila melanogaster OX=7227 GN=CG16817 PE=1 SV=1;tr|E8NH46|E8NH46_DROME MIP290	13	4362600000	3930300000	5311000000	5509700000	5410350000	4146450000	1.30481	0.383845	0.0336483
Q9VUN2	CG7804	tr|Q9VUN2|Q9VUN2_DROME AT09813p OS=Drosophila melanogaster OX=7227 GN=Dmel\CG7804 PE=2 SV=2	6	230260000	294350000	299780000	383030000	341405000	262305000	1.30156	0.380239	0.271079
Q9VL16	CG5676	tr|Q9VL16|Q9VL16_DROME RE45833p OS=Drosophila melanogaster OX=7227 GN=Dmel\CG5676 PE=2 SV=1	5	412710000	453890000	632650000	494690000	563670000	433300000	1.30088	0.379485	0.211841
Q058V4	CG18069-RD;CaMKII	tr|Q058V4|Q058V4_DROME IP15240p OS=Drosophila melanogaster OX=7227 GN=CG18069-RD PE=2 SV=1;tr|L0MNA2|L0MNA2_DROME Calcium/calmodulin-dependent protein kinase II, isoform K OS=Drosophila melanogaster OX=7227 GN=CaMKII PE=1 SV=1;tr|A4V133|A4V133_DROME Calciu	4	53373000	57782000	54529000	89989000	72259000	55577500	1.30015	0.378676	0.449038
Q0KI96	ps;ps-RK	tr|Q0KI96|Q0KI96_DROME Pasilla, isoform K OS=Drosophila melanogaster OX=7227 GN=ps PE=1 SV=1;tr|A0A0B4KFY5|A0A0B4KFY5_DROME Pasilla, isoform Q OS=Drosophila melanogaster OX=7227 GN=ps PE=1 SV=1;tr|Q8T4D1|Q8T4D1_DROME AT03366p OS=Drosophila melanogaster OX=	7	200130000	222760000	273750000	276000000	274875000	211445000	1.29998	0.378493	0.0306655
A0A0B4KFE5	Nmdmc	tr|A0A0B4KFE5|A0A0B4KFE5_DROME NAD-dependent methylenetetrahydrofolate dehydrogenase, isoform C OS=Drosophila melanogaster OX=7227 GN=Nmdmc PE=3 SV=1;sp|Q04448|MTDC_DROME Bifunctional methylenetetrahydrofolate dehydrogenase/cyclohydrolase, mitochondrial OS	12	547990000	816530000	840780000	930830000	885805000	682260000	1.29834	0.376668	0.287196
M9PEI3	Tango2	tr|M9PEI3|M9PEI3_DROME Transport and golgi organization 2, isoform C OS=Drosophila melanogaster OX=7227 GN=Tango2 PE=4 SV=1;tr|M9NDW0|M9NDW0_DROME Transport and golgi organization 2, isoform B OS=Drosophila melanogaster OX=7227 GN=Tango2 PE=4 SV=1;sp|Q9VYA	11	225310000	239910000	294900000	309050000	301975000	232610000	1.2982	0.376516	0.0208107
A4V0S1	Syx5	tr|A4V0S1|A4V0S1_DROME Syntaxin 5, isoform B OS=Drosophila melanogaster OX=7227 GN=Syx5 PE=1 SV=1;sp|Q24509|STX5_DROME Syntaxin-5 OS=Drosophila melanogaster OX=7227 GN=Syx5 PE=2 SV=2	2	0	53852000	28512000	41366000	34939000	26926000	1.29759	0.375838	0.799477
M9NDC7	Cdlc2	tr|M9NDC7|M9NDC7_DROME Dynein light chain OS=Drosophila melanogaster OX=7227 GN=Cdlc2 PE=3 SV=1;sp|O96860|DYL2_DROME Dynein light chain 2, cytoplasmic OS=Drosophila melanogaster OX=7227 GN=Cdlc2 PE=1 SV=1	2	473120000	1223400000	1144500000	1055200000	1099850000	848260000	1.2966	0.374728	0.573971
Q8T9H5	CG8331;CG8331-RD	tr|Q8T9H5|Q8T9H5_DROME Receptor expression-enhancing protein OS=Drosophila melanogaster OX=7227 GN=ReepB PE=2 SV=1;tr|A1Z9M2|A1Z9M2_DROME Receptor expression-enhancing protein OS=Drosophila melanogaster OX=7227 GN=ReepB PE=3 SV=1;tr|F0JAH0|F0JAH0_DROME Rec	2	179570000	190340000	249210000	230380000	239795000	184955000	1.2965	0.374627	0.0369616
Q9VS62	smid	tr|Q9VS62|Q9VS62_DROME Smallminded, isoform A OS=Drosophila melanogaster OX=7227 GN=smid PE=1 SV=1;tr|Q7KU82|Q7KU82_DROME MIP20544p OS=Drosophila melanogaster OX=7227 GN=smid PE=1 SV=2;tr|M9PEE1|M9PEE1_DROME Smallminded, isoform H OS=Drosophila melanogaste	13	269300000	330130000	398980000	378020000	388500000	299715000	1.29623	0.374323	0.110037
Q9VU02	SmD1	sp|Q9VU02|SMD1_DROME Probable small nuclear ribonucleoprotein Sm D1 OS=Drosophila melanogaster OX=7227 GN=SmD1 PE=1 SV=1	1	21050000	28111000	34694000	28985000	31839500	24580500	1.29532	0.373303	0.250966
A0A0B4LGC6	l(2)k09913	tr|A0A0B4LGC6|A0A0B4LGC6_DROME Lethal (2) k09913, isoform G OS=Drosophila melanogaster OX=7227 GN=l(2)k09913 PE=1 SV=1;tr|Q8MLS7|Q8MLS7_DROME Lethal (2) k09913, isoform D OS=Drosophila melanogaster OX=7227 GN=l(2)k09913 PE=1 SV=1;tr|A0A0B4LG95|A0A0B4LG95_D	8	148480000	226980000	264960000	221370000	243165000	187730000	1.29529	0.373276	0.342302
Q4V4V0	CG34457	tr|Q4V4V0|Q4V4V0_DROME IP12443p OS=Drosophila melanogaster OX=7227 GN=Dmel\CG34457 PE=2 SV=1	5	124060000	27797000	146340000	50276000	98308000	75928500	1.29474	0.372667	0.773334
E1JHD6	bsk	tr|E1JHD6|E1JHD6_DROME Mitogen-activated protein kinase OS=Drosophila melanogaster OX=7227 GN=bsk PE=1 SV=1;sp|P92208|JNK_DROME Stress-activated protein kinase JNK OS=Drosophila melanogaster OX=7227 GN=bsk PE=1 SV=1	5	112720000	143430000	148200000	183290000	165745000	128075000	1.29412	0.371976	0.247538
Q9W552	Vps26	sp|Q9W552|VPS26_DROME Vacuolar protein sorting-associated protein 26 OS=Drosophila melanogaster OX=7227 GN=Vps26 PE=2 SV=1	5	76278000	72181000	105040000	87049000	96044500	74229500	1.29389	0.37171	0.141783
Q9VJ12	Acn	tr|Q9VJ12|Q9VJ12_DROME Acinus, isoform A OS=Drosophila melanogaster OX=7227 GN=Acn PE=1 SV=1;tr|Q8MRH4|Q8MRH4_DROME LD46360p OS=Drosophila melanogaster OX=7227 GN=Acn PE=2 SV=1	3	16003000	18455000	17659000	26908000	22283500	17229000	1.29337	0.371137	0.401514
A0A0B4LH64	Atx2	tr|A0A0B4LH64|A0A0B4LH64_DROME Ataxin-2, isoform D OS=Drosophila melanogaster OX=7227 GN=Atx2 PE=4 SV=1;sp|Q8SWR8|ATX2_DROME Ataxin-2 homolog OS=Drosophila melanogaster OX=7227 GN=Atx2 PE=1 SV=1	12	546510000	555150000	701670000	722750000	712210000	550830000	1.29298	0.370696	0.00494528
E1JHG8	CG6153	tr|E1JHG8|E1JHG8_DROME Uncharacterized protein, isoform C OS=Drosophila melanogaster OX=7227 GN=Dmel\CG6153 PE=4 SV=2;sp|Q9VK68|PITH1_DROME PITH domain-containing protein CG6153 OS=Drosophila melanogaster OX=7227 GN=CG6153 PE=2 SV=1	4	56121000	64138000	90332000	65093000	77712500	60129500	1.29242	0.370074	0.31548
Q8IMT4		tr|Q8IMT4|Q8IMT4_DROME Uncharacterized protein OS=Drosophila melanogaster OX=7227 GN=CG13665 PE=1 SV=1;tr|Q29QU0|Q29QU0_DROME IP12389p (Fragment) OS=Drosophila melanogaster OX=7227 PE=2 SV=1	6	29991000	34376000	36899000	46268000	41583500	32183500	1.29208	0.36969	0.210789
X2JEX7	Usp7	tr|X2JEX7|X2JEX7_DROME Ubiquitin-specific protease 7, isoform C OS=Drosophila melanogaster OX=7227 GN=Usp7 PE=3 SV=1;sp|Q9VYQ8|UBP7_DROME Ubiquitin carboxyl-terminal hydrolase 7 OS=Drosophila melanogaster OX=7227 GN=Usp7 PE=1 SV=1	21	271930000	314300000	354280000	401750000	378015000	293115000	1.28965	0.366977	0.116407
Q9W4R4	CG13021	tr|Q9W4R4|Q9W4R4_DROME GEO08825p1 OS=Drosophila melanogaster OX=7227 GN=Dmel\CG13021 PE=2 SV=1;tr|Q7JYP1|Q7JYP1_DROME AT30881p (Fragment) OS=Drosophila melanogaster OX=7227 GN=CG13021 PE=2 SV=1	1	15410000	15844000	16372000	23926000	20149000	15627000	1.28937	0.366667	0.354488
Q9VEV7	FNTB	tr|Q9VEV7|Q9VEV7_DROME Protein farnesyltransferase subunit beta OS=Drosophila melanogaster OX=7227 GN=FNTB PE=1 SV=1	4	0	31353000	21882000	18521000	20201500	15676500	1.28865	0.365859	0.801112
Q9VIQ8	COX4	tr|Q9VIQ8|Q9VIQ8_DROME Cytochrome c oxidase subunit 4, isoform A OS=Drosophila melanogaster OX=7227 GN=COX4 PE=1 SV=1	4	550440000	434160000	560680000	707900000	634290000	492300000	1.28842	0.365605	0.269281
Q9VIX4	CG17544-RA;CG17544	tr|Q9VIX4|Q9VIX4_DROME Acyl-coenzyme A oxidase OS=Drosophila melanogaster OX=7227 GN=Dmel\CG17544 PE=1 SV=2;tr|Q95TH0|Q95TH0_DROME Acyl-coenzyme A oxidase OS=Drosophila melanogaster OX=7227 GN=CG17544 PE=2 SV=1	19	629250000	709230000	819360000	905060000	862210000	669240000	1.28834	0.365516	0.0811793
Q4V3K7	Acp70A;SP	tr|Q4V3K7|Q4V3K7_DROME IP02110p (Fragment) OS=Drosophila melanogaster OX=7227 GN=Acp70A PE=2 SV=1;tr|E3W2F5|E3W2F5_DROME Sex peptide OS=Drosophila melanogaster OX=7227 GN=Acp70A PE=4 SV=1;tr|E3W289|E3W289_DROME Sex peptide OS=Drosophila melanogaster OX=722	1	28836000	117440000	63146000	125170000	94158000	73138000	1.2874	0.364463	0.734976
Q9XYP8	l(1)dd4;CG10988	sp|Q9XYP8|GCP3_DROME Gamma-tubulin complex component 3 OS=Drosophila melanogaster OX=7227 GN=Grip91 PE=1 SV=2;tr|F6JA33|F6JA33_DROME Gamma-tubulin complex component (Fragment) OS=Drosophila melanogaster OX=7227 GN=CG10988 PE=3 SV=1;tr|A9YHB5|A9YHB5_DROME G	2	13191000	12732000	16915000	16457000	16686000	12961500	1.28735	0.364405	0.00749223
Q9VEC2	CG12321-RA	tr|Q9VEC2|Q9VEC2_DROME Proteasome assembly chaperone 2 OS=Drosophila melanogaster OX=7227 GN=Dmel\CG12321 PE=1 SV=1	16	553750000	599930000	749260000	735900000	742580000	576840000	1.28732	0.364375	0.0203918
Q9VJX8	CG9267-RA;CG9267	tr|Q9VJX8|Q9VJX8_DROME Very-long-chain (3R)-3-hydroxyacyl-CoA dehydratase OS=Drosophila melanogaster OX=7227 GN=Hacd2 PE=1 SV=1;tr|Q8SYI0|Q8SYI0_DROME Very-long-chain (3R)-3-hydroxyacyl-CoA dehydratase OS=Drosophila melanogaster OX=7227 GN=Hacd2 PE=2 SV=1	4	42782000	23440000	53605000	31610000	42607500	33111000	1.28681	0.363797	0.583202
Q9VTV9	Pbgs	tr|Q9VTV9|Q9VTV9_DROME Delta-aminolevulinic acid dehydratase OS=Drosophila melanogaster OX=7227 GN=Pbgs PE=1 SV=1	1	16963000	9988700	19435000	15238000	17336500	13475850	1.28649	0.363436	0.442951
Q8IQF5	CG7557	tr|Q8IQF5|Q8IQF5_DROME AT18870p OS=Drosophila melanogaster OX=7227 GN=Dmel\CG7557 PE=2 SV=1;tr|Q9VTI2|Q9VTI2_DROME GH07076p OS=Drosophila melanogaster OX=7227 GN=anon-WO0140519.44 PE=2 SV=2	2	53759000	68984000	77425000	80338000	78881500	61371500	1.28531	0.362118	0.152377
Q9VEG5	Atg8b	tr|Q9VEG5|Q9VEG5_DROME Autophagy-related 8b, isoform A OS=Drosophila melanogaster OX=7227 GN=Atg8b PE=2 SV=1;tr|Q7K1J3|Q7K1J3_DROME AT01047p (Fragment) OS=Drosophila melanogaster OX=7227 GN=Atg8b PE=2 SV=1	1	173840000	118660000	194900000	181050000	187975000	146250000	1.2853	0.362104	0.280101
Q94516	ATPsyn-b	sp|Q94516|AT5F1_DROME ATP synthase subunit b, mitochondrial OS=Drosophila melanogaster OX=7227 GN=ATPsynB PE=2 SV=2	15	3002900000	3455000000	4488500000	3807500000	4148000000	3228950000	1.28463	0.361351	0.15349
Q8IQJ8	CG32119-RA;CG32119	tr|Q8IQJ8|Q8IQJ8_DROME Uncharacterized protein OS=Drosophila melanogaster OX=7227 GN=Dmel\CG32119 PE=4 SV=1;tr|T2FF90|T2FF90_DROME FI21286p1 OS=Drosophila melanogaster OX=7227 GN=CG32119-RA PE=2 SV=1;tr|Q8T917|Q8T917_DROME AT05691p OS=Drosophila melanogast	6	89586000	77605000	95263000	119430000	107346500	83595500	1.28412	0.360778	0.220295
M9NF02	Pde1c	tr|M9NF02|M9NF02_DROME Phosphodiesterase OS=Drosophila melanogaster OX=7227 GN=Pde1c PE=1 SV=1;tr|Q8SXR0|Q8SXR0_DROME Phosphodiesterase OS=Drosophila melanogaster OX=7227 GN=Pde1c PE=2 SV=1;sp|B7YZV4|PDE1_DROME Calcium/calmodulin-dependent 3,5-cyclic nuc	12	198230000	226560000	293830000	251440000	272635000	212395000	1.28362	0.360221	0.14193
Q4V6F6	CG31007	tr|Q4V6F6|Q4V6F6_DROME IP04476p OS=Drosophila melanogaster OX=7227 GN=Dmel\CG31007 PE=2 SV=1	8	365410000	488800000	532990000	563460000	548225000	427105000	1.28358	0.360177	0.196926
M9PCC1	Rack1	tr|M9PCC1|M9PCC1_DROME Receptor of activated protein kinase C 1, isoform C OS=Drosophila melanogaster OX=7227 GN=Rack1 PE=4 SV=1;sp|O18640|GBLP_DROME Guanine nucleotide-binding protein subunit beta-like protein OS=Drosophila melanogaster OX=7227 GN=Rack1 P	25	6406800000	4988300000	7182800000	7429000000	7305900000	5697550000	1.28229	0.35872	0.15504
Q8MSW0	Aats-ile	tr|Q8MSW0|Q8MSW0_DROME Isoleucyl-tRNA synthetase, isoform A OS=Drosophila melanogaster OX=7227 GN=IleRS PE=1 SV=1	38	892570000	1244400000	1362300000	1375600000	1368950000	1068485000	1.28121	0.357503	0.229981
M9MRT6	R	tr|M9MRT6|M9MRT6_DROME Rap1 GTPase, isoform B OS=Drosophila melanogaster OX=7227 GN=Rap1 PE=4 SV=1;sp|P08645|RAP1_DROME Ras-related protein Rap1 OS=Drosophila melanogaster OX=7227 GN=Rap1 PE=2 SV=2	6	133950000	140820000	143440000	208510000	175975000	137385000	1.28089	0.357146	0.359482
A0A0B4KFG0	alpha-Man-II	tr|A0A0B4KFG0|A0A0B4KFG0_DROME Alpha-mannosidase OS=Drosophila melanogaster OX=7227 GN=alpha-Man-IIa PE=3 SV=1;sp|Q24451|MAN2_DROME Alpha-mannosidase 2 OS=Drosophila melanogaster OX=7227 GN=alpha-Man-IIa PE=1 SV=2	13	145000000	136620000	193000000	167300000	180150000	140810000	1.27938	0.355449	0.100549
Q9VQE0	Drp1	tr|Q9VQE0|Q9VQE0_DROME Dynamin related protein 1, isoform A OS=Drosophila melanogaster OX=7227 GN=Drp1 PE=1 SV=1;tr|Q8IHG0|Q8IHG0_DROME AT04516p OS=Drosophila melanogaster OX=7227 GN=Drp1 PE=2 SV=1;tr|Q8T9L0|Q8T9L0_DROME GM01975p OS=Drosophila melanogaster	26	1152500000	1134700000	1421600000	1504500000	1463050000	1143600000	1.27934	0.355397	0.0171603
Q0E5I2	unc-119	tr|Q0E5I2|Q0E5I2_DROME Uncharacterized protein unc-119 OS=Drosophila melanogaster OX=7227 GN=unc-119 PE=4 SV=1;tr|Q540Y4|Q540Y4_DROME LD43876p OS=Drosophila melanogaster OX=7227 GN=unc-119 PE=2 SV=1;tr|Q0E5K0|Q0E5K0_DROME Uncharacterized protein unc-119 OS	1	23159000	0	29608000	0	14804000	11579500	1.27847	0.354414	0.879569
Q9VWU8	CG6306;CG32548-RB	tr|Q9VWU8|Q9VWU8_DROME GH12946p OS=Drosophila melanogaster OX=7227 GN=CG15051 PE=2 SV=1;tr|Q9VWU6|Q9VWU6_DROME RE70879p OS=Drosophila melanogaster OX=7227 GN=CG6306 PE=2 SV=2	6	95012000	149600000	154000000	158630000	156315000	122306000	1.27806	0.353961	0.340253
A1ZBE9	MetRS	tr|A1ZBE9|A1ZBE9_DROME Methionyl-tRNA synthetase OS=Drosophila melanogaster OX=7227 GN=MetRS PE=1 SV=1	2	1898600000	1914900000	2229400000	2644200000	2436800000	1906750000	1.27799	0.353872	0.125186
A0A0B4KG52	HtrA2	tr|A0A0B4KG52|A0A0B4KG52_DROME HTRA2-related serine protease, isoform B OS=Drosophila melanogaster OX=7227 GN=HtrA2 PE=4 SV=1;sp|Q9VFJ3|HTRA2_DROME Serine protease HTRA2, mitochondrial OS=Drosophila melanogaster OX=7227 GN=HtrA2 PE=1 SV=1	6	242880000	294440000	320030000	366470000	343250000	268660000	1.27764	0.353478	0.164554
Q9V3G7	Rpn7	sp|Q9V3G7|PSMD6_DROME 26S proteasome non-ATPase regulatory subunit 6 OS=Drosophila melanogaster OX=7227 GN=Rpn7 PE=2 SV=1	23	2008800000	2368200000	2869000000	2721100000	2795050000	2188500000	1.27715	0.352932	0.089129
Q9VCH2	CG33111-RA;CG33111	tr|Q9VCH2|Q9VCH2_DROME FI03658p OS=Drosophila melanogaster OX=7227 GN=CG10193 PE=2 SV=2;tr|Q7YTY2|Q7YTY2_DROME GH02426p OS=Drosophila melanogaster OX=7227 GN=CG33111 PE=2 SV=1;tr|A0A0B4KGQ7|A0A0B4KGQ7_DROME Uncharacterized protein, isoform D OS=Drosophila	2	8502500	10125000	10359000	13427000	11893000	9313750	1.27693	0.352679	0.275534
Q8MRV9	Updo	tr|Q8MRV9|Q8MRV9_DROME Uroporphyrinogen decarboxylase OS=Drosophila melanogaster OX=7227 GN=Updo PE=2 SV=1;tr|B5RJ76|B5RJ76_DROME Uroporphyrinogen decarboxylase OS=Drosophila melanogaster OX=7227 PE=2 SV=1;sp|Q9V595|DCUP_DROME Uroporphyrinogen decarboxylas	14	458110000	252590000	472040000	435450000	453745000	355350000	1.2769	0.352641	0.445345
Q9XZ57	Eb1	tr|Q9XZ57|Q9XZ57_DROME Eb1, isoform E OS=Drosophila melanogaster OX=7227 GN=Eb1 PE=1 SV=1	1	27801000	11810000	22856000	27723000	25289500	19805500	1.27689	0.352637	0.579117
Q9VI57	Dpck	tr|Q9VI57|Q9VI57_DROME Dephospho-CoA kinase OS=Drosophila melanogaster OX=7227 GN=Dpck PE=2 SV=1;tr|Q8SWY7|Q8SWY7_DROME RH63365p OS=Drosophila melanogaster OX=7227 GN=Dpck PE=2 SV=1	5	70056000	100190000	91270000	126020000	108645000	85123000	1.27633	0.352001	0.413978
A4V303	Cctgamma	tr|A4V303|A4V303_DROME T-complex protein 1 subunit gamma OS=Drosophila melanogaster OX=7227 GN=CCT3 PE=1 SV=1;sp|P48605|TCPG_DROME T-complex protein 1 subunit gamma OS=Drosophila melanogaster OX=7227 GN=CCT3 PE=2 SV=2	46	5451100000	5400500000	6566600000	7274700000	6920650000	5425800000	1.27551	0.351072	0.0520222
Q7KV99	Cyt-b561-1	tr|Q7KV99|Q7KV99_DROME Uncharacterized protein, isoform D OS=Drosophila melanogaster OX=7227 GN=Cyt-b561-1 PE=1 SV=1;tr|Q9I7U2|Q9I7U2_DROME GH23190p OS=Drosophila melanogaster OX=7227 GN=Cyt-b561-1 PE=1 SV=1;tr|Q9I7U1|Q9I7U1_DROME LD36721p OS=Drosophila me	2	287140000	268330000	388760000	319740000	354250000	277735000	1.2755	0.351059	0.165815
M9NEA1	stai;stai-RB	tr|M9NEA1|M9NEA1_DROME Stathmin, isoform D OS=Drosophila melanogaster OX=7227 GN=stai PE=1 SV=1;tr|Q9GQR3|Q9GQR3_DROME STATHMIN-19 (Fragment) OS=Drosophila melanogaster OX=7227 GN=stai PE=2 SV=1;tr|Q9GQR5|Q9GQR5_DROME RH02809p OS=Drosophila melanogaster OX	6	445380000	267990000	439170000	470560000	454865000	356685000	1.27526	0.350788	0.389533
Q4V516	lobo	sp|Q4V516|DRC7_DROME Coiled-coil domain-containing protein lobo OS=Drosophila melanogaster OX=7227 GN=lobo PE=1 SV=1	12	206660000	240690000	304390000	265900000	285145000	223675000	1.27482	0.350292	0.139106
A0A0B4LGQ8	CG9853	tr|A0A0B4LGQ8|A0A0B4LGQ8_DROME Uncharacterized protein, isoform C OS=Drosophila melanogaster OX=7227 GN=CG41469 PE=4 SV=1;sp|Q9VN19|GET4_DROME Golgi to ER traffic protein 4 homolog OS=Drosophila melanogaster OX=7227 GN=CG9853 PE=2 SV=1	8	49964000	123920000	79274000	142370000	110822000	86942000	1.27467	0.350119	0.671845
M9PBM0	kraken	tr|M9PBM0|M9PBM0_DROME Kraken, isoform B OS=Drosophila melanogaster OX=7227 GN=kraken PE=4 SV=1;sp|O18391|KRAK_DROME Probable serine hydrolase OS=Drosophila melanogaster OX=7227 GN=kraken PE=2 SV=1	2	33195000	30087000	33685000	46922000	40303500	31641000	1.27377	0.34911	0.330633
P06605	alphaTub84D;alphaTub84B	sp|P06605|TBA3_DROME Tubulin alpha-3 chain OS=Drosophila melanogaster OX=7227 GN=alphaTub84D PE=2 SV=1;sp|P06603|TBA1_DROME Tubulin alpha-1 chain OS=Drosophila melanogaster OX=7227 GN=alphaTub84B PE=1 SV=1;tr|K7X561|K7X561_DROME Alpha tubulin 84B (Fragment	15	53863000000	60519000000	71022000000	74655000000	72838500000	57191000000	1.2736	0.348913	0.0540002
Q9VH79	Rpt3R	tr|Q9VH79|Q9VH79_DROME RE01104p OS=Drosophila melanogaster OX=7227 GN=Rpt3R PE=2 SV=2	14	1403700000	1677400000	2031800000	1892200000	1962000000	1540550000	1.27357	0.34888	0.11115
Q9VJ58	Faf	tr|Q9VJ58|Q9VJ58_DROME Fas-associated factor 2, isoform A OS=Drosophila melanogaster OX=7227 GN=Faf2 PE=1 SV=1;tr|O77047|O77047_DROME Fas-associated factor OS=Drosophila melanogaster OX=7227 GN=Faf2 PE=2 SV=1	13	449270000	388840000	550160000	516420000	533290000	419055000	1.2726	0.347781	0.0808018
Q9VU57	CG17687	tr|Q9VU57|Q9VU57_DROME Uncharacterized protein OS=Drosophila melanogaster OX=7227 GN=Dmel\CG17687 PE=4 SV=1	25	295070000	269140000	363510000	354240000	358875000	282105000	1.27213	0.347249	0.0306928
A0A1B2AJ40	CG14757	tr|A0A1B2AJ40|A0A1B2AJ40_DROME GEO12110p1 (Fragment) OS=Drosophila melanogaster OX=7227 PE=2 SV=1;sp|Q4V5I9|SDF2A_DROME Succinate dehydrogenase assembly factor 2-A, mitochondrial OS=Drosophila melanogaster OX=7227 GN=CG14757 PE=2 SV=1	3	98142000	102440000	149990000	105110000	127550000	100291000	1.2718	0.346871	0.350128
M9NDI6	Pp2A-29B	tr|M9NDI6|M9NDI6_DROME Protein phosphatase 2A at 29B, isoform D OS=Drosophila melanogaster OX=7227 GN=Pp2A-29B PE=1 SV=1;tr|H5V8B8|H5V8B8_DROME MIP33436p1 OS=Drosophila melanogaster OX=7227 GN=Pp2A-29B PE=1 SV=1;tr|M9MQH9|M9MQH9_DROME Protein phosphatase 2	15	834740000	460010000	948810000	697810000	823310000	647375000	1.27177	0.346834	0.51697
Q9W2L0	CBP5	tr|Q9W2L0|Q9W2L0_DROME IP07479p OS=Drosophila melanogaster OX=7227 GN=CBP5 PE=2 SV=1	1	11444000	13725000	16486000	15500000	15993000	12584500	1.27085	0.345793	0.111159
M9PD18	Vha68-1	tr|M9PD18|M9PD18_DROME Vacuolar H[+] ATPase 68kD subunit 1, isoform B OS=Drosophila melanogaster OX=7227 GN=Vha68-1 PE=1 SV=1;sp|P48602|VATA1_DROME V-type proton ATPase catalytic subunit A isoform 1 OS=Drosophila melanogaster OX=7227 GN=Vha68-1 PE=2 SV=2;t	8	420540000	282150000	469780000	423200000	446490000	351345000	1.2708	0.345739	0.322349
A8E774	Cyp1;CG9916	tr|A8E774|A8E774_DROME Peptidyl-prolyl cis-trans isomerase OS=Drosophila melanogaster OX=7227 GN=Cyp1 PE=2 SV=1;sp|P25007|PPIA_DROME Peptidyl-prolyl cis-trans isomerase OS=Drosophila melanogaster OX=7227 GN=Cyp1 PE=1 SV=2;tr|F6J7B3|F6J7B3_DROME Peptidyl-pr	11	5072500000	6062900000	6934400000	7206800000	7070600000	5567700000	1.26993	0.344751	0.0996329
C7LA75	Hsc70-4-RA;Hsc70-4	tr|C7LA75|C7LA75_DROME Heat shock protein cognate 4, isoform G OS=Drosophila melanogaster OX=7227 GN=Hsc70-4 PE=1 SV=1;sp|P11147|HSP7D_DROME Heat shock 70 kDa protein cognate 4 OS=Drosophila melanogaster OX=7227 GN=Hsc70-4 PE=1 SV=3	51	81997000000	77156000000	99479000000	102530000000	101004500000	79576500000	1.26928	0.344005	0.0173651
Q9Y151	drpr	tr|Q9Y151|Q9Y151_DROME BcDNA.GH03529 OS=Drosophila melanogaster OX=7227 GN=drpr PE=2 SV=1;tr|M9PDW5|M9PDW5_DROME Draper, isoform D OS=Drosophila melanogaster OX=7227 GN=drpr PE=4 SV=1;sp|Q9W0A0|DRPR_DROME Protein draper OS=Drosophila melanogaster OX=7227 G	2	13099000	15460000	19491000	16743000	18117000	14279500	1.26874	0.343399	0.168298
P22817	Ide	sp|P22817|IDE_DROME Insulin-degrading enzyme OS=Drosophila melanogaster OX=7227 GN=Ide PE=1 SV=4	20	380150000	416870000	417440000	593080000	505260000	398510000	1.26787	0.34241	0.356208
A0A0B4LH92	Tim17a1;Tim17a2	tr|A0A0B4LH92|A0A0B4LH92_DROME Tim17a1, isoform B OS=Drosophila melanogaster OX=7227 GN=Tim17a1 PE=4 SV=1;sp|Q9VGA2|TI17C_DROME Probable mitochondrial import inner membrane translocase subunit Tim17 3 OS=Drosophila melanogaster OX=7227 GN=Tim17a1 PE=2 SV=1	1	22980000	35888000	33607000	41017000	37312000	29434000	1.26765	0.342156	0.400744
Q9VTY2	CG10638	tr|Q9VTY2|Q9VTY2_DROME Uncharacterized protein, isoform A OS=Drosophila melanogaster OX=7227 GN=anon-WO0172774.89 PE=1 SV=1;tr|Q8SXE8|Q8SXE8_DROME RH46018p OS=Drosophila melanogaster OX=7227 GN=CG10638 PE=2 SV=1	13	788250000	957310000	935380000	1276800000	1106090000	872780000	1.26732	0.341779	0.345337
Q9VSD3	fan	tr|Q9VSD3|Q9VSD3_DROME AT11025p OS=Drosophila melanogaster OX=7227 GN=fan PE=2 SV=3	6	1416300000	1118200000	1709200000	1499500000	1604350000	1267250000	1.26601	0.340288	0.20557
Q2L384	CG31722-B;CG17139-RA;CG17140	tr|Q2L384|Q2L384_DROME Porin OS=Drosophila melanogaster OX=7227 GN=CG31722-B PE=2 SV=1;tr|Q9VKP4|Q9VKP4_DROME MIP04751p OS=Drosophila melanogaster OX=7227 GN=CG31722-B PE=2 SV=2;tr|Q86NU7|Q86NU7_DROME AT29460p OS=Drosophila melanogaster OX=7227 GN=CG17140	2	12171000	16412000	20429000	15746000	18087500	14291500	1.26561	0.339836	0.352485
P61857	betaTub85D	sp|P61857|TBB2_DROME Tubulin beta-2 chain OS=Drosophila melanogaster OX=7227 GN=betaTub85D PE=1 SV=1	16	72581000000	77156000000	86543000000	102890000000	94716500000	74868500000	1.2651	0.339257	0.144308
Q9VHT3	Sgt1;CG9617	tr|Q9VHT3|Q9VHT3_DROME CG9617 protein OS=Drosophila melanogaster OX=7227 GN=Sgt1 PE=1 SV=1;tr|C0MKD9|C0MKD9_DROME CG9617-PA OS=Drosophila melanogaster OX=7227 GN=CG9617 PE=4 SV=1;tr|C0MKD5|C0MKD5_DROME CG9617-PA OS=Drosophila melanogaster OX=7227 GN=CG9617	14	322820000	421620000	514700000	426700000	470700000	372220000	1.26457	0.338652	0.275
A0A0B4KGE6	Rpn8	tr|A0A0B4KGE6|A0A0B4KGE6_DROME Regulatory particle non-ATPase 8, isoform C OS=Drosophila melanogaster OX=7227 GN=Rpn8 PE=4 SV=1;tr|A0A0B4KFH4|A0A0B4KFH4_DROME Regulatory particle non-ATPase 8, isoform B OS=Drosophila melanogaster OX=7227 GN=Rpn8 PE=4 SV=1;	14	1903300000	1950400000	2334400000	2537300000	2435850000	1926850000	1.26416	0.338181	0.0394079
Q8I0F1	NEST:bs02h07	tr|Q8I0F1|Q8I0F1_DROME AT27831p OS=Drosophila melanogaster OX=7227 GN=NEST:bs02h07 PE=1 SV=1	24	5797700000	4717100000	6799700000	6491800000	6645750000	5257400000	1.26408	0.338083	0.132072
E4NKH1	Gp150-RC;Gp150	tr|E4NKH1|E4NKH1_DROME RT10449p (Fragment) OS=Drosophila melanogaster OX=7227 GN=Gp150-RC PE=2 SV=1;tr|A0A0B4LGB0|A0A0B4LGB0_DROME Gp150, isoform E OS=Drosophila melanogaster OX=7227 GN=Gp150 PE=1 SV=1;tr|Q95PA9|Q95PA9_DROME Leucine rich repeat protein GP1	4	35311000	0	25724000	18879000	22301500	17655500	1.26315	0.337023	0.820301
Q08012	drk	sp|Q08012|DRK_DROME Protein enhancer of sevenless 2B OS=Drosophila melanogaster OX=7227 GN=drk PE=1 SV=1	9	196420000	242360000	265900000	287760000	276830000	219390000	1.26182	0.335503	0.152497
Q9VD14	NEST:bs02h07	tr|Q9VD14|Q9VD14_DROME GH07286p OS=Drosophila melanogaster OX=7227 GN=Dmel\CG13850 PE=1 SV=3	9	162780000	207290000	233820000	233120000	233470000	185035000	1.26176	0.335439	0.161513
Q960X9	Lon	tr|Q960X9|Q960X9_DROME Lon protease homolog, mitochondrial OS=Drosophila melanogaster OX=7227 GN=Lon PE=2 SV=1	1	30461000	32455000	38519000	40802000	39660500	31458000	1.26074	0.334276	0.0324863
X2JEY5	AMPdeam	tr|X2JEY5|X2JEY5_DROME AMP deaminase OS=Drosophila melanogaster OX=7227 GN=AMPdeam PE=1 SV=1	3	850870000	876800000	1152500000	1025200000	1088850000	863835000	1.26048	0.333978	0.0741815
Q9VQV6	CG3964	tr|Q9VQV6|Q9VQV6_DROME Uncharacterized protein, isoform B OS=Drosophila melanogaster OX=7227 GN=TTLL4B PE=4 SV=1;tr|Q960F9|Q960F9_DROME SD03378p OS=Drosophila melanogaster OX=7227 GN=TTLL4B PE=2 SV=1;tr|Q8T417|Q8T417_DROME AT22192p OS=Drosophila melanogast	11	227170000	210910000	276820000	275350000	276085000	219040000	1.26043	0.333918	0.0198694
Q9VSS1	pix	tr|Q9VSS1|Q9VSS1_DROME Pixie, isoform A OS=Drosophila melanogaster OX=7227 GN=pix PE=1 SV=1	17	484370000	810270000	708490000	921580000	815035000	647320000	1.25909	0.332383	0.479781
I0DHK3	Prosalpha6	tr|I0DHK3|I0DHK3_DROME Proteasome subunit alpha type OS=Drosophila melanogaster OX=7227 GN=Prosalpha6 PE=2 SV=1;sp|P12881|PSA1_DROME Proteasome subunit alpha type-1 OS=Drosophila melanogaster OX=7227 GN=Prosalpha6 PE=1 SV=1	16	2049500000	2225000000	2698100000	2683600000	2690850000	2137250000	1.25902	0.332306	0.0243752
Q9VH64	Vha68-1	tr|Q9VH64|Q9VH64_DROME LD29322p OS=Drosophila melanogaster OX=7227 GN=Dmel\CG8507 PE=1 SV=1	8	552420000	535210000	578330000	790770000	684550000	543815000	1.25879	0.33204	0.317494
G3M3A2	RpS3	tr|G3M3A2|G3M3A2_DROME Ribosomal protein S3, isoform B OS=Drosophila melanogaster OX=7227 GN=RpS3 PE=1 SV=1;sp|Q06559|RS3_DROME 40S ribosomal protein S3 OS=Drosophila melanogaster OX=7227 GN=RpS3 PE=1 SV=1;tr|Q29QY2|Q29QY2_DROME IP15838p (Fragment) OS=Dros	36	5486400000	6115300000	6973700000	7621300000	7297500000	5800850000	1.25801	0.331138	0.0801659
P18053	Prosalpha3	sp|P18053|PSA4_DROME Proteasome subunit alpha type-4 OS=Drosophila melanogaster OX=7227 GN=Prosalpha3 PE=1 SV=2	10	1671400000	1850400000	2092700000	2337200000	2214950000	1760900000	1.25785	0.330961	0.09564
Q9V3Y2	CIAPIN1	sp|Q9V3Y2|DRE2_DROME Anamorsin homolog OS=Drosophila melanogaster OX=7227 GN=CIAPIN1 PE=2 SV=1	13	684750000	904910000	1003400000	994970000	999185000	794830000	1.25711	0.330105	0.20474
Q9W3W4	COQ7	tr|Q9W3W4|Q9W3W4_DROME 5-demethoxyubiquinone hydroxylase, mitochondrial OS=Drosophila melanogaster OX=7227 GN=COQ7 PE=2 SV=2;tr|Q9TVU0|Q9TVU0_DROME 5-demethoxyubiquinone hydroxylase, mitochondrial OS=Drosophila melanogaster OX=7227 GN=COQ7 PE=2 SV=1	5	140840000	85055000	116900000	167030000	141965000	112947500	1.25691	0.329883	0.519995
M9NDW1	DIP2	tr|M9NDW1|M9NDW1_DROME DISCO interacting protein 2, isoform B OS=Drosophila melanogaster OX=7227 GN=DIP2 PE=4 SV=1;tr|M9PGJ0|M9PGJ0_DROME DISCO interacting protein 2, isoform C OS=Drosophila melanogaster OX=7227 GN=DIP2 PE=4 SV=1;tr|M9PDH5|M9PDH5_DROME DIS	6	29426000	29004000	35692000	37726000	36709000	29215000	1.25651	0.329425	0.0186732
Q9VXN8	CG8509	tr|Q9VXN8|Q9VXN8_DROME Serine/threonine-protein phosphatase 2A activator OS=Drosophila melanogaster OX=7227 GN=Dmel\CG8509 PE=2 SV=1	4	0	28379000	19982000	15676000	17829000	14189500	1.25649	0.329402	0.8235
Q9XZ61	Uch-L5	tr|Q9XZ61|Q9XZ61_DROME Ubiquitin carboxyl-terminal hydrolase OS=Drosophila melanogaster OX=7227 GN=Uch-L5 PE=1 SV=1	13	1261300000	1171300000	1445000000	1610900000	1527950000	1216300000	1.25623	0.329098	0.080743
Q9VV52	RAF2;CG4877	tr|Q9VV52|Q9VV52_DROME LD37257p OS=Drosophila melanogaster OX=7227 GN=RAF2 PE=1 SV=3;tr|Q95RV6|Q95RV6_DROME LD09503p OS=Drosophila melanogaster OX=7227 GN=CG4877 PE=2 SV=1	3	11208000	10083000	14020000	12724000	13372000	10645500	1.25612	0.328972	0.0864047
M9NDT7	Dab	tr|M9NDT7|M9NDT7_DROME Disabled, isoform C OS=Drosophila melanogaster OX=7227 GN=Dab PE=4 SV=1;tr|M9NG14|M9NG14_DROME Disabled, isoform E OS=Drosophila melanogaster OX=7227 GN=Dab PE=4 SV=1;tr|M9PI84|M9PI84_DROME Disabled, isoform H OS=Drosophila melanogas	2	29732000	15159000	28108000	28275000	28191500	22445500	1.256	0.328834	0.51301
Q9VK95	Pkd2	tr|Q9VK95|Q9VK95_DROME MIP30126p OS=Drosophila melanogaster OX=7227 GN=Pkd2 PE=2 SV=2;tr|Q6T3S5|Q6T3S5_DROME AMO OS=Drosophila melanogaster OX=7227 GN=Pkd2 PE=2 SV=1;tr|A0A223LMW5|A0A223LMW5_DROME Polycystic kidney disease 2 protein OS=Drosophila melanogas	17	583240000	703060000	723110000	892410000	807760000	643150000	1.25594	0.328771	0.253361
M9PIG8	Rpn10	tr|M9PIG8|M9PIG8_DROME Regulatory particle non-ATPase 10, isoform B OS=Drosophila melanogaster OX=7227 GN=Rpn10 PE=4 SV=1;sp|P55035|PSMD4_DROME 26S proteasome non-ATPase regulatory subunit 4 OS=Drosophila melanogaster OX=7227 GN=Rpn10 PE=1 SV=2	7	697410000	649530000	872170000	818050000	845110000	673470000	1.25486	0.327525	0.0415663
Q7KMP8	Rpn9	tr|Q7KMP8|Q7KMP8_DROME 26S proteasome regulatory complex subunit p39A OS=Drosophila melanogaster OX=7227 GN=Rpn9 PE=1 SV=1	11	771490000	981680000	1047100000	1152300000	1099700000	876585000	1.25453	0.327144	0.198049
Q8T0H5	heph	tr|Q8T0H5|Q8T0H5_DROME LD03185p OS=Drosophila melanogaster OX=7227 GN=heph PE=2 SV=1;tr|A0A0B4LHY1|A0A0B4LHY1_DROME Hephaestus, isoform Z OS=Drosophila melanogaster OX=7227 GN=heph PE=1 SV=1;tr|Q8WR53|Q8WR53_DROME Hephaestus, isoform B OS=Drosophila melano	18	2235300000	2377100000	2492000000	3293400000	2892700000	2306200000	1.25431	0.326899	0.286218
Q9VI49	BG:DS00464.1	tr|Q9VI49|Q9VI49_DROME Uncharacterized protein OS=Drosophila melanogaster OX=7227 GN=Dmel\CG1979 PE=4 SV=2;tr|Q6NNT4|Q6NNT4_DROME GH11476p (Fragment) OS=Drosophila melanogaster OX=7227 PE=2 SV=1;tr|O97056|O97056_DROME Uncharacterized protein BG:DS00464.1 (	41	3001100000	2686900000	3385900000	3743100000	3564500000	2844000000	1.25334	0.325778	0.0938913
Q8IP45	Cul3;gft-RB	tr|Q8IP45|Q8IP45_DROME Cullin 3, isoform F OS=Drosophila melanogaster OX=7227 GN=Cul3 PE=1 SV=2;tr|C3KGQ1|C3KGQ1_DROME GH13892p OS=Drosophila melanogaster OX=7227 GN=gft-RB PE=2 SV=1;tr|Q9V475|Q9V475_DROME Cullin 3, isoform C OS=Drosophila melanogaster OX=	26	593020000	605080000	749760000	751740000	750750000	599050000	1.25323	0.325656	0.00161867
Q24024	Rbp4	tr|Q24024|Q24024_DROME Testis-specific-RRM-protein OS=Drosophila melanogaster OX=7227 GN=Rbp4 PE=4 SV=1;tr|Q8T3X1|Q8T3X1_DROME AT27014p OS=Drosophila melanogaster OX=7227 GN=Rbp4 PE=2 SV=1;tr|Q9VFT3|Q9VFT3_DROME RNA-binding protein 4 OS=Drosophila melanoga	19	554380000	741250000	804680000	818680000	811680000	647815000	1.25295	0.325329	0.222418
Q9VK44	CG9934	tr|Q9VK44|Q9VK44_DROME LD24832p OS=Drosophila melanogaster OX=7227 GN=ufd2 PE=1 SV=1;tr|Q8T3I1|Q8T3I1_DROME SD06937p OS=Drosophila melanogaster OX=7227 GN=CG9934 PE=2 SV=1	14	260080000	217140000	297860000	299830000	298845000	238610000	1.25244	0.324743	0.107225
Q9I7M5	Cdc26	tr|Q9I7M5|Q9I7M5_DROME Uncharacterized protein OS=Drosophila melanogaster OX=7227 GN=Cdc26 PE=1 SV=1;tr|Q4QPT1|Q4QPT1_DROME IP03934p (Fragment) OS=Drosophila melanogaster OX=7227 PE=2 SV=1	1	26109000	45298000	33112000	56268000	44690000	35703500	1.2517	0.323887	0.610739
M9PCN6	numb	tr|M9PCN6|M9PCN6_DROME Numb, isoform D OS=Drosophila melanogaster OX=7227 GN=numb PE=4 SV=1;sp|P16554|NUMB_DROME Protein numb OS=Drosophila melanogaster OX=7227 GN=numb PE=1 SV=2	2	24627000	0	14594000	16224000	15409000	12313500	1.25139	0.323532	0.825354
E1JHT6	Rtnl1	tr|E1JHT6|E1JHT6_DROME Reticulon-like protein OS=Drosophila melanogaster OX=7227 GN=Rtnl1 PE=1 SV=1;tr|Q9VMV9|Q9VMV9_DROME Reticulon-like protein OS=Drosophila melanogaster OX=7227 GN=Rtnl1 PE=1 SV=2	27	3314000000	3622500000	4391800000	4286400000	4339100000	3468250000	1.25109	0.323188	0.0332957
A0A0B4LH72	blp	tr|A0A0B4LH72|A0A0B4LH72_DROME Black pearl, isoform B OS=Drosophila melanogaster OX=7227 GN=blp PE=2 SV=1;sp|Q9VF08|TIM16_DROME Mitochondrial import inner membrane translocase subunit Tim16 OS=Drosophila melanogaster OX=7227 GN=blp PE=2 SV=1	7	261600000	361120000	441490000	337570000	389530000	311360000	1.25106	0.323151	0.390752
X2JGG6	Hsp26	tr|X2JGG6|X2JGG6_DROME Heat shock protein 26, isoform B OS=Drosophila melanogaster OX=7227 GN=Hsp26 PE=3 SV=1;sp|P02517|HSP26_DROME Heat shock protein 26 OS=Drosophila melanogaster OX=7227 GN=Hsp26 PE=1 SV=2	20	20150000000	26796000000	27241000000	31474000000	29357500000	23473000000	1.25069	0.322727	0.273857
A0A0B4KHL7	CG6455	tr|A0A0B4KHL7|A0A0B4KHL7_DROME MICOS complex subunit MIC60 OS=Drosophila melanogaster OX=7227 GN=Mitofilin PE=3 SV=1;sp|P91928|MIC60_DROME MICOS complex subunit Mic60 OS=Drosophila melanogaster OX=7227 GN=Mitofilin PE=1 SV=4;tr|A0A0B4KGN2|A0A0B4KGN2_DROME	37	2082900000	1910700000	2488100000	2504600000	2496350000	1996800000	1.25018	0.32213	0.0286949
Q8IA43	pgant10	sp|Q8IA43|GLT10_DROME Putative polypeptide N-acetylgalactosaminyltransferase 10 OS=Drosophila melanogaster OX=7227 GN=pgant10 PE=2 SV=1	2	27131000	26969000	31632000	35997000	33814500	27050000	1.25007	0.322013	0.0903376
Q9V5C6	Prosalpha7	sp|Q9V5C6|PSA3_DROME Proteasome subunit alpha type-3 OS=Drosophila melanogaster OX=7227 GN=Prosalpha7 PE=1 SV=1	12	1451900000	1536500000	1887100000	1847600000	1867350000	1494200000	1.24973	0.321619	0.0152935
Q9VSR7	ValRS-m	tr|Q9VSR7|Q9VSR7_DROME RE41093p OS=Drosophila melanogaster OX=7227 GN=ValRS-m PE=2 SV=1	33	1610300000	1723700000	1892500000	2269600000	2081050000	1667000000	1.24838	0.320058	0.170188
Q9VSL6	GstO1;CG6662	tr|Q9VSL6|Q9VSL6_DROME Glutathione S transferase O1 OS=Drosophila melanogaster OX=7227 GN=GstO1 PE=1 SV=1;tr|D1KS75|D1KS75_DROME Glutathione S-transferase omega class OS=Drosophila melanogaster OX=7227 GN=CG6662 PE=3 SV=1	14	648780000	872150000	931510000	965570000	948540000	760465000	1.24732	0.318827	0.237877
Q9VP13	CRIF	tr|Q9VP13|Q9VP13_DROME CR6-interacting factor OS=Drosophila melanogaster OX=7227 GN=CRIF PE=1 SV=1	1	18218000	16620000	19762000	23646000	21704000	17419000	1.246	0.317299	0.178098
Q961R8	Aats-gly;Aats-gly-RB	tr|Q961R8|Q961R8_DROME GH09263p OS=Drosophila melanogaster OX=7227 GN=GlyRS PE=1 SV=1;tr|Q9VUK8|Q9VUK8_DROME FI18749p1 OS=Drosophila melanogaster OX=7227 GN=GlyRS PE=1 SV=1;tr|C9QP25|C9QP25_DROME RE19272p OS=Drosophila melanogaster OX=7227 GN=Aats-gly-RB P	24	1137500000	1388400000	1634500000	1512200000	1573350000	1262950000	1.24577	0.317042	0.156142
Q9VFF0	UQCR-C1	tr|Q9VFF0|Q9VFF0_DROME GH01077p OS=Drosophila melanogaster OX=7227 GN=UQCR-C1 PE=1 SV=2	27	6262400000	5950900000	8615300000	6598300000	7606800000	6106650000	1.24566	0.316909	0.279333
Q9VZI1	Chd64	tr|Q9VZI1|Q9VZI1_DROME Transgelin OS=Drosophila melanogaster OX=7227 GN=Chd64 PE=1 SV=2;tr|M9PE30|M9PE30_DROME Transgelin OS=Drosophila melanogaster OX=7227 GN=Chd64 PE=1 SV=1	12	2097100000	944980000	2449000000	1339100000	1894050000	1521040000	1.24523	0.316416	0.686841
Q8IRL2	CG32686-RB	tr|Q8IRL2|Q8IRL2_DROME MIP16853p OS=Drosophila melanogaster OX=7227 GN=Dmel\CG32686 PE=2 SV=1;tr|C6TPB1|C6TPB1_DROME AT16096p OS=Drosophila melanogaster OX=7227 GN=CG32686-RB PE=2 SV=1	4	28532000	0	10982000	24538000	17760000	14266000	1.24492	0.316051	0.845454
X2JC55	CdsA;CdsA-RA	tr|X2JC55|X2JC55_DROME Phosphatidate cytidylyltransferase OS=Drosophila melanogaster OX=7227 GN=Cds PE=1 SV=1;tr|H9ZJM9|H9ZJM9_DROME Phosphatidate cytidylyltransferase (Fragment) OS=Drosophila melanogaster OX=7227 GN=CdsA-RA PE=2 SV=1;tr|F3YDP2|F3YDP2_DROM	6	176740000	299310000	306060000	286460000	296260000	238025000	1.24466	0.315751	0.447136
Q9VDS7	CG4538-RA	tr|Q9VDS7|Q9VDS7_DROME LD11650p OS=Drosophila melanogaster OX=7227 GN=Dmel\CG4538 PE=1 SV=2;tr|A0A0B4LID7|A0A0B4LID7_DROME Uncharacterized protein, isoform C OS=Drosophila melanogaster OX=7227 GN=Dmel\CG4538 PE=1 SV=1	3	663740000	612900000	766140000	821460000	793800000	638320000	1.24358	0.314496	0.0537181
E2QCG7	eIF3-S9	tr|E2QCG7|E2QCG7_DROME Eukaryotic translation initiation factor 3 subunit B OS=Drosophila melanogaster OX=7227 GN=eIF3b PE=1 SV=1;sp|Q0E940|EIF3B_DROME Eukaryotic translation initiation factor 3 subunit B OS=Drosophila melanogaster OX=7227 GN=eIF3b PE=1 SV	19	932040000	918090000	1173500000	1125200000	1149350000	925065000	1.24245	0.313192	0.0123293
Q7JYH3	ND-B14.7	tr|Q7JYH3|Q7JYH3_DROME NADH dehydrogenase (Ubiquinone) B14.7 subunit OS=Drosophila melanogaster OX=7227 GN=ND-B14.7 PE=1 SV=1	3	83201000	114410000	104140000	141320000	122730000	98805500	1.24214	0.312825	0.428186
A0A0B4LEK8	Sec24AB;CG1472	tr|A0A0B4LEK8|A0A0B4LEK8_DROME Secretory 24AB, isoform C OS=Drosophila melanogaster OX=7227 GN=Sec24AB PE=1 SV=1;tr|A1Z813|A1Z813_DROME Secretory 24AB, isoform A OS=Drosophila melanogaster OX=7227 GN=Sec24AB PE=1 SV=1;tr|Q86NS0|Q86NS0_DROME RE70550p OS=Dro	16	375370000	307370000	384090000	463770000	423930000	341370000	1.24185	0.31249	0.25566
Q9VMD5	frj	tr|Q9VMD5|Q9VMD5_DROME Farjavit, isoform A OS=Drosophila melanogaster OX=7227 GN=frj PE=2 SV=1	3	26457000	47076000	55891000	35277000	45584000	36766500	1.23982	0.310136	0.606764
Q9VGJ9	Ho	tr|Q9VGJ9|Q9VGJ9_DROME Heme oxygenase OS=Drosophila melanogaster OX=7227 GN=Ho PE=1 SV=1	7	196870000	304260000	319660000	301420000	310540000	250565000	1.23936	0.309594	0.385628
B7YZZ9	Rrp1	tr|B7YZZ9|B7YZZ9_DROME DNA-(apurinic or apyrimidinic site) lyase OS=Drosophila melanogaster OX=7227 GN=Rrp1 PE=1 SV=1;sp|P27864|RRP1_DROME Recombination repair protein 1 OS=Drosophila melanogaster OX=7227 GN=Rrp1 PE=1 SV=2	2	0	55688000	27955000	40955000	34455000	27844000	1.23743	0.307347	0.83865
Q9VTU2	ND-SGDH	tr|Q9VTU2|Q9VTU2_DROME NADH dehydrogenase (Ubiquinone) SGDH subunit, isoform A OS=Drosophila melanogaster OX=7227 GN=ND-SGDH PE=1 SV=1	9	658170000	820750000	869050000	960200000	914625000	739460000	1.23688	0.306708	0.200926
Q8MLS2	Rpi;CG30410	tr|Q8MLS2|Q8MLS2_DROME Ribose-5-phosphate isomerase, isoform B OS=Drosophila melanogaster OX=7227 GN=Rpi PE=1 SV=3;tr|A9UNB7|A9UNB7_DROME LP13860p OS=Drosophila melanogaster OX=7227 GN=CG30410 PE=2 SV=1	10	472990000	714440000	572860000	892660000	732760000	593715000	1.23419	0.30357	0.55946
Q8MZD3	CG7295	tr|Q8MZD3|Q8MZD3_DROME AT11443p OS=Drosophila melanogaster OX=7227 GN=CG7295 PE=2 SV=1	2	186250000	280150000	276810000	298770000	287790000	233200000	1.23409	0.303449	0.375034
Q7KT68	BG:DS02252.4	tr|Q7KT68|Q7KT68_DROME IP10839p OS=Drosophila melanogaster OX=7227 GN=DS02252.4 PE=2 SV=1	3	25724000	25041000	33090000	29515000	31302500	25382500	1.23323	0.302444	0.0829138
Q9W3J8	CG10958	sp|Q9W3J8|DRC1_DROME Dynein regulatory complex protein 1 homolog OS=Drosophila melanogaster OX=7227 GN=CG10958 PE=2 SV=1	5	23287000	50524000	46231000	44709000	45470000	36905500	1.23207	0.301079	0.594203
Q9VNA5	Prosbeta7	sp|Q9VNA5|PSB4_DROME Proteasome subunit beta type-4 OS=Drosophila melanogaster OX=7227 GN=Prosbeta7 PE=2 SV=1	10	1682000000	1927800000	2082800000	2363200000	2223000000	1804900000	1.23165	0.300589	0.154151
Q8MSH5	BcDNA:GH23338	tr|Q8MSH5|Q8MSH5_DROME GH23338p OS=Drosophila melanogaster OX=7227 GN=BcDNA:GH23338 PE=2 SV=1	6	673150000	770970000	856730000	921040000	888885000	722060000	1.23104	0.299878	0.104215
M9NFF6	Mbs	tr|M9NFF6|M9NFF6_DROME Myosin binding subunit, isoform M OS=Drosophila melanogaster OX=7227 GN=Mbs PE=1 SV=1;tr|M9NFZ0|M9NFZ0_DROME Myosin binding subunit, isoform P OS=Drosophila melanogaster OX=7227 GN=Mbs PE=1 SV=1;tr|A8JNT5|A8JNT5_DROME Myosin binding	3	551530000	577510000	628660000	760280000	694470000	564520000	1.2302	0.298888	0.192318
A8DYJ3	CalpA	tr|A8DYJ3|A8DYJ3_DROME Calpain-A, isoform C OS=Drosophila melanogaster OX=7227 GN=CalpA PE=1 SV=1;tr|A0A0B4LG26|A0A0B4LG26_DROME Calpain-A, isoform D OS=Drosophila melanogaster OX=7227 GN=CalpA PE=1 SV=1;sp|Q11002|CANA_DROME Calpain-A OS=Drosophila melanog	9	90419000	75298000	116340000	87522000	101931000	82858500	1.23018	0.298871	0.361878
Q9VLA4	CG3841-RA;nmo	tr|Q9VLA4|Q9VLA4_DROME Carboxylic ester hydrolase OS=Drosophila melanogaster OX=7227 GN=Dmel\CG3841 PE=2 SV=1;tr|Q86NU1|Q86NU1_DROME Carboxylic ester hydrolase (Fragment) OS=Drosophila melanogaster OX=7227 GN=nmo PE=2 SV=1	3	51131000	0	25572000	37273000	31422500	25565500	1.2291	0.2976	0.844018
Q9VNT5	Trxr-2	sp|Q9VNT5|TRXR2_DROME Thioredoxin reductase 2, mitochondrial OS=Drosophila melanogaster OX=7227 GN=Trxr-2 PE=2 SV=1	11	704200000	786300000	971160000	860270000	915715000	745250000	1.22874	0.297174	0.132095
Q9VCX3	mRpL45	sp|Q9VCX3|RM45_DROME Probable 39S ribosomal protein L45, mitochondrial OS=Drosophila melanogaster OX=7227 GN=mRpL45 PE=2 SV=1	3	24342000	25344000	22398000	38452000	30425000	24843000	1.22469	0.292418	0.559428
A0A1B2AKQ4	tsr	tr|A0A1B2AKQ4|A0A1B2AKQ4_DROME GEO10457p1 (Fragment) OS=Drosophila melanogaster OX=7227 PE=2 SV=1;sp|P45594|CADF_DROME Cofilin/actin-depolymerizing factor homolog OS=Drosophila melanogaster OX=7227 GN=tsr PE=1 SV=1	16	2602600000	6908000000	5815300000	5823800000	5819550000	4755300000	1.2238	0.291371	0.670004
Q7K0B6	GstT1	tr|Q7K0B6|Q7K0B6_DROME Glutathione S transferase T1 OS=Drosophila melanogaster OX=7227 GN=GstT1 PE=1 SV=1	21	872020000	616510000	858700000	962400000	910550000	744265000	1.22342	0.290922	0.351113
X2JES4	Coq5	tr|X2JES4|X2JES4_DROME 2-methoxy-6-polyprenyl-1,4-benzoquinol methylase, mitochondrial OS=Drosophila melanogaster OX=7227 GN=Dmel\CG2453 PE=3 SV=1;sp|Q9VYF8|COQ5_DROME 2-methoxy-6-polyprenyl-1,4-benzoquinol methylase, mitochondrial OS=Drosophila melanogast	2	0	41848000	23901000	27275000	25588000	20924000	1.2229	0.290309	0.844798
Q8MZI3	p90	tr|Q8MZI3|Q8MZI3_DROME GH10652p OS=Drosophila melanogaster OX=7227 GN=p90 PE=1 SV=1;tr|Q7KU78|Q7KU78_DROME Uncharacterized protein, isoform C OS=Drosophila melanogaster OX=7227 GN=BcDNA:HL07910 PE=1 SV=1	23	1096400000	1352700000	1436100000	1554900000	1495500000	1224550000	1.22126	0.288376	0.195095
Q29QH4	CG14036-RA	tr|Q29QH4|Q29QH4_DROME IP03564p (Fragment) OS=Drosophila melanogaster OX=7227 PE=2 SV=1;tr|Q9VMU7|Q9VMU7_DROME FI16614p1 OS=Drosophila melanogaster OX=7227 GN=Dmel\CG14036 PE=2 SV=1;tr|B7FNL5|B7FNL5_DROME IP03264p OS=Drosophila melanogaster OX=7227 GN=CG14	1	0	17858000	11514000	10279000	10896500	8929000	1.22035	0.287294	0.846405
Q9VW64	schuy;schuy-RA	tr|Q9VW64|Q9VW64_DROME Schumacher-levy OS=Drosophila melanogaster OX=7227 GN=schuy PE=4 SV=2;tr|Q8MSQ0|Q8MSQ0_DROME AT01616p OS=Drosophila melanogaster OX=7227 GN=schuy PE=2 SV=1;tr|H8F4T0|H8F4T0_DROME FI19301p1 (Fragment) OS=Drosophila melanogaster OX=722	13	668660000	248090000	517490000	599880000	558685000	458375000	1.21884	0.285507	0.685757
Q7K0E3	Mob4	sp|Q7K0E3|MOB4_DROME MOB kinase activator-like 4 OS=Drosophila melanogaster OX=7227 GN=Mob4 PE=2 SV=1;tr|A0A0B4K6X9|A0A0B4K6X9_DROME MOB kinase activator 4, isoform B OS=Drosophila melanogaster OX=7227 GN=Mob4 PE=4 SV=1	5	233390000	300100000	297530000	352540000	325035000	266745000	1.21852	0.285134	0.309967
Q9VKC7	CG6766-RA;CG6766	tr|Q9VKC7|Q9VKC7_DROME FI04402p OS=Drosophila melanogaster OX=7227 GN=Dmel\CG6766 PE=1 SV=1;tr|Q8MQY6|Q8MQY6_DROME RE67845p OS=Drosophila melanogaster OX=7227 GN=CG6766 PE=2 SV=1	4	73512000	0	50969000	38545000	44757000	36756000	1.21768	0.284134	0.849948
Q9VLS9	CG12375	sp|Q9VLS9|LACB2_DROME Beta-lactamase-like protein 2 homolog OS=Drosophila melanogaster OX=7227 GN=CG12375 PE=2 SV=1	5	111580000	117330000	107340000	171390000	139365000	114455000	1.21764	0.284088	0.519559
P83101	gskt	sp|P83101|GSK3H_DROME Putative glycogen synthase kinase-3 homolog OS=Drosophila melanogaster OX=7227 GN=gskt PE=2 SV=1	8	301090000	391210000	402910000	440000000	421455000	346150000	1.21755	0.283981	0.262264
A8DYI9	CG15118	tr|A8DYI9|A8DYI9_DROME Uncharacterized protein, isoform E OS=Drosophila melanogaster OX=7227 GN=CG15118 PE=1 SV=1;tr|Q7K4M9|Q7K4M9_DROME LD31969p OS=Drosophila melanogaster OX=7227 GN=Dmel\CG15118 PE=1 SV=1;tr|A1ZBH1|A1ZBH1_DROME Uncharacterized protein, i	10	142910000	91614000	150030000	135510000	142770000	117262000	1.21753	0.283957	0.439583
Q9VKP2	Porin2	tr|Q9VKP2|Q9VKP2_DROME GH26960p OS=Drosophila melanogaster OX=7227 GN=Porin2 PE=2 SV=1	21	4530900000	5572200000	6521600000	5777300000	6149450000	5051550000	1.21734	0.283731	0.228385
Q9VLS0	CG8460-RA	tr|Q9VLS0|Q9VLS0_DROME LD18607p OS=Drosophila melanogaster OX=7227 GN=Dmel\CG8460 PE=1 SV=1;tr|Q95RR3|Q95RR3_DROME LD15505p (Fragment) OS=Drosophila melanogaster OX=7227 GN=CG8460-RA PE=2 SV=2	4	46049000	64114000	51961000	82070000	67015500	55081500	1.21666	0.282927	0.566786
Q4V671	CG16739	tr|Q4V671|Q4V671_DROME IP08031p OS=Drosophila melanogaster OX=7227 GN=Dmel\CG16739 PE=2 SV=1	4	57687000	78289000	107880000	57539000	82709500	67988000	1.21653	0.282773	0.642536
E2QD63	HIP-R;HIP	tr|E2QD63|E2QD63_DROME Hsc/Hsp70-interacting protein related, isoform B OS=Drosophila melanogaster OX=7227 GN=HIP-R PE=4 SV=1;sp|Q86DS1|F10A2_DROME Hsc70-interacting protein 2 OS=Drosophila melanogaster OX=7227 GN=HIP-R PE=1 SV=2;sp|C4NYP8|F10A1_DROME Hsc7	20	6825500000	7676000000	8838300000	8802600000	8820450000	7250750000	1.21649	0.282722	0.0662948
C6SUW3	RpS9	tr|C6SUW3|C6SUW3_DROME LD13662p OS=Drosophila melanogaster OX=7227 GN=RpS9 PE=1 SV=1;sp|P55935|RS9_DROME 40S ribosomal protein S9 OS=Drosophila melanogaster OX=7227 GN=RpS9 PE=1 SV=2;tr|Q95RG1|Q95RG1_DROME GEO04282p1 OS=Drosophila melanogaster OX=7227 GN=R	22	5606200000	4456300000	5891900000	6349000000	6120450000	5031250000	1.21649	0.282721	0.2204
M9PIA6	Mi-2;Mi-2-RC	tr|M9PIA6|M9PIA6_DROME Mi-2, isoform D OS=Drosophila melanogaster OX=7227 GN=Mi-2 PE=1 SV=1;tr|E1JI46|E1JI46_DROME Mi-2, isoform C OS=Drosophila melanogaster OX=7227 GN=Mi-2 PE=1 SV=1;tr|Q59E34|Q59E34_DROME Mi-2, isoform B OS=Drosophila melanogaster OX=722	7	41815000	51342000	57691000	55551000	56621000	46578500	1.2156	0.281673	0.175968
D0IQM8	CG6999-RA;CG6999	tr|D0IQM8|D0IQM8_DROME FI11086p1 OS=Drosophila melanogaster OX=7227 GN=CG6999-RA PE=2 SV=2;tr|C0ML66|C0ML66_DROME CG6999-PA (Fragment) OS=Drosophila melanogaster OX=7227 GN=CG6999 PE=4 SV=1;tr|B4F582|B4F582_DROME CG6999-PA (Fragment) OS=Drosophila melanoga	10	272400000	190500000	283460000	278930000	281195000	231450000	1.21493	0.28087	0.348981
A4V2B8	CkIIalpha	tr|A4V2B8|A4V2B8_DROME Casein kinase IIalpha, isoform C OS=Drosophila melanogaster OX=7227 GN=CkIIalpha PE=1 SV=1;sp|P08181|CSK2A_DROME Casein kinase II subunit alpha OS=Drosophila melanogaster OX=7227 GN=CkIIalpha PE=1 SV=2	11	1416800000	409510000	1007000000	1211200000	1109100000	913155000	1.21458	0.280458	0.739678
Q9W3M7	mahe	tr|Q9W3M7|Q9W3M7_DROME LD32873p OS=Drosophila melanogaster OX=7227 GN=mahe PE=1 SV=1	29	1535700000	1753400000	1817600000	2177200000	1997400000	1644550000	1.21456	0.28043	0.235201
Q9NIW0	Men	tr|Q9NIW0|Q9NIW0_DROME Malic enzyme OS=Drosophila melanogaster OX=7227 GN=Men PE=2 SV=1;tr|Q2QBM1|Q2QBM1_DROME Malic enzyme OS=Drosophila melanogaster OX=7227 GN=Men PE=1 SV=1;tr|H7BWS7|H7BWS7_DROME Malic enzyme OS=Drosophila melanogaster OX=7227 PE=2 SV=1	25	3704100000	3166300000	4128400000	4215600000	4172000000	3435200000	1.21449	0.280345	0.113825
Q9VZX9	CG9977-RA;CG9977	tr|Q9VZX9|Q9VZX9_DROME Adenosylhomocysteinase OS=Drosophila melanogaster OX=7227 GN=AhcyL1 PE=1 SV=1;tr|Q6NR07|Q6NR07_DROME Adenosylhomocysteinase OS=Drosophila melanogaster OX=7227 GN=AhcyL1 PE=2 SV=1	9	215440000	456810000	417210000	399210000	408210000	336125000	1.21446	0.280314	0.61184
Q9VHC7	rump	tr|Q9VHC7|Q9VHC7_DROME FI21236p1 OS=Drosophila melanogaster OX=7227 GN=rump PE=1 SV=1;tr|A0A0B4K6Z1|A0A0B4K6Z1_DROME Rumpelstiltskin, isoform B OS=Drosophila melanogaster OX=7227 GN=rump PE=1 SV=1	16	1183500000	1787200000	1782000000	1817700000	1799850000	1485350000	1.21173	0.277074	0.407525
A0A0H4XWW0	bel;bel-RB	tr|A0A0H4XWW0|A0A0H4XWW0_DROME FI24601p1 OS=Drosophila melanogaster OX=7227 GN=bel-RB PE=2 SV=1;tr|A0A0B4KGU4|A0A0B4KGU4_DROME Belle, isoform B OS=Drosophila melanogaster OX=7227 GN=bel PE=4 SV=1;sp|Q9VHP0|DDX3_DROME ATP-dependent RNA helicase bel OS=Droso	34	2770800000	3169600000	3478900000	3707400000	3593150000	2970200000	1.20973	0.274689	0.113407
Q9VU28	CG10748-RA	tr|Q9VU28|Q9VU28_DROME Malate dehydrogenase OS=Drosophila melanogaster OX=7227 GN=Dmel\CG10748 PE=3 SV=1;tr|B5RJP8|B5RJP8_DROME Malate dehydrogenase (Fragment) OS=Drosophila melanogaster OX=7227 GN=CG10748-RA PE=2 SV=1	1	1965700000	2000300000	2248000000	2545500000	2396750000	1983000000	1.20865	0.273395	0.109836
Q9VAH7	yata	tr|Q9VAH7|Q9VAH7_DROME RE62393p OS=Drosophila melanogaster OX=7227 GN=yata PE=1 SV=1	1	19930000	0	14485000	9595500	12040250	9965000	1.20825	0.272924	0.858424
Q9VCA5	CG5706	sp|Q9VCA5|SYFB_DROME Phenylalanine--tRNA ligase beta subunit OS=Drosophila melanogaster OX=7227 GN=beta-PheRS PE=1 SV=1	20	560330000	626440000	668790000	764260000	716525000	593385000	1.20752	0.272049	0.168011
Q95RX7	CG11337;CG11337-RD	tr|Q95RX7|Q95RX7_DROME LD03255p OS=Drosophila melanogaster OX=7227 GN=PNPase PE=2 SV=1;tr|Q9V9X7|Q9V9X7_DROME FI18849p1 OS=Drosophila melanogaster OX=7227 GN=PNPase PE=2 SV=2;tr|Q5U1D1|Q5U1D1_DROME RH44882p OS=Drosophila melanogaster OX=7227 GN=PNPase PE=2	2	43369000	26249000	51374000	32682000	42028000	34809000	1.20739	0.27189	0.626393
M9MRD9	PAPLA1	tr|M9MRD9|M9MRD9_DROME Phosphatidic acid phospholipase A1, isoform B OS=Drosophila melanogaster OX=7227 GN=PAPLA1 PE=1 SV=1;tr|Q8MQQ8|Q8MQQ8_DROME LD21041p (Fragment) OS=Drosophila melanogaster OX=7227 GN=PAPLA1 PE=2 SV=1;tr|X2JDJ3|X2JDJ3_DROME Phosphatidi	7	65557000	74966000	101400000	68223000	84811500	70261500	1.20708	0.271526	0.487601
Q7JUS1	CG30491;CG30495	tr|Q7JUS1|Q7JUS1_DROME AT09608p OS=Drosophila melanogaster OX=7227 GN=CG30491;CG30495 PE=1 SV=1	9	159820000	166550000	224350000	169480000	196915000	163185000	1.2067	0.271065	0.346705
Q9W258	babos	tr|Q9W258|Q9W258_DROME Babos, isoform A OS=Drosophila melanogaster OX=7227 GN=babos PE=2 SV=2	3	72910000	50594000	96630000	52327000	74478500	61752000	1.20609	0.270338	0.658936
P48159	RpL23;RpL17A	sp|P48159|RL23_DROME 60S ribosomal protein L23 OS=Drosophila melanogaster OX=7227 GN=RpL23 PE=1 SV=2;tr|A8E792|A8E792_DROME TA01212p OS=Drosophila melanogaster OX=7227 GN=RpL17A PE=2 SV=1	10	2633800000	2342500000	2935500000	3065000000	3000250000	2488150000	1.20582	0.270009	0.0847465
X2JB87	Tim8	tr|X2JB87|X2JB87_DROME GEO09348p1 OS=Drosophila melanogaster OX=7227 GN=Tim8 PE=2 SV=1;sp|Q9Y1A3|TIM8_DROME Mitochondrial import inner membrane translocase subunit Tim8 OS=Drosophila melanogaster OX=7227 GN=Tim8 PE=3 SV=1	3	269230000	350480000	323930000	423310000	373620000	309855000	1.20579	0.269978	0.425166
Q86BP3	Tailor	tr|Q86BP3|Q86BP3_DROME Tailor, isoform A OS=Drosophila melanogaster OX=7227 GN=Tailor PE=1 SV=1;sp|Q9VI58|TUTT_DROME Terminal uridylyltransferase Tailor OS=Drosophila melanogaster OX=7227 GN=Tailor PE=1 SV=1;tr|A0A0B4KGN4|A0A0B4KGN4_DROME Tailor, isoform C	11	465600000	469490000	605250000	522080000	563665000	467545000	1.20558	0.269733	0.147249
Q9W0Q2	Cypl	tr|Q9W0Q2|Q9W0Q2_DROME Peptidyl-prolyl cis-trans isomerase OS=Drosophila melanogaster OX=7227 GN=Cypl PE=1 SV=1	2	20381000	32906000	31147000	33007000	32077000	26643500	1.20393	0.267756	0.481206
Q8IN62	CG4836-RD	tr|Q8IN62|Q8IN62_DROME Uncharacterized protein, isoform B OS=Drosophila melanogaster OX=7227 GN=DM_7300579 PE=1 SV=2;tr|Q9VDQ9|Q9VDQ9_DROME Uncharacterized protein, isoform C OS=Drosophila melanogaster OX=7227 GN=anon-WO0140519.105 PE=1 SV=2;tr|Q8MRL0|Q8MR	28	12938000000	12856000000	15140000000	15912000000	15526000000	12897000000	1.20385	0.267651	0.0211125
Q9VA37	dj-1beta	sp|Q9VA37|DJ1B_DROME Protein dj-1beta OS=Drosophila melanogaster OX=7227 GN=dj-1beta PE=1 SV=3	4	103300000	85355000	94245000	132840000	113542500	94327500	1.20371	0.267482	0.461875
Q9W366	CG12121	tr|Q9W366|Q9W366_DROME RE59932p OS=Drosophila melanogaster OX=7227 GN=Dmel\CG12121 PE=1 SV=1	3	104000000	0	41265000	83828000	62546500	52000000	1.20282	0.266418	0.868426
Q9VW54	Rpn1	tr|Q9VW54|Q9VW54_DROME 26S proteasome non-ATPase regulatory subunit 2 OS=Drosophila melanogaster OX=7227 GN=Rpn1 PE=1 SV=2	27	2523800000	2927100000	3280400000	3271300000	3275850000	2725450000	1.20195	0.265375	0.112151
M9PFW8	CG18861;CG32164-RA	tr|M9PFW8|M9PFW8_DROME Uncharacterized protein, isoform B OS=Drosophila melanogaster OX=7227 GN=Imp4 PE=4 SV=1;tr|Q9I7R5|Q9I7R5_DROME Uncharacterized protein, isoform A OS=Drosophila melanogaster OX=7227 GN=CG18861 PE=4 SV=2;tr|Q9VV82|Q9VV82_DROME Uncharac	9	171780000	204030000	247340000	204300000	225820000	187905000	1.20178	0.26517	0.293961
E4NKG1	Capr	tr|E4NKG1|E4NKG1_DROME Caprin, isoform B OS=Drosophila melanogaster OX=7227 GN=Capr PE=1 SV=1;sp|Q9I7D3|CAPR1_DROME Caprin homolog OS=Drosophila melanogaster OX=7227 GN=Capr PE=1 SV=1	27	1367300000	1650000000	1674300000	1948500000	1811400000	1508650000	1.20068	0.263847	0.264011
Q960D3	vig2;CG11844-RB;BcDNA:SD06613	tr|Q960D3|Q960D3_DROME SD06613p OS=Drosophila melanogaster OX=7227 GN=vig2 PE=1 SV=1;tr|Q9VBX3|Q9VBX3_DROME Vig2, isoform B OS=Drosophila melanogaster OX=7227 GN=vig2 PE=1 SV=2;tr|B5RIY3|B5RIY3_DROME FI06040p (Fragment) OS=Drosophila melanogaster OX=7227 G	7	472730000	426320000	617900000	461210000	539555000	449525000	1.20028	0.263369	0.385403
A8JV22	CG1440-RC	tr|A8JV22|A8JV22_DROME AT08049p OS=Drosophila melanogaster OX=7227 GN=Dmel\CG1440 PE=1 SV=1;tr|X2JEJ0|X2JEJ0_DROME Uncharacterized protein, isoform D OS=Drosophila melanogaster OX=7227 GN=Dmel\CG1440 PE=1 SV=1;tr|Q9W3F6|Q9W3F6_DROME LD46760p OS=Drosophila	16	886050000	1056100000	781400000	1548900000	1165150000	971075000	1.19986	0.262861	0.670373
Q6IG51	CG43069-RA	tr|Q6IG51|Q6IG51_DROME GEO02512p1 OS=Drosophila melanogaster OX=7227 GN=Dmel\CG43069 PE=2 SV=1	2	30650000	48701000	52154000	42958000	47556000	39675500	1.19862	0.261379	0.517996
Q9W5W6	CG9578	tr|Q9W5W6|Q9W5W6_DROME HL08141p OS=Drosophila melanogaster OX=7227 GN=Dmel\CG9578 PE=1 SV=2	4	83707000	70915000	84080000	101240000	92660000	77311000	1.19854	0.261273	0.287933
Q9VXT0	CG8097	tr|Q9VXT0|Q9VXT0_DROME RE16047p OS=Drosophila melanogaster OX=7227 GN=Dmel\CG8097 PE=2 SV=1;tr|Q8T912|Q8T912_DROME AT12688p OS=Drosophila melanogaster OX=7227 GN=CG8097 PE=2 SV=1;tr|F6J2U5|F6J2U5_DROME CG8097 (Fragment) OS=Drosophila melanogaster OX=7227 G	16	694200000	673140000	778010000	858350000	818180000	683670000	1.19675	0.259118	0.0835433
Q9VN88	Vps37B	tr|Q9VN88|Q9VN88_DROME LD45836p OS=Drosophila melanogaster OX=7227 GN=Vps37B PE=1 SV=1	3	55461000	89262000	83246000	89945000	86595500	72361500	1.19671	0.25907	0.495584
Q9W3Y3	CG3226	tr|Q9W3Y3|Q9W3Y3_DROME LD13807p OS=Drosophila melanogaster OX=7227 GN=Q9W3Y3 PE=1 SV=1	10	362380000	424930000	414600000	527420000	471010000	393655000	1.1965	0.258826	0.35322
Q9W0M4	CG13887	tr|Q9W0M4|Q9W0M4_DROME LP10861p OS=Drosophila melanogaster OX=7227 GN=Dmel\CG13887 PE=1 SV=1	13	1333100000	1964700000	1881400000	2063800000	1972600000	1648900000	1.19631	0.258595	0.428555
Q9VW09	l(3)76BDr	sp|Q9VW09|LTN1_DROME E3 ubiquitin-protein ligase listerin OS=Drosophila melanogaster OX=7227 GN=Ltn1 PE=1 SV=2	7	88150000	173720000	136030000	177060000	156545000	130935000	1.19559	0.257727	0.643435
Q8T957	CG7046;CG7046-RA	tr|Q8T957|Q8T957_DROME AT28425p OS=Drosophila melanogaster OX=7227 GN=tHMG2 PE=2 SV=1;tr|Q9VCZ4|Q9VCZ4_DROME Testis-enriched HMG-box-containing protein 2, isoform A OS=Drosophila melanogaster OX=7227 GN=tHMG2 PE=4 SV=1;tr|E1JIT5|E1JIT5_DROME Testis-enriche	4	96512000	78354000	103550000	105360000	104455000	87433000	1.19469	0.256632	0.203084
Q9I7T7	CG11505	sp|Q9I7T7|LAR4_DROME La-related protein Larp4B OS=Drosophila melanogaster OX=7227 GN=Larp4B PE=1 SV=2	23	1222800000	1386800000	1424700000	1692600000	1558650000	1304800000	1.19455	0.256468	0.247412
Q9VMK9	CT25972	tr|Q9VMK9|Q9VMK9_DROME LD19823p OS=Drosophila melanogaster OX=7227 GN=CT25972 PE=1 SV=2;tr|M9PCP3|M9PCP3_DROME Uncharacterized protein, isoform C OS=Drosophila melanogaster OX=7227 GN=Dmel\CG9044 PE=1 SV=1	2	27778000	30585000	32960000	36639000	34799500	29181500	1.19252	0.254013	0.135887
Q9VJU6	NimB5	tr|Q9VJU6|Q9VJU6_DROME IP09831p OS=Drosophila melanogaster OX=7227 GN=NimB5 PE=2 SV=3	1	11797000	8912200	13481000	11211000	12346000	10354600	1.19232	0.253772	0.391301
E1JJ68	Rm62;Rm62-RE;Rm62-RB	tr|E1JJ68|E1JJ68_DROME Rm62, isoform H OS=Drosophila melanogaster OX=7227 GN=Rm62 PE=1 SV=1;tr|C7LAE4|C7LAE4_DROME LP18603p OS=Drosophila melanogaster OX=7227 GN=Rm62 PE=1 SV=1;sp|P19109|DDX17_DROME ATP-dependent RNA helicase p62 OS=Drosophila melanogaster	22	774390000	641680000	895300000	792880000	844090000	708035000	1.19216	0.253576	0.24602
Q9VMK1	Ucp4C	sp|Q9VMK1|UCP4C_DROME Mitochondrial uncoupling protein 4C OS=Drosophila melanogaster OX=7227 GN=Ucp4C PE=2 SV=1	1	0	11768000	0	14018000	7009000	5884000	1.1912	0.252411	0.9134
Q9VH81	PpD3	tr|Q9VH81|Q9VH81_DROME GH12714p OS=Drosophila melanogaster OX=7227 GN=PpD3 PE=1 SV=1	23	1630900000	1711400000	1851100000	2128800000	1989950000	1671150000	1.19077	0.251891	0.158227
Q9VF44	CG4520	tr|Q9VF44|Q9VF44_DROME IP11229p OS=Drosophila melanogaster OX=7227 GN=Dmel\CG4520 PE=2 SV=1	10	670880000	519870000	535600000	881380000	708490000	595375000	1.18999	0.250949	0.609667
Q9VKM7	CG6089	tr|Q9VKM7|Q9VKM7_DROME AT01533p OS=Drosophila melanogaster OX=7227 GN=CG6087 PE=1 SV=2	9	76112000	93924000	99187000	103140000	101163500	85018000	1.18991	0.250849	0.218778
Q86BI3	Zn72D	tr|Q86BI3|Q86BI3_DROME Zinc-finger protein at 72D, isoform B OS=Drosophila melanogaster OX=7227 GN=Zn72D PE=1 SV=1;tr|Q94540|Q94540_DROME Zinc-finger protein Zn72D OS=Drosophila melanogaster OX=7227 GN=Zn72D PE=2 SV=1;tr|F0JAG2|F0JAG2_DROME MIP27703p OS=Dr	10	289090000	733660000	659520000	556490000	608005000	511375000	1.18896	0.249702	0.713134
P80455	RpS12	sp|P80455|RS12_DROME 40S ribosomal protein S12 OS=Drosophila melanogaster OX=7227 GN=RpS12 PE=1 SV=2	12	2644200000	3304800000	3722400000	3349700000	3536050000	2974500000	1.18879	0.249491	0.27684
Q9VST4	CG5144-RA;CG5144	tr|Q9VST4|Q9VST4_DROME Uncharacterized protein OS=Drosophila melanogaster OX=7227 GN=Dmel\CG5144 PE=3 SV=1;tr|T1W135|T1W135_DROME FI23941p1 (Fragment) OS=Drosophila melanogaster OX=7227 GN=CG5144-RA PE=2 SV=1;tr|Q8T8X7|Q8T8X7_DROME AT19006p OS=Drosophila m	18	1507400000	2082400000	2001000000	2266400000	2133700000	1794900000	1.18876	0.249454	0.396649
Q9W144	CG4681-RA;IFa	tr|Q9W144|Q9W144_DROME FI06118p OS=Drosophila melanogaster OX=7227 GN=CG4681-RA PE=2 SV=2;tr|Q8T906|Q8T906_DROME AT13019p OS=Drosophila melanogaster OX=7227 GN=IFa PE=2 SV=1	2	27728000	28810000	32180000	35023000	33601500	28269000	1.18863	0.249305	0.0726051
A0A0B4LGT4	Gie	tr|A0A0B4LGT4|A0A0B4LGT4_DROME GTPase indispensable for equal segregation of chromosomes, isoform B OS=Drosophila melanogaster OX=7227 GN=Arl8 PE=3 SV=1;sp|Q9VHV5|ARL8_DROME ADP-ribosylation factor-like protein 8 OS=Drosophila melanogaster OX=7227 GN=Gie P	4	98600000	85957000	98454000	120750000	109602000	92278500	1.18773	0.248208	0.309037
Q9VCV7	CG4907	tr|Q9VCV7|Q9VCV7_DROME Uncharacterized protein OS=Drosophila melanogaster OX=7227 GN=Dmel\CG4907 PE=4 SV=1;tr|Q8IHE6|Q8IHE6_DROME AT09001p (Fragment) OS=Drosophila melanogaster OX=7227 GN=CG4907 PE=2 SV=1	9	331590000	335920000	381160000	411470000	396315000	333755000	1.18744	0.247858	0.0549888
Q7KTG2	Apoltp	tr|Q7KTG2|Q7KTG2_DROME Apolipoprotein lipid transfer particle OS=Drosophila melanogaster OX=7227 GN=Apoltp PE=1 SV=2	5	24742000	27968000	26427000	36133000	31280000	26355000	1.18687	0.247164	0.437142
Q9NHX7	Prosbeta5	tr|Q9NHX7|Q9NHX7_DROME Proteasome subunit beta OS=Drosophila melanogaster OX=7227 GN=Prosbeta5 PE=3 SV=1;tr|Q7K148|Q7K148_DROME Proteasome subunit beta OS=Drosophila melanogaster OX=7227 GN=Prosbeta5 PE=1 SV=1	8	834560000	737870000	965300000	900900000	933100000	786215000	1.18683	0.247108	0.127219
X2JGM9	RpS4	tr|X2JGM9|X2JGM9_DROME 40S ribosomal protein S4 OS=Drosophila melanogaster OX=7227 GN=RpS4 PE=3 SV=1;sp|P41042|RS4_DROME 40S ribosomal protein S4 OS=Drosophila melanogaster OX=7227 GN=RpS4 PE=1 SV=2	19	7197400000	5435600000	7252200000	7727400000	7489800000	6316500000	1.18575	0.245802	0.327233
Q7JVK8	CG5323	tr|Q7JVK8|Q7JVK8_DROME GEO08987p1 OS=Drosophila melanogaster OX=7227 GN=Dmel\CG5323 PE=1 SV=1	12	239490000	322560000	340040000	325940000	332990000	281025000	1.18491	0.24478	0.342693
Q9VIE7	bur	tr|Q9VIE7|Q9VIE7_DROME Burgundy, isoform B OS=Drosophila melanogaster OX=7227 GN=bur PE=1 SV=3;tr|Q8WSN4|Q8WSN4_DROME GMP synthetase OS=Drosophila melanogaster OX=7227 GN=bur PE=2 SV=1	16	471920000	596600000	583700000	681780000	632740000	534260000	1.18433	0.244071	0.340244
Q9Y105	Aats-gln	sp|Q9Y105|SYQ_DROME Probable glutamine--tRNA ligase OS=Drosophila melanogaster OX=7227 GN=Aats-gln PE=2 SV=1	18	419580000	351560000	477030000	435770000	456400000	385570000	1.1837	0.243306	0.216927
Q9VRP3	Txl	tr|Q9VRP3|Q9VRP3_DROME AT08565p OS=Drosophila melanogaster OX=7227 GN=Txl PE=1 SV=1;tr|Q7KMR7|Q7KMR7_DROME Thioredoxin-like protein TXL OS=Drosophila melanogaster OX=7227 GN=Txl PE=2 SV=1	8	433190000	524660000	547260000	586260000	566760000	478925000	1.1834	0.242938	0.219325
P08841	betaTub60D	sp|P08841|TBB3_DROME Tubulin beta-3 chain OS=Drosophila melanogaster OX=7227 GN=betaTub60D PE=2 SV=2	1	1839700000	1469400000	1990400000	1925000000	1957700000	1654550000	1.18322	0.242721	0.248208
A4V4A5	Ran;ran	tr|A4V4A5|A4V4A5_DROME GTP-binding nuclear protein OS=Drosophila melanogaster OX=7227 GN=Ran PE=1 SV=1;sp|Q9VZ23|RAN_DROME GTP-binding nuclear protein Ran OS=Drosophila melanogaster OX=7227 GN=Ran PE=1 SV=1	12	3059800000	2360100000	3636500000	2773300000	3204900000	2709950000	1.18264	0.242013	0.467001
A0A0B4LEV3	CG8635	tr|A0A0B4LEV3|A0A0B4LEV3_DROME Uncharacterized protein, isoform B OS=Drosophila melanogaster OX=7227 GN=CG8635 PE=4 SV=1;sp|Q7JWR9|ZC3HF_DROME Zinc finger CCCH domain-containing protein 15 homolog OS=Drosophila melanogaster OX=7227 GN=CG8635 PE=1 SV=1	10	400400000	385330000	446680000	482510000	464595000	392865000	1.18258	0.24194	0.0662056
M9PG43	trc	tr|M9PG43|M9PG43_DROME Tricornered, isoform B OS=Drosophila melanogaster OX=7227 GN=trc PE=3 SV=1;sp|Q9NBK5|TRC_DROME Serine/threonine-protein kinase tricorner OS=Drosophila melanogaster OX=7227 GN=trc PE=1 SV=1	7	22210000	32365000	43441000	21093000	32267000	27287500	1.18248	0.241819	0.724242
Q7K159	mip40	tr|Q7K159|Q7K159_DROME LD06557p OS=Drosophila melanogaster OX=7227 GN=mip40 PE=1 SV=1	2	32562000	0	12250000	26244000	19247000	16281000	1.18218	0.241444	0.882469
Q9VF68	h-cup;CG6130	tr|Q9VF68|Q9VF68_DROME CG6130 protein OS=Drosophila melanogaster OX=7227 GN=h-cup PE=2 SV=1;tr|A0AN30|A0AN30_DROME CG6130 protein OS=Drosophila melanogaster OX=7227 GN=CG6130 PE=4 SV=1;tr|A0AN28|A0AN28_DROME CG6130 protein OS=Drosophila melanogaster OX=722	11	374650000	304520000	400950000	401900000	401425000	339585000	1.1821	0.241358	0.219882
Q9VCF8	CG5854	tr|Q9VCF8|Q9VCF8_DROME LD23561p OS=Drosophila melanogaster OX=7227 GN=anon-WO0118547.306 PE=1 SV=1;tr|Q8I0A0|Q8I0A0_DROME RH40150p OS=Drosophila melanogaster OX=7227 GN=CG5854 PE=2 SV=1	6	115550000	66839000	80664000	134860000	107762000	91194500	1.18167	0.24083	0.6939
Q8IR73	CG32643-RA	tr|Q8IR73|Q8IR73_DROME Uncharacterized protein OS=Drosophila melanogaster OX=7227 GN=NEST:bs08h10 PE=4 SV=1;tr|D5A7J7|D5A7J7_DROME RH44958p (Fragment) OS=Drosophila melanogaster OX=7227 GN=CG32643-RA PE=2 SV=1	2	78893000	64978000	87564000	82420000	84992000	71935500	1.1815	0.240623	0.220443
M9PCH8	baf	tr|M9PCH8|M9PCH8_DROME Barrier to autointegration factor, isoform B OS=Drosophila melanogaster OX=7227 GN=baf PE=4 SV=1;sp|Q9VLU0|BAF_DROME Barrier-to-autointegration factor OS=Drosophila melanogaster OX=7227 GN=baf PE=1 SV=1	4	622440000	588380000	732660000	697130000	714895000	605410000	1.18084	0.239819	0.0469903
Q9VQR2	ND-PDSW;CG8844	tr|Q9VQR2|Q9VQR2_DROME CG8844 protein OS=Drosophila melanogaster OX=7227 GN=ND-PDSW PE=1 SV=1;tr|A0AQ24|A0AQ24_DROME CG8844 protein OS=Drosophila melanogaster OX=7227 GN=CG8844 PE=4 SV=1	10	405200000	457870000	515850000	502710000	509280000	431535000	1.18016	0.238981	0.103334
P45889	Arp1	sp|P45889|ACTZ_DROME Actin-related protein 1 OS=Drosophila melanogaster OX=7227 GN=Arp1 PE=2 SV=2	7	296050000	389730000	416360000	392040000	404200000	342890000	1.1788	0.237323	0.332744
T2FFB7	Aats-ala-RB;Aats-ala;AATS	tr|T2FFB7|T2FFB7_DROME FI21402p1 OS=Drosophila melanogaster OX=7227 GN=Aats-ala-RB PE=2 SV=1;sp|Q9VLM8|SYAC_DROME Alanine--tRNA ligase, cytoplasmic OS=Drosophila melanogaster OX=7227 GN=AlaRS PE=2 SV=1;tr|Q8T9G8|Q8T9G8_DROME SD01519p OS=Drosophila melanoga	37	1740200000	1956800000	2101800000	2255400000	2178600000	1848500000	1.17858	0.237046	0.130775
Q9W3N1	spidey	tr|Q9W3N1|Q9W3N1_DROME RH59310p OS=Drosophila melanogaster OX=7227 GN=spidey PE=1 SV=1	10	371970000	270190000	437110000	319370000	378240000	321080000	1.17802	0.236369	0.539065
A0A023T5E7	mago	tr|A0A023T5E7|A0A023T5E7_DROME GEO01108p1 OS=Drosophila melanogaster OX=7227 PE=2 SV=1;sp|P49028|MGN_DROME Protein mago nashi OS=Drosophila melanogaster OX=7227 GN=mago PE=1 SV=1	6	75849000	98245000	109370000	95399000	102384500	87047000	1.1762	0.234131	0.365125
Q8IMF5	Map205	tr|Q8IMF5|Q8IMF5_DROME Microtubule-associated protein 205, isoform B OS=Drosophila melanogaster OX=7227 GN=Map205 PE=1 SV=1;sp|P23226|MA205_DROME 205 kDa microtubule-associated protein OS=Drosophila melanogaster OX=7227 GN=Map205 PE=1 SV=2;tr|A0A0B4KI71|A0	21	1127400000	1167100000	1338300000	1357900000	1348100000	1147250000	1.17507	0.232748	0.0119311
C4IY21	CG3262-RD	tr|C4IY21|C4IY21_DROME GM14140p (Fragment) OS=Drosophila melanogaster OX=7227 GN=CG3262-RD PE=2 SV=1;tr|Q9V9M8|Q9V9M8_DROME Uncharacterized protein, isoform D OS=Drosophila melanogaster OX=7227 GN=Dmel\CG3262 PE=1 SV=3;tr|Q8SZU4|Q8SZU4_DROME GH09040p OS=Dr	3	24640000	34989000	29853000	40214000	35033500	29814500	1.17505	0.232721	0.549926
Q9W4J4	CG11444	tr|Q9W4J4|Q9W4J4_DROME GM14292p OS=Drosophila melanogaster OX=7227 GN=Dmel\CG11444 PE=1 SV=1	6	132780000	172850000	149030000	209830000	179430000	152815000	1.17416	0.231635	0.540812
Q7K549	mlt;CG12214-RB	tr|Q7K549|Q7K549_DROME GH13040p OS=Drosophila melanogaster OX=7227 GN=mlt PE=2 SV=1;tr|C6SUV9|C6SUV9_DROME MIP04546p OS=Drosophila melanogaster OX=7227 GN=CG12214-RB PE=2 SV=1	2	11521000	15992000	16283000	16014000	16148500	13756500	1.17388	0.231287	0.397326
Q7K2E1	CG8839	tr|Q7K2E1|Q7K2E1_DROME LD05247p OS=Drosophila melanogaster OX=7227 GN=Dmel\CG8839 PE=1 SV=1	20	793520000	770040000	938300000	897080000	917690000	781780000	1.17385	0.231244	0.0291332
Q9XZ03	mbf1	tr|Q9XZ03|Q9XZ03_DROME Multiprotein Bridging Factor 1 OS=Drosophila melanogaster OX=7227 GN=mbf1 PE=1 SV=1;tr|M9PFR6|M9PFR6_DROME Multiprotein bridging factor 1, isoform E OS=Drosophila melanogaster OX=7227 GN=mbf1 PE=1 SV=1	5	476620000	467760000	502340000	606040000	554190000	472190000	1.17366	0.231013	0.255777
Q9VZF6	BcDNA:GH04863	tr|Q9VZF6|Q9VZF6_DROME GH04863p OS=Drosophila melanogaster OX=7227 GN=BcDNA:GH04863 PE=1 SV=1	9	170460000	220730000	240810000	218020000	229415000	195595000	1.17291	0.23009	0.345122
Q9VIH9	CG9338	tr|Q9VIH9|Q9VIH9_DROME GEO04151p1 OS=Drosophila melanogaster OX=7227 GN=Dmel\CG9338 PE=2 SV=1	4	187170000	293010000	217920000	345200000	281560000	240090000	1.17273	0.229867	0.666052
X2JLC4	CG45486	tr|X2JLC4|X2JLC4_DROME Uncharacterized protein OS=Drosophila melanogaster OX=7227 GN=Dmel\CG45486 PE=4 SV=1;tr|X2JLD3|X2JLD3_DROME Uncharacterized protein OS=Drosophila melanogaster OX=7227 GN=Dmel\CG45491 PE=4 SV=1;tr|H9ZYP9|H9ZYP9_DROME FI15920p1 OS=Dros	1	74980000	46639000	75899000	66679000	71289000	60809500	1.17233	0.229383	0.554741
Q9VRZ7	CG10075	tr|Q9VRZ7|Q9VRZ7_DROME RE68357p OS=Drosophila melanogaster OX=7227 GN=Dmel\CG10075 PE=2 SV=1	3	58367000	20369000	55467000	36815000	46141000	39368000	1.17204	0.229026	0.779294
A1Z968	NAT1;l(2)01424	tr|A1Z968|A1Z968_DROME NAT1, isoform D OS=Drosophila melanogaster OX=7227 GN=NAT1 PE=1 SV=1;tr|Q5KTT4|Q5KTT4_DROME Uncharacterized protein dNAT1 (Fragment) OS=Drosophila melanogaster OX=7227 GN=dNAT1 PE=2 SV=1;tr|Q86NR8|Q86NR8_DROME RE34257p OS=Drosophila	22	405520000	358520000	405030000	490340000	447685000	382020000	1.17189	0.228836	0.309947
Q9W127	CG3663	tr|Q9W127|Q9W127_DROME GH17932p OS=Drosophila melanogaster OX=7227 GN=Dmel\CG3663 PE=1 SV=1	3	32081000	62606000	59921000	51025000	55473000	47343500	1.17171	0.228619	0.659954
O61613	Nmt	sp|O61613|NMT_DROME Glycylpeptide N-tetradecanoyltransferase OS=Drosophila melanogaster OX=7227 GN=Nmt PE=2 SV=2	19	572810000	693830000	698520000	785500000	742010000	633320000	1.17162	0.228504	0.282057
Q5BI50	Cul4	tr|Q5BI50|Q5BI50_DROME Cullin 4, isoform A OS=Drosophila melanogaster OX=7227 GN=Cul4 PE=1 SV=1;tr|Q961E0|Q961E0_DROME GM14815p OS=Drosophila melanogaster OX=7227 GN=Cul4 PE=2 SV=1	13	154780000	117200000	157490000	161070000	159280000	135990000	1.17126	0.228065	0.342563
Q9VB46	Hmu	tr|Q9VB46|Q9VB46_DROME FI18644p1 OS=Drosophila melanogaster OX=7227 GN=Hmu PE=1 SV=1;tr|Q8MT56|Q8MT56_DROME RE16762p OS=Drosophila melanogaster OX=7227 GN=Hmu PE=2 SV=1;tr|Q24160|Q24160_DROME Hemomucin OS=Drosophila melanogaster OX=7227 GN=Hmu PE=2 SV=1;tr	8	314110000	378950000	389990000	421620000	405805000	346530000	1.17105	0.227806	0.242047
O76752	Sptr;CG12117	tr|O76752|O76752_DROME CG12117-PA OS=Drosophila melanogaster OX=7227 GN=Sptr PE=1 SV=1;tr|C0MLI6|C0MLI6_DROME CG12117-PA OS=Drosophila melanogaster OX=7227 GN=CG12117 PE=4 SV=1;tr|C0MLI5|C0MLI5_DROME CG12117-PA OS=Drosophila melanogaster OX=7227 GN=CG12117	5	175430000	111670000	100270000	235880000	168075000	143550000	1.17085	0.227552	0.774508
Q9W0S6	mRpL17	tr|Q9W0S6|Q9W0S6_DROME IP18235p OS=Drosophila melanogaster OX=7227 GN=mRpL17 PE=1 SV=2	2	19945000	28943000	38326000	18865000	28595500	24444000	1.16984	0.226308	0.73589
Q8MZ22	BcDNA:RE12890	tr|Q8MZ22|Q8MZ22_DROME RE12890p OS=Drosophila melanogaster OX=7227 GN=BcDNA:RE12890 PE=1 SV=1	5	43295000	60494000	59067000	62312000	60689500	51894500	1.16948	0.225865	0.420729
Q9VVD0	CG6652	tr|Q9VVD0|Q9VVD0_DROME GH21622p OS=Drosophila melanogaster OX=7227 GN=Dmel\CG6652 PE=2 SV=2	15	684110000	614080000	697840000	817760000	757800000	649095000	1.16747	0.223387	0.257935
Q95RI2	CG10973	tr|Q95RI2|Q95RI2_DROME LD28549p OS=Drosophila melanogaster OX=7227 GN=Dmel\CG10973 PE=1 SV=1	4	35879000	49171000	52955000	46295000	49625000	42525000	1.16696	0.222756	0.440314
M9PD27	eRF1;eRF1-RC	tr|M9PD27|M9PD27_DROME Eukaryotic translation release factor 1, isoform H OS=Drosophila melanogaster OX=7227 GN=eRF1 PE=1 SV=1;tr|D1Z373|D1Z373_DROME LD01551p OS=Drosophila melanogaster OX=7227 GN=eRF1-RC PE=2 SV=1;sp|Q9VPH7|ERF1_DROME Eukaryotic peptide c	10	508650000	645340000	622900000	723010000	672955000	576995000	1.16631	0.221951	0.374842
Q9VXG4	AnxB11	sp|Q9VXG4|ANX11_DROME Annexin B11 OS=Drosophila melanogaster OX=7227 GN=AnxB11 PE=2 SV=2	10	159460000	163110000	197950000	178160000	188055000	161285000	1.16598	0.221542	0.116995
Q5BID1	Elp1;Elp1-RA	tr|Q5BID1|Q5BID1_DROME RE26470p (Fragment) OS=Drosophila melanogaster OX=7227 GN=Elp1 PE=2 SV=1;tr|A0A0B4KGU0|A0A0B4KGU0_DROME Elongator complex protein 1 OS=Drosophila melanogaster OX=7227 GN=Elp1 PE=1 SV=1;tr|A0A0B4KFR6|A0A0B4KFR6_DROME Elongator complex	6	56986000	0	31767000	34622000	33194500	28493000	1.16501	0.220337	0.884253
Q9W2D9	CG10306	sp|Q9W2D9|EIF3K_DROME Eukaryotic translation initiation factor 3 subunit K OS=Drosophila melanogaster OX=7227 GN=eIF3k PE=2 SV=1	9	356710000	525440000	476640000	551020000	513830000	441075000	1.16495	0.220267	0.512735
Q9VGU7	CG14696-RA	tr|Q9VGU7|Q9VGU7_DROME Uncharacterized protein OS=Drosophila melanogaster OX=7227 GN=Dmel\CG14696 PE=1 SV=1;tr|H9ZJK8|H9ZJK8_DROME FI16818p1 (Fragment) OS=Drosophila melanogaster OX=7227 GN=CG14696-RA PE=2 SV=1;tr|B8A3X7|B8A3X7_DROME IP21477p (Fragment) OS	3	40340000	38906000	60684000	31598000	46141000	39623000	1.1645	0.219711	0.698225
Q7K3Z3	p47	tr|Q7K3Z3|Q7K3Z3_DROME GH01724p OS=Drosophila melanogaster OX=7227 GN=p47 PE=1 SV=1	17	973460000	1069500000	1204200000	1173400000	1188800000	1021480000	1.1638	0.218845	0.0800779
A0A0B4KGR5	rumi	tr|A0A0B4KGR5|A0A0B4KGR5_DROME Rumi, isoform B OS=Drosophila melanogaster OX=7227 GN=rumi PE=4 SV=1;sp|Q8T045|RUMI_DROME O-glucosyltransferase rumi OS=Drosophila melanogaster OX=7227 GN=rumi PE=1 SV=1	2	0	28688000	15590000	17788000	16689000	14344000	1.16348	0.21845	0.885496
Q9W3W1	pod1	tr|Q9W3W1|Q9W3W1_DROME Coronin OS=Drosophila melanogaster OX=7227 GN=pod1 PE=1 SV=1;tr|A8JV09|A8JV09_DROME Coronin OS=Drosophila melanogaster OX=7227 GN=pod1 PE=1 SV=1;tr|D6W4T8|D6W4T8_DROME Coronin OS=Drosophila melanogaster OX=7227 GN=pod1 PE=1 SV=1	8	87912000	73156000	81259000	106080000	93669500	80534000	1.16311	0.217981	0.458969
Q9VU84	Abp1	sp|Q9VU84|DBNL_DROME Drebrin-like protein OS=Drosophila melanogaster OX=7227 GN=Abp1 PE=1 SV=1	5	68892000	68944000	72147000	88137000	80142000	68918000	1.16286	0.217678	0.295493
Q9VUC6	CG32138;CG32138-RC	sp|Q9VUC6|FRL_DROME Formin-like protein OS=Drosophila melanogaster OX=7227 GN=Frl PE=1 SV=3;tr|I0B8L8|I0B8L8_DROME MIP35420p1 (Fragment) OS=Drosophila melanogaster OX=7227 GN=CG32138-RC PE=2 SV=1;tr|E8NH76|E8NH76_DROME LP24417p OS=Drosophila melanogaster O	4	122370000	144310000	87180000	222750000	154965000	133340000	1.16218	0.216833	0.782638
P08736	Ef1alpha48D	sp|P08736|EF1A1_DROME Elongation factor 1-alpha 1 OS=Drosophila melanogaster OX=7227 GN=eEF1alpha1 PE=1 SV=2;tr|Q8T3U3|Q8T3U3_DROME GM14559p OS=Drosophila melanogaster OX=7227 GN=eEF1alpha1 PE=2 SV=1	11	40341000000	35788000000	42754000000	45717000000	44235500000	38064500000	1.16212	0.216759	0.151032
Q9VVU6	CG6841	tr|Q9VVU6|Q9VVU6_DROME LD04472p OS=Drosophila melanogaster OX=7227 GN=Dmel\CG6841 PE=1 SV=2	2	17979000	49841000	56480000	22229000	39354500	33910000	1.16056	0.214818	0.83759
X2JC82	Hsp27	tr|X2JC82|X2JC82_DROME Heat shock protein 27, isoform B OS=Drosophila melanogaster OX=7227 GN=Hsp27 PE=3 SV=1;sp|P02518|HSP27_DROME Heat shock protein 27 OS=Drosophila melanogaster OX=7227 GN=Hsp27 PE=1 SV=2	16	16468000000	17716000000	18301000000	21362000000	19831500000	17092000000	1.16028	0.214473	0.239276
Q9W1Y0	CG3499-RC	tr|Q9W1Y0|Q9W1Y0_DROME GH14313p OS=Drosophila melanogaster OX=7227 GN=YME1L PE=1 SV=1;tr|A0A0B4KFY4|A0A0B4KFY4_DROME YME1 like ATPase, isoform D OS=Drosophila melanogaster OX=7227 GN=YME1L PE=1 SV=1;tr|F3YDF1|F3YDF1_DROME MIP17311p OS=Drosophila melanogast	16	433660000	456300000	537220000	494980000	516100000	444980000	1.15983	0.21391	0.0972444
A0A0B4LFW6	Rme-8;Rme-8-RA;CG8014	tr|A0A0B4LFW6|A0A0B4LFW6_DROME Receptor mediated endocytosis 8, isoform B OS=Drosophila melanogaster OX=7227 GN=Rme-8 PE=1 SV=1;tr|A1Z7S0|A1Z7S0_DROME Receptor mediated endocytosis 8, isoform A OS=Drosophila melanogaster OX=7227 GN=Rme-8 PE=1 SV=1;tr|C7LAD	8	34937000	60454000	65976000	44483000	55229500	47695500	1.15796	0.211586	0.695778
Q7K3M5	Dhx15	tr|Q7K3M5|Q7K3M5_DROME DEAH-box helicase 15, isoform A OS=Drosophila melanogaster OX=7227 GN=Dhx15 PE=1 SV=1	7	93522000	61313000	91108000	88031000	89569500	77417500	1.15697	0.210348	0.530917
Q8MRY4	blanks	tr|Q8MRY4|Q8MRY4_DROME SD13619p OS=Drosophila melanogaster OX=7227 GN=blanks PE=2 SV=1;tr|Q9VRL8|Q9VRL8_DROME Blanks OS=Drosophila melanogaster OX=7227 GN=blanks PE=1 SV=1	18	1629300000	1501500000	1873100000	1749000000	1811050000	1565400000	1.15692	0.210295	0.110167
A1Z7K8	AIMP1	tr|A1Z7K8|A1Z7K8_DROME AaRS-interacting multifunctional protein 1 OS=Drosophila melanogaster OX=7227 GN=AIMP1 PE=1 SV=1	10	444030000	553120000	533290000	620000000	576645000	498575000	1.15659	0.209873	0.378998
C0PDD8	CG8397-RA	tr|C0PDD8|C0PDD8_DROME MIP03690p (Fragment) OS=Drosophila melanogaster OX=7227 GN=CG8397-RA PE=2 SV=1;tr|A1ZA83|A1ZA83_DROME Uncharacterized protein OS=Drosophila melanogaster OX=7227 GN=CG8397 PE=1 SV=1	3	102620000	129560000	127950000	140500000	134225000	116090000	1.15622	0.20941	0.346677
Q9V415	Hrd3	tr|Q9V415|Q9V415_DROME HMG-coA reductase degradation 3, isoform A OS=Drosophila melanogaster OX=7227 GN=Hrd3 PE=1 SV=1	4	78888000	0	42178000	49003000	45590500	39444000	1.15583	0.208927	0.890878
Q8T0V0	CG10509;CG30392-RA	tr|Q8T0V0|Q8T0V0_DROME GH03649p OS=Drosophila melanogaster OX=7227 GN=CG10509 PE=2 SV=1;tr|Q8MLW4|Q8MLW4_DROME Uncharacterized protein, isoform A OS=Drosophila melanogaster OX=7227 GN=CG10509 PE=1 SV=1;tr|C4IXZ9|C4IXZ9_DROME FI03861p (Fragment) OS=Drosophi	2	48809000	0	31259000	25130000	28194500	24404500	1.1553	0.208267	0.891684
Q8T3R8	CG12289-RA;CG12289	tr|Q8T3R8|Q8T3R8_DROME AT04143p OS=Drosophila melanogaster OX=7227 PE=2 SV=1;tr|Q9VTI3|Q9VTI3_DROME MIP04348p OS=Drosophila melanogaster OX=7227 GN=Dmel\CG12289 PE=2 SV=2;tr|Q6NLI4|Q6NLI4_DROME AT04751p OS=Drosophila melanogaster OX=7227 GN=CG12289 PE=2 SV	3	21457000	15282000	19196000	23213000	21204500	18369500	1.15433	0.207058	0.521962
Q7K486	CG5721	sp|Q7K486|ARMC6_DROME Armadillo repeat-containing protein 6 homolog OS=Drosophila melanogaster OX=7227 GN=CG5721 PE=1 SV=1	6	166800000	161200000	186650000	191850000	189250000	164000000	1.15396	0.206597	0.022142
[truncated: 2,796 more rows]

## Sheet: significantly up
Proteome analysis between wild-type and dTSSK-/- mutants(Pvalue < 0.05, log2FC < -0.58; Statistical analyses were performed by two-sided Student’s t-test.)
[truncated: 310 more rows]

## Sheet: significantly down
Proteome analysis between wild-type and dTSSK-/- mutants(Pvalue < 0.05, log2FC < -0.58; Statistical analyses were performed by two-sided Student’s t-test.)
[truncated: 255 more rows]
