# Supplementary material for: Broad phosphorylation mediated by testis-specific serine/threonine kinases contributes to spermiogenesis and male fertility
Source: Nat Commun. 2023 May 6;14:2629. doi: 10.1038/s41467-023-38357-0 (PMC10164148; doi:10.1038/s41467-023-38357-0)
Supplement: Supplementary file 6 — Supplementary Data 3 [file 41467_2023_38357_MOESM6_ESM.xlsx]

## Sheet: Sheet1
Oligonucleotides used in this study
Primers used for transgene
CG14305-pro-F	5’-GCGGCCGCTTGTGCTGCGTGCGTGTAAATTATG-3’
CG14305-pro-R	5’-ACCGGTGGCTCTTGTTTCCTCGGCG-3’
CG14305-F	5’-ACTAGTGGAGGTGGGTCGATGTCCAAATACAATTCTAGCGCTGG-3’
CG14305-R	5’-GGTACCACTTATTGCGAGGAGACTGCCG-3’
PACT-F	5’-GGCCGGCCATGGTGGGCGAACGTATTGCTCTGC-3’
PACT-R	5’-ACCGGTATGATGCCGCGCATGCGCT-3’
ubi-F	5’-GCGGCCGCTCCAGATGTAAGCCCACTTAAAGCG-3’
ubi-R	5’-GGCCGGCCTTTGGATTATTCTGCGGGAAGAAAATAGAG-3’
PACT-3’UTR-F	5’-ACTAGTTAAGCCCAGGATAGCAGAGTTGAG-3’
PACT-3’UTR-R	5’-GGTACCGCGTTCATTTGACGAAGAGCC-3’
mCherry-F	5’-ACCGGTGTGAGCAAGGGCGAGGAGGA-3’
mCherry-R	5’-ACTAGTTTACTTGTACAGCTCGTCCATGCC-3’
GFP-F	5’-ACCGGTATGGACTACAAAGACGACGATGACA-3’
GFP-R	5’-ACTAGTCTTGTACAGCTCGTCCATGCC-3’
Mst35Bb-F	5’-GAATTCGTCTACTCTCCCTGTGTGCGTGC-3’
Mst35Bb-R	5’-CTCGAGCTTGCAAATCCGTCGGCGCT-3’
Mst35Bb-3’UTR-F	5’-GCGGCCGCTACTGAGATAGGAAAAAGTCTGATGCAGTT-3’
Mst35Bb-3’UTR-R	5’-GGTACCCGAAAGAAAGAACTAAGAGTTTCTCTTCACAT-3’
H3.3-pro-F	5’-CTCGAGCGGGCGTTTACAATGAGTATCTGC-3’
H3.3-pro-R	5’-GGCCGGCCCCATCGTTTACCTGGTAATTAAGTGGTTTTGAGC-3’
H3.3-3’UTR-F	5’-ACTAGTTAAATGCCCATGACCGCCATCTTG-3’
H3.3-3’UTR-R	5’-GGTACCCTCCATTCATATCCCATTTCGAATTTCTTCTTC-3’
H3.3-F	5’-GGCCGGCCGCACGTACCAAGCAAACAGCC-3’
H3.3-R	5’-ACCGGTGGCCCGCTCGCCACGGAT-3’
H2A-F	5’-GGCCGGCCATGTCTGGACGTGGAAAAGGTG-3’
H2A-R	5’-ACCGGTTTAGGCCTTCTTCTCGGTCTTCTTG-3’
H2B-F	5’-GGCCGGCCATGCCTCCGAAAACTAGTGGAAAGG-3’
H2B-R	5’-ACCGGTTTATTTAGAGCTGGTGTACTTGGTGACAGC-3’
H3-F	5’-GGCCGGCCATGGCTCGTACCAAGCAAACTG-3’
H3-R	5’-ACCGGTTTAAGCACGCTCGCCGCGAA-3’
H4-F	5’-GGCCGGCCATGACTGGTCGTGGTAAAGGAGG-3’
H4-R	5’-ACCGGTTTAACCGCCAAATCCGTAGAGG-3’
H2Av-F	5’-GGCCGGCCATGGCTGGCGGTAAAGCAG-3’
H2Av-R	5’-ACCGGTTTAGTAGGCCTGCGACAGAATGAC-3’
Tpl94D-pro-F	5’-GCGGCCGCCGTGGACTTACACTGCGAACAAG-3’
Tpl94D-pro-R	5’-ACCGGTTGCAGAAATCTTGAGATTTGGTTATATAATAAATGTAAAAGTATG-3’
Tpl94D-F	5’-ACTAGTATGGGTAGCGTTTTAAGTAGATCAGATCAG-3’
Tpl94D-R	5’-GGTACCTTTGGCATAGTTTCGCCTTCCACTCAA-3’
Mst77F-pro-F	5’-GCGGCCGCTCCTGGATGCTGTTCACACTCAAC-3’
Mst77F-pro-R	5’-ACCGGTTTTGCAACCAATTCTTGCTCGACAG-3’
Mst77F-F	5’-ACTAGTATGAGTAATCTGAAACAAAAGGATAGCAAGC-3’
Mst77F-R	5’-GGTACCCTGACTTTCCGACAGCCATCGATC-3’
Mst33A-pro-F	5’-GCGGCCGCCCACTCACTCAACCCATGGAAATCC-3’
Mst33A-pro-R	5’-ACCGGTTTTGAGGTTGCCTGAAGGAGGTTG-3’
Mst33A-F	5’-ACTAGTATGGCGCCCGTTTCAAAAC-3’
Mst33A-R	5’-GGTACCACGTGCACAGACATCAACACC-3’
CG14305-3’UTR-F	5’-ACTAGTTAGAACTGACTGCAAGTTTGCAAAATCTCT-3’
CG14305-3’UTR-R	5’-GGCGCGCCTTTCTTTTCACTGTCGTCTGTGGGC-3’
dTSSKΔN-F	5’-ATGGGCTACAATGTGGGTCACAAGATC-3’
dTSSKΔN-R	5’-CTAGGGAATGGGTGTTTGGGATTC-3’
dTSSKΔC-F	5’-ATGTCCAAATACAATTCTAGCGCTGG-3’
dTSSKΔC-R	5’-CTACAGCCATGCACAGTTAAGGATCTC-3’
dTSSKK60M-F	5’-ATGATCATTGACAAAGCCAAGGCGC-3’
dTSSKK60M-R	5’-ACAGGCCAAATGTACTCCATGTCCA-3’
dTSSKT191A-F	5’-GCGTACTGCGGATCAGCTGCTTATG-3’
dTSSKT191A-R	5’-CTCAGATTTCATCTCCCGGCCATTA-3’
dTSSKS17A-F	5’-TCGGATGTGGATGCACTGGCACAGC-3’
dTSSKS17A-R	5’-GCGTCGAGTACCCAACTGACGGATC-3’
dTSSKS18A-F	5’-GCGGATGTGGATGCACTGGCACAGC-3’
dTSSKS18A-R	5’-ACTTCGAGTACCCAACTGACGGATC-3’
dTSSKS17A&S18A-F	5’-GCGGATGTGGATGCACTGGCACAGC-3’
dTSSKS17A&S18A-R	5’-GCGTCGAGTACCCAACTGACGGATC-3’
Mst77FS9A-F	5’-GCGAAGCCGGAGGTGGCAGTAACAA-3’
Mst77FS9A-R	5’-ATCCTTTTGTTTCAGATTACTCAT-3’
Mst33AS237A-F	5’-GCGCCAAAACCACGAGTTCTGGTGA-3’
Mst33AS237A-R	5’-TAAACGCTTAATTGTCTTACGTATT-3’
Pac-Mst77F-F	5’-TCTAGAATGGATTACAAGGATGACGATGACAAGGGCGGAGGGTCTATGAGTAATCTGAAACAAAAGGATAGCAAGC-3’
Pac-Mst77F-R	5’-ACCGGTTTACATCGAGCACTTGGGCTTG-3’
Pac-dTSSK-F	5’-GGTACCATGTCCAAATACAATTCTAGCGCTG-3’
Pac-dTSSK-R	5’-CTCGAGGGGAATGGGTGTTTGGGATT-3’
Primers used for fly mutants
CG14305-gRNA-F	5’-TAATACGACTCACTATAGGGTCACAAGATCGGCGAGGTTTTAGAGCTAGAAATAGC-3’
Mst77F-gRNA-F	5’-TAATACGACTCACTATAGAAACAAAAGGATAGCAAGCGTTTTAGAGCTAGAAATAGC-3’
Mst33A-gRNA-F	5’-TAATACGACTCACTATAGGTAAACGGCGTTTTGAAACGTTTTAGAGCTAGAAATAGC-3’
gRNA-R	5’-AAAAAAAGCACCGACTCGGTGCCAC-3’
CG14305-check-F	5’-CTCTCGGAAAACTACACTACACGCA-3’
CG14305-check-R	5’-TGATGAGTGGCTTCAGAGATTTTGC-3’
Mst77F-check-F	5’-TGAAGCCAGCATACAAACAG-3’
Mst77F-check-R	5’-AAGTGGTGTAGGAAAGGGTG-3’
Mst33A-check-F	5’-TAGCAGCAAACTTACCACAA-3’
Mst33A-check-R	5’-ATTTCCTTCGCCTTTGACCT-3’
