# Supplementary material for: Broad phosphorylation mediated by testis-specific serine/threonine kinases contributes to spermiogenesis and male fertility
Source: Nat Commun. 2023 May 6;14:2629. doi: 10.1038/s41467-023-38357-0 (PMC10164148; doi:10.1038/s41467-023-38357-0)
Supplement: Supplementary file 7 — Supplementary Data 4 [file 41467_2023_38357_MOESM7_ESM.xlsx]

## Sheet: Sheet1
Flies used in this study
Organisms/strains	SOURCE		IDENTIFIER
D. melanogaster: w1118		BDSC		3605
D. melanogaster: attP40		BDSC		25709
D. melanogaster: attP2		BDSC		25710
D. melanogaster: w; P{Flag-GFP-dTSSK}		This paper		N/A
D. melanogaster: w;; dTSSK-/-		This paper		N/A
D. melanogaster: w; P{dTSSK};dTSSK-/-		This paper		N/A
D. melanogaster: w; P{Mst35Bb-GFP}		This paper		N/A
D. melanogaster: w; P{Mst35Bb-GFP}; dTSSK-/-		This paper		N/A
D. melanogaster: w; P{PACT-mCherry}		This paper		N/A
D. melanogaster: w; P{PACT-GFP}		This paper		N/A
D. melanogaster: w; P{PACT-GFP}; dTSSK-/-		This paper		N/A
D. melanogaster: w; P{Mst35Bb-mCherry}		This paper		N/A
D. melanogaster: w; P{Mst35Bb-mCherry }; dTSSK-/-		This paper		N/A
D. melanogaster: w; P{H2A-GFP}		This paper		N/A
D. melanogaster: w; P{H2A-GFP }; dTSSK-/-		This paper		N/A
D. melanogaster: w; P{H2B-GFP}		This paper		N/A
D. melanogaster: w; P{H2B-GFP}; dTSSK-/-		This paper		N/A
D. melanogaster: w; P{H3-GFP}		This paper		N/A
D. melanogaster: w; P{H3-GFP}; dTSSK-/-		This paper		N/A
D. melanogaster: w; P{H4-GFP}		This paper		N/A
D. melanogaster: w; P{H4-GFP}; dTSSK-/-		This paper		N/A
D. melanogaster: w; P{Tpl94D-GFP}		This paper		N/A
D. melanogaster: w; P{Tpl94D-GFP}; dTSSK-/-		This paper		N/A
D. melanogaster: w; P{H2Av-GFP}		This paper		N/A
D. melanogaster: w; P{H2Av-GFP}; dTSSK-/-		This paper		N/A
D. melanogaster: w; P{H3.3-GFP}		This paper		N/A
D. melanogaster: w; P{H3.3-GFP}; dTSSK-/-		This paper		N/A
D. melanogaster: w; P{TSSK1B}		This paper		N/A
D. melanogaster: w; P{TSSK2}		This paper		N/A
D. melanogaster: w; P{TSSK3}		This paper		N/A
D. melanogaster: w; P{TSSK4}		This paper		N/A
D. melanogaster: w; P{TSSK6}		This paper		N/A
D. melanogaster: w; P{TSSK1B}; dTSSK-/-		This paper		N/A
D. melanogaster: w; P{TSSK2}; dTSSK-/-		This paper		N/A
D. melanogaster: w; P{TSSK3}; dTSSK-/-		This paper		N/A
D. melanogaster: w; P{TSSK4}; dTSSK-/-		This paper		N/A
D. melanogaster: w; P{TSSK6}; dTSSK-/-		This paper		N/A
D. melanogaster: w; P{dTSSKΔN}		This paper		N/A
D. melanogaster: w; P{dTSSKΔN}; dTSSK-/-		This paper		N/A
D. melanogaster: w; P{dTSSKΔC}		This paper		N/A
D. melanogaster: w; P{dTSSKΔC}; dTSSK-/-		This paper		N/A
D. melanogaster: w; P{Flag-GFP-dTSSKΔN}		This paper		N/A
D. melanogaster: w; P{Flag-GFP-dTSSKΔN}; dTSSK-/-		This paper		N/A
D. melanogaster: w; P{Flag-GFP-dTSSKΔC}		This paper		N/A
D. melanogaster: w; P{Flag-GFP-dTSSKΔC}; dTSSK-/-		This paper		N/A
D. melanogaster: w; P{dTSSKK60M}		This paper		N/A
D. melanogaster: w; P{dTSSKK60M}; dTSSK-/-		This paper		N/A
D. melanogaster: w; P{dTSSKT191A}		This paper		N/A
D. melanogaster: w; P{dTSSKT191A}; dTSSK-/-		This paper		N/A
D. melanogaster: w; P{Flag-GFP-dTSSKK60M}		This paper		N/A
D. melanogaster: w; P{Flag-GFP-dTSSKK60M}; dTSSK-/-		This paper		N/A
D. melanogaster: w; P{Flag-GFP-dTSSKT191A}		This paper		N/A
D. melanogaster: w; P{Flag-GFP-dTSSKT191A}; dTSSK-/-		This paper		N/A
D. melanogaster: w; P{Flag-GFP-Mst77F}		This paper		N/A
D. melanogaster: w;; Mst77F-/-		This paper		N/A
D. melanogaster: w; P{Mst77F}		This paper		N/A
D. melanogaster: w; P{Mst77FS9A}		This paper		N/A
D. melanogaster: w; P{Flag-GFP-Mst77FS9A}		This paper		N/A
D. melanogaster: w; P{Mst77F}; Mst77F-/-		This paper		N/A
D. melanogaster: w; P{Mst77FS9A}; Mst77F-/-		This paper		N/A
D. melanogaster: w; P{Flag-GFP-Mst77F}; dTSSK-/-		This paper		N/A
D. melanogaster: w; P{Mst77F-GFP}		This paper		N/A
D. melanogaster: w; P{Flag-GFP-Mst33A}		This paper		N/A
D. melanogaster: w; Mst33A-/-		This paper		N/A
D. melanogaster: w;; P{Mst33A}		This paper		N/A
D. melanogaster: w;; P{Mst33AS237A}		This paper		N/A
D. melanogaster: w; P{Flag-GFP-Mst33AS237A}		This paper		N/A
D. melanogaster: w; Mst33A-/-; P{Mst33A}		This paper		N/A
D. melanogaster: w; Mst33A-/-; P{Mst33AS237A}		This paper		N/A
D. melanogaster: w; P{Flag-GFP-Mst33A}; dTSSK-/-		This paper		N/A
D. melanogaster: w; P{dTSSK-Flag}		This paper		N/A
D. melanogaster: w; P{dTSSK-Flag}; dTSSK-/-		This paper		N/A
D. melanogaster: w; P{dTSSKS17A-Flag}		This paper		N/A
D. melanogaster: w; P{dTSSKS17A-Flag}; dTSSK-/-		This paper		N/A
D. melanogaster: w; P{dTSSKS18A-Flag}		This paper		N/A
D. melanogaster: w; P{dTSSKS18A-Flag}; dTSSK-/-		This paper		N/A
D. melanogaster: w; P{dTSSKS17A&S18A-Flag}		This paper		N/A
D. melanogaster: w; P{dTSSKS17A&S18A-Flag}; dTSSK-/-		This paper		N/A
D. melanogaster: w; P{dTSSKS17A}		This paper		N/A
D. melanogaster: w; P{dTSSKS17A}; dTSSK-/-		This paper		N/A
D. melanogaster: w; P{dTSSKS18A}		This paper		N/A
D. melanogaster: w; P{dTSSKS18A}; dTSSK-/-		This paper		N/A
D. melanogaster: w; P{dTSSKS17A&S18A}		This paper		N/A
D. melanogaster: w; P{dTSSKS17A&S18A}; dTSSK-/-		This paper		N/A
