# Supplementary material for: Broad phosphorylation mediated by testis-specific serine/threonine kinases contributes to spermiogenesis and male fertility
Source: Nat Commun. 2023 May 6;14:2629. doi: 10.1038/s41467-023-38357-0 (PMC10164148; doi:10.1038/s41467-023-38357-0)
Supplement: Supplementary file 9 — Source Data [file 41467_2023_38357_MOESM9_ESM.xlsx]

## Sheet: Figure 1
a	marker					e		marker
				Anti-Flag		Anti-Lamin
				Anti-H3					Anti-dTSSK
							marker

## Sheet: Figure 6
b										d							e						f
		WT				dTSSK-/-					marker			marker
		I	II	III		I	II	III
	pSer9	1.1911	1.8247	1.5788		0.5253	0.4788	0.4014
	pSer25,31,34	1.0995	1.2672	1.0913		0.9912	0.8521	0.6987
	pSer51	1	1.125	1.047		0.674	0.615	0.506
	pSer122,125	1.0775	1.1809	1.1319		0.8232	0.9719	0.8146					Anti-Lamin		Anti-Mst77F-pSer9						Anti-Mst77F-pSer9						Anti-Mst77F-pSer9
																	Anti-Flag						Anti-Flag
																										marker
																				marker				marker
																		marker
h					i					j						k
	marker					marker					marker									l
			Anti-Mst77F-pSer9					Anti-Mst77F-pSer9						Anti-Mst77F-pSer9
																								Anti-PhophoSerine
																			Anti-Flag
			Anti-Lamin
								Anti-Lamin						Anti-Lamin
																			Anti-Mst77F-pSer9
																								Anti-Flag
																			Anti-V5
																	marker

## Sheet: Figure 8
a										b						c								j
		WT				dTSSK-/-					marker
		I	II	III		I	II	III
	pSer17, 18	1	1.075	1.132		0.634	0.561	0.477
														Anti-H3
																					Anti-Flag
																												Anti-Mst77F-pSer9
																			marker
														Anti-Flag														Anti-Lamin

## Sheet: FigureS5
a
	H3-GFP intensity									H4-GFP intensity									Tpl94D-GFP intensity
		Wild-type				dTSSK-/-					Wild-type				dTSSK-/-					Wild-type				dTSSK-/-
		I	II	III		I	II	III			I	II	III		I	II	III			I	II	III		I	II	III
		37.624	13.389	0.882		49.776	30.75	29.296			27.889	3.387	0.606		35.701	17.368	32.741			51.09	11.5	0.04		51.214	25.8	31.619
		44.364	0	1.449		45.457	22.548	30.963			19.667	3.575	1.184		37.639	25.784	31.312			56	10.597	0		44.153	56.288	48.885
		40.075	7.01	0.571		33.563	28.895	35.75			28.364	0	2.767		41.717	24.914	25.622			61.298	11.795	0.199		46.333	51	53.324
		47.233	9.087	1.379		32.1	27.852	33.657			50.091	14.744	0.839		33.625	22.794	22.808			50.556	12.771	0		50.645	60.476	72.406
		46.125	2.778	0.25		38.031	37.216	30.593			34.109	10.526	1.231		30.132	24.882	17			31.98	13.662	0		48.72	43.583	58.054
		39.628	0	0.967		45.623	41.316	36.688			31.654	6.235	1.513		21	24.283	22.261			32.067	13.236	0.111		48.933	63.978	44.294
		45.845	7.11	0.765		47.333	33.391	17.65			17.632	1.473	1.741		41.15	14	27.234			60.18	12.147	0.262		36.571	47.12	58.392
		33.05	0.592	1.089		28.887	19.829	44.768			38.193	3.339	1.514		45.503	21.261	22.25			68.958	12.414	0		58.26	40.667	53.531
		35.382	2.167	0.288		46.415	23.16	29.167			28.312	6.236	1.329		42.594	22	28.541			61.663	12.061	0.011		40.5	35	32.612
		32.452	5.037	1.161		22.364	24.652	15.5			38.468	6.206	1.91		33.516	15.852	33.811			60.478	10.37	0		36	49.304	43.102
		33.39	0.013	1.455		33.788	31.164	34.652			19.25	0.452	1.684		23.259	25.222	23.277			65.143	12.183	0.121		36.118	49.425	35.823
		36.615	0.938	0.87		45.368	28.703	33.303			34.613	0.656	1.977		40.522	32.261	17.174			56.123	13.607	0.273		41.788	33.808	34.585
		36.229	5.191	1.027		30.236	22.959	22.769			41.662	0.253	1.423		36.686	23.422	17.324			67.635	12.356	0.273		44	50.604	39.321
		23.408	3.125	0.238		29.675	26.529	30.1			16.547	5.39	1.519		14.75	21.6	32.948			37.167	13.258	0		47.083	51.893	34.03
		31.324	4.368	0		33.962	27.819	42.966			15.871	3.245	1		29.184	23	32.036			45.544	11.365	0		48.281	52.581	42.667
b										c
	H2A-GFP intensity										H2B-GFP intensity
		Wild-type				dTSSK-/-						Wild-type				dTSSK-/-
		I	II	III		I	II	III				I	II	III		I	II	III
		57.011	15.5	0.812		45.929	18.884	0.153				44.207	16.99	0		46.159	8.455	0.333
		28	16.767	0		45.735	24.411	4.112				40.733	15.632	0.288		31.667	17.797	0.187
		49.15	10.13	0		37.987	21.272	0.032				45.604	7.5	0		32.5	10.615	0.821
		54.972	11.1	0		53.25	21.438	1.333				52.572	19.94	0.856		55.444	11.338	0.254
		42.833	19.526	0.029		32.659	13.955	0.125				58.943	16	0		44.148	9.75	0.276
		47.282	11.801	0		61.085	22.393	0.08				33.667	17.339	0		46.116	16.176	0.106
		30.495	15.762	0		45.521	24.447	0.321				40	13.74	0		53.2	17.614	0.324
		35.682	11.271	0.048		41.516	23.848	0.214				44.156	15.889	0.041		31	17.104	0.071
		28.923	9.224	0		42.102	12	0.692				24	13.614	0.123		49.176	16.393	0.227
		35.286	21.437	0.051		46.071	14.5	0.032				35.944	13.023	0		41.526	16.079	0.399
		55.081	10.359	1.236		36.435	21.734	0.99				54.801	12.081	0		60.266	15.667	1.625
		52.322	13.974	0.5		54.438	15.048	0.032				22	11.669	0		55.153	14.986	0.1
		35.25	17.175	0.152		50.412	14.214	3.392				53.489	7.333	0.025		49.565	14.863	0.5
		38.265	11.155	0.036		42.49	20.511	0.848				48.488	7.368	0.047		38.297	12.488	0.068
		39.635	13.22	0		53.673	19.778	0.4				66.048	10.292	0.456		26.5	15.431	0.088

## Sheet: FigureS6
a										b
	H2Av-GFP intensity										H3.3-GFP intensity
		Wild-type				dTSSK-/-						Wild-type				dTSSK-/-
		I	II	III		I	II	III				I	II	III		I	II	III
		23.895	1.02	1.0236		33.069	1.131	0				40.799	31.018	0.286		30.055	27.988	25.362
		28.895	0.355	0.256		36.941	1.162	0.233				32.288	44.147	0.698		41	42.092	24.181
		35.132	0.0123	0.352		36.149	0.563	0.012				38.817	40.262	1.047		44.168	38.602	25.539
		19.527	0.125	0.56		37.229	0	0.13				29.314	24.735	1.682		34.854	36.539	29.423
		21.717	0	0.156		28.285	0.023	0.225				34.627	40.154	3.744		40.357	42.113	26.02
		36.876	0.356	0.308		39.75	0.889	0.142				40.999	33.547	1.877		29.144	28.721	28.449
		44.086	0.2456	0.519		30.938	0.3655	1.375				36.534	34.275	1.886		43.36	36.238	20.14
		35.628	0	0.491		24.661	0.332	0.631				31.025	39.415	1.34		29.663	38.013	23.035
		36.541	0	0.529		32.89	0.336	0.012				36.727	41.643	1.413		38.953	27.409	15.5
		28.635	0	0		32.141	0.042	0.112				32.882	33.045	1.382		24.661	38.914	23.118
		29.638	0.563	0.258		28.365	0.356	0.025				42.317	30.118	1.193		33.076	43.164	18.291
		40.325	0.368	0.012		30.256	0.431	0.023				31.827	32.74	1.684		39.545	34.241	25.117
		31.268	0.324	0.014		31.658	0.035	0				36.444	35.784	1.01		36.774	42.831	19.529
		35.147	0.365	0.012		25.368	1.108	0.086				36.994	30.725	1.171		32.113	38.477	23.143
		33.625	0.347	0.231		29.637	0	0				28.714	33.038	0.409		39.134	41.205	15.472

## Sheet: FigureS8
a
	H2A-GFP intensity									H2B-GFP intensity									H3-GFP intensity
		Wild-type				dTSSK-/-					Wild-type				dTSSK-/-					Wild-type				dTSSK-/-
		I	II	III		I	II	III			I	II	III		I	II	III			I	II	III		I	II	III
		36.361	13.683	0.737		25.523	8.259	0.288			27.118	13.915	0		35.356	11.4	0.052			38.08	13.062	0		29.031	10.4	0.068
		41.8	13.095	0.523		30	7.276	0.165			53.111	13.752	0.101		34.974	16	0.404			26.389	10.569	0		43.776	15.91	0
		33.464	11.659	0.111		51.204	8.729	0			28.917	11.649	0		27.9	14.292	0.03			15	13.235	0		35.436	10.899	0.007
		18.238	10.723	0.2		38.269	23.625	3			47.052	15.233	0.311		21.35	17.185	0.525			35	11.643	0		32.529	9.449	0
		39.5	13.5	1.148		26.789	7.659	0.452			22.6	14.016	0		26.9	8.161	0.119			31.4	13.964	0		38.47	13.814	0.024
		28.328	21	0.434		15.069	9.222	0.25			33.119	13	0.075		27.846	16.708	0.63			39.692	7.961	0.593		37.05	10	0.015
		25.714	13.607	0.711		31	11.248	0.273			42.475	7.714	0		36.337	12	0.778			20.103	15.759	0		24.833	12.708	0
		31.444	11	0		18.333	8.364	0			13.25	10.478	0.462		25.867	15.4	0.063			17.4	7.75	0.288		20.429	11.649	0.088
		23.167	12.139	0.565		25.811	27.379	0.412			47.109	13.235	0		19.125	13.562	0.696			33.25	2	0		33.283	16.069	0
		31.8	12.194	0		23.27	13.5363	0.323			11.778	11.143	0.138		39.278	10	0.015			38	15.333	0.572		23.25	15.949	0
		22.818	15.068	0		21.9	23	0.106			58.489	12.519	0		24.885	9.043	0.093			48.952	12.333	0		38.532	11.932	0
		37.349	7.7	0.651		25.115	16	0.762			33.84	10.236	0		17.591	14.722	0.085			43.5	14	0.295		40.368	15.088	0.068
		37.742	10	0.241		13	25.13	0.646			45.891	9.365	0		20.365	17.382	0.0321			36.556	16.143	0.148		39.234	15.326	0
		34.425	9.971	0.388		18.698	13.295	1.111			7.105	12.635	0.099		26.321	13.458	0.031			57	18.545	0		37.621	10.365	0.034
		26.517	11.706	0		38.52	15.326	0.563			38.64	10.365	0.032		20.362	14.371	0.003			35.8	2.882	0		39.965	16.325	0
	H4-GFP intensity									Tpl94D-GFP intensity
		Wild-type				dTSSK-/-					Wild-type				dTSSK-/-
		I	II	III		I	II	III			I	II	III		I	II	III
		49.024	13.872	0.232		58.5	6.238	0			53.788	35.466	0		52.1	28.3	0
		27	17.155	0.259		43.667	10.231	0.373			59.791	49.038	0		42.261	49.458	0
		57.188	10.143	0		32.004	5.927	0			44.25	32.783	0		66.826	37.75	0
		30.6	7.778	0		50	3.5	0			30.333	36.359	0		65.333	47	0
		38.56	3.5	0		24	4.5	0.563			59.231	47.302	0		43.214	21	0
		50.179	10.107	0.114		31.957	18.049	0			56.094	32.027	0		46	26.231	0
		53.007	12.5	0		32	13.235	0			45	17.182	0		53.55	27	0
		35	7.875	0.182		22.714	15.216	0			61.04	37.388	0		44.444	32.133	0
		22.667	7.917	0.182		43.509	15.528	0			40.091	31.667	0		61.37	39.667	0
		45.773	4.143	0.622		44.958	14.037	0			52.238	63.5	0		41.944	27.706	0
		22	5.974	0.045		47	13.012	0.05			51.289	45.7	0		49.2	43	0
		35.08	4.083	0		41.25	12.817	1			60.167	40.321	0		60.2	37.778	0
		49.948	9	0		47.435	14.24	0			48.913	38.326	0		31	28.077	0
		50.217	4.25	0.133		32.429	8.578	0			75.537	39.321	0.381		54.491	57.838	0
		44.6	6.055	0		35.75	15.167	0			73.692	35.201	1.413		58.731	40	0

## Sheet: FigureS9
c
	GFP intensity
		GFP-dTSSKΔN		GFP-dTSSKΔC
		19.936		51.489
		20.941		50.646
		21.536		40.654
		17.773		50.575
		17.071		48.257
		15.99		45.13
		19.273		35.008
		19.152		48.424
		14.976		50.981
		14.565		47.918
		21.597		52.109
		14.35		42.461
		19.408		44.436
		19.239		34.371
		16.902		30.981

## Sheet: FigureS11
a
	H4-GFP intensity													Tpl94D-GFP intensity
		Wild-type				dTSSKK60M				dTSSKT191A					Wild-type				dTSSKK60M				dTSSKT191A
		I	II	III		I	II	III		I	II	III			I	II	III		I	II	III		I	II	III
		29.467	9.5	0.139		33.335	39.654	44.194		41.448	26.462	40.653			41.5	39.967	0.59		41.429	45.25	41.895		59.276	40.912	44.379
		42.744	10.38	0		30.368	54.294	49.429		51.435	49.143	67.149			56.408	52.351	0.16		46.075	30.105	46.207		53.897	20.889	45.714
		52.262	2.885	0		32	33.081	11.5		45.898	48.514	45.337			51.947	54.881	0.193		54.453	57.302	44.667		54.467	46.257	19.542
		37.5	10.353	0.026		37.679	45.778	32.17		28.07	41.368	53.425			48.861	27.25	0		39.257	63.49	53		52.365	51.542	36.609
		38	15.05	0.031		33.577	30.584	57.333		37	35.033	66.254			69.679	47.2	0.333		53.239	24	38.569		64.389	38.719	43.618
		34.667	2	0.074		46.373	54.738	48.508		37.5	38.276	46			61.503	31.88	0		46.72	46.684	42.2		54.188	54.5	40.732
		52.759	3	0		35.833	34.586	35.375		40.68	38.213	45.03			51.457	31.705	0		48.796	41.8	40.905		61	48.6	17.838
		43.57	13.957	0.143		43.984	30.5	41.864		52.924	25.909	49.138			49.324	39.103	0		49.353	33.111	48.909		49.5	51.545	15.75
		33.85	8.869	0.514		33.355	50.984	25.443		54.65	41.531	33.522			48.264	36.914	2.662		53.848	52.571	51.815		58.048	46.256	38.593
		41	10.25	1.258		25.159	33.276	42.302		47.275	19.5	42.769			56.705	28.72	1.729		47.435	55.78	38.55		47.833	39.176	49.5
		32.154	11.057	0.045		42.042	28.2	20.636		37.765	31.656	53.765			61.042	38.389	1.105		55.321	43.434	33		56.022	41.731	31.127
		29.667	5.877	0.07		28.2	30.979	37		41.667	45.955	28.053			52.833	30.548	0.032		42.267	51.234	38.344		56.105	23.875	35.136
		50.626	9.058	0.231		38.696	63.381	46.333		25.72	51.174	41.432			56.268	39.094	0.031		60.321	27.167	41.111		55.667	44.488	30.362
		42.488	8.609	0		27.25	31.278	38.18		43.456	37.576	30.586			59.568	31.611	0.142		62.321	26	52.4		63.111	42.152	26.301
		23.303	8.458	0.152		36.085	25	15		36.25	38	36.58			61.571	38.268	0.054		65.32	37.889	43		60.215	26.5	29.301
	H2A-GFP intensity													H2B-GFP intensity
		Wild-type				dTSSKK60M				dTSSKT191A					Wild-type				dTSSKK60M				dTSSKT191A
		I	II	III		I	II	III		I	II	III			I	II	III		I	II	III		I	II	III
		23.562	9.744	1.581		27.103	10.69	3.455		32	8.348	1			46.41	11.5	1.015		39.828	7.795	0		44.273	2.704	1.308
		21.226	8.344	2.143		23.106	11.154	3.458		38.111	17.449	0.111			38.797	12.345	0.4		26.405	2.875	0		33.524	9.952	0
		31.25	13.505	1.577		34	13	0.857		28.802	12.143	1			43.245	11.43	1.522		37.803	14.817	1.118		27.667	8.308	0.44
		27.907	9.974	0		15.5	12.038	0.032		30.937	10.188	1.463			24.727	10.14	0.212		57.364	5.68	0		30.9	7.839	0.133
		32.265	9.371	1.4		32.062	7	1.538		33.333	8.615	3.111			52.059	11.029	0.133		48.333	6.15	1		37.889	13.87	0
		33.837	12.338	1.952		40.5	11.926	2.5		26.091	11.155	2.125			22.476	4.773	1.351		52.143	16.882	0.364		38.162	6.649	0.878
		27.975	12.566	2.889		27.957	19.45	2.4		39.535	14.943	2.56			23	11.245	0		28.762	6.405	0.125		34.017	2.226	0
		32.825	10.889	1.955		37.25	12.5	4.152		30.588	12.856	1			43.717	12.412	0.267		38.746	12.125	1.393		27.55	15.727	1.154
		29.326	13.587	1.742		31	17.541	0.159		29.409	18.757	0.125			51.47	13.478	0.375		54	8.804	1.283		50	11.886	0.243
		26.361	7.721	2.25		30.925	17.665	3.6		34	11.422	1.667			34.743	11.182	0		36.685	10.755	0.63		31.4	13.182	1.375
		32.289	10.181	3.72		21.154	7	1		29.342	12.242	0.481			38.129	7.286	0		36.588	13.625	0.607		45.567	8.208	0.059
		19.208	15.326	2.136		29.816	7.333	0.39		33.5	14	4.63			41.667	8.365	0.157		51.898	8.427	1.457		20	15.417	0
		28.763	16.325	0		27	16.2	0.44		27.667	14.632	2.19			40.24	7.236	0.172		48.029	12.685	0.113		37.529	12.476	0.488
		16.233	17.963	0.012		14.556	9.5	0.781		22.624	15.4	3.25			34.167	6.325	0		48.333	5.976	0.377		39.205	20.304	0.278
		34.575	16.963	0.023		34.294	12.143	2		35.75	2.25	1.714			52.524	6.365	0		51.455	18.183	0.333		50.919	7.979	0
	H3-GFP intensity
		Wild-type				dTSSKK60M				dTSSKT191A
		I	II	III		I	II	III		I	II	III
		37.307	12.416	0.06		34.644	42.861	55.8		32.571	41.24	37
		63.465	10.159	0		27.586	32.148	45.75		50.112	31.256	37
		38.192	11.362	0.593		56.585	30.182	31.5		48.624	45.609	37.881
		15.25	12.488	0		40.111	47.846	30.667		38.086	42.293	39.824
		36.867	14.515	0		27.233	26.154	35.76		44.611	26.733	45.727
		46.185	10.904	0		19.5	24.583	58.429		54.474	56.274	48
		38.855	9.297	0		42.762	34	53.079		43.333	46.5	48.196
		56.892	17.364	0.036		31.181	39.759	32.667		61.7	43	42.383
		30.667	10.737	0.517		9	47	48.427		24.724	49.368	43.935
		21.024	4	0		34.138	33	36.8		23.053	52	49.057
		33.857	11.303	0		57.133	59.898	54.368		36.296	48.42	57.304
		24.791	9.957	0.048		54.358	31.129	19		51.84	42.182	51.708
		44.016	4.3	0.197		46.595	38	53.305		36.681	41	38
		8.375	10.524	0		28.375	40.605	38.091		47.182	29	30.588
		55.962		0		27.357	27.333	50.284		37.735	31.493	47.062

## Sheet: FigureS13
a						b
										Anti-Mst77F-pSer9
				Anti-Mst77F-pSer9

## Sheet: FigureS14
c
	GFP intensity
		GFP-Mst77F				GFP-Mst77F; dTSSK-/-				GFP-Mst77FS9A
		I	II	III		I	II	III		I	II	III
		26.013	65.021	0.351		42.5	45.203	46.205		38.463	35.521	17.804
		30.623	51.584	0.89		20.66	50.5	35.83		43.582	39.442	3.972
		26.758	60.34	0.263		23.636	51.788	46.214		37	69.597	2.188
		32.812	49.578	1.466		24.194	50.967	46.889		16.781	69.839	10.958
		34.17	61.184	0.479		25.968	45.943	44		37.914	67.2	0
		15	60.447	0.5		21.143	52.719	35.488		29.33	50.795	0.04
		26.192	56.534	0		21.4	49.385	42.842		30.06	40.365	0
		23.16	54.533	0		27.868	46.486	37.585		34.178	52.017	0.875
		29.655	60.214	0.091		27.84	44.049	29		40.429	50.071	12
		35.191	55.352	0.634		26.623	31.611	49.782		32.023	55.676	0
		23.663	53.532	0.229		27.365	40.1	44.617		36.56	45.324	0
		19	53.235	0.167		30.268	48.211	47.537		33.755	39.325	7.829
		43.226	50.236	0.143		18.365	50.695	51.092		33.758	33.265	5.365
		23.103	48.268	0.303		15.632	44.916	46.263		30.336	38.689	8.632
		43.054	53.296	0		12.396	47.521	56.509		35.698	45.985	7.236

[truncated: 1 more sheets: FigureS15]
